# Supplementary material for: Protist impacts on marine cyanovirocell metabolism
Source: ISME Commun. 2022 Oct 1;2:94. doi: 10.1038/s43705-022-00169-6 (PMC9723779; doi:10.1038/s43705-022-00169-6)
Supplement: Supplementary file 2 — Supplementary dataset 1 [file 43705_2022_169_MOESM2_ESM.xlsx]

## Sheet: Guide
Description	Tab number
Cell and virus counts	1
MPN and MOI raw data, analyses and calculations	2
Oxyrrhis marina counts	3
Predator-prey enounter rate calculations	4
Synechococcus aggregate counts	5
Photosynthetic efficiency data	6
Phage transcriptomics	7
Differentially expressed Synechococcus genes with and without protist	8
Differentially expressed Synechococcus genes with and without phage	9
Differentially expressed Synechoccocus genes with phage and protist vs untreated control	10
All differentially expressed Synechoccocus genes, working format	11
RNA-seq libraries: accession ID and number of reads generated	12
Comparison between S-SSM5 and Syn9	13
S-SSM5 genome with revised functions based on Syn9 identity	14
Synechococcus metabolomics, all metabolites, working format	15
Metabolomics stats	16
Metabolite confidence scores	17
Compound identification details for intracellular metabolites (pellets)	18
Compound identification details for extracellular metabolites (medium)	19
Comparison of RNA-seq depth and host genome coverage with Doron et al 2016	20
Re-analysis of our metabolomic data using analytical approaches from De Smet et al 2016	21
Transcriptomics raw read counts to all host genes	22

## Sheet: 1
	Flow cytometry data for phage and cyanobacteria counts					C + P = cells + phage
						C + G = cells + protist grazer
PHAGE COUNTS	S-SSM5 PHAGE COUNT DATA			BD = Below Detection		C + P + G = cells + phage + protist grazer
	**Viruses added from 0559 to 0606					C = untreated cells
	Use 0600 as virus addition time T=-1h
	Use 0700 as experiment T0h
																		Divided by 1e7
	Sample ID	Actual time	Min Dec.	Elapsed time (hps)	Elapsed time (hpi)	Biol. Ave	Biol. SD	Rep A	Rep B	Rep C	Rep D	Biol Ave (x10^7)	Biol SD (x10^7)		Time (h)	Time point		Rep A	Rep B	Rep C	Rep D	Average (phage particles/ml)	Stderr		t-test
	C 1	07:40:00	0.666667	0.666667	1.66667			BD	BD	BD	BD	0.00209878	0.000269686		2	T1	C+P	6.64751	3.54518	5.86833	4.1364	5.04936	0.725767				Phage abundance
	C 2	09:53:00	0.883333	2.88	3.88			BD	BD	BD	BD	0.00169271	0.000416305		4	T2		4.35935	2.29905	4.00602	3.31627	3.49517	0.453732				C+P	C+P+G
	C 3	11:38:00	0.633333	4.63	5.63			BD	BD	BD	BD	0.00282118	0.000659189		6	T3		4.0566	2.37694	4.36446	4.04303	3.71026	0.450594		Comparisons		p-value<0.05	p-value<0.05
	C 4	13:27:00	0.45	6.45	7.45			BD	BD	BD	BD	0.00182292	0.000381681		8	T4		10.8894	6.88554	14.3881	13.2814	11.3611	1.66091		T1 vs T2	2 vs 4	0.0173818	0.00603246	*This is a decrease in phage abundance in the CP treatment between T1 and T2 and does not reflect the end of the latent period
	C 5	15:25:00	0.416667	8.42	9.42			BD	BD	BD	BD	0.00171441	0.00035703		10	T5		32.9031	19.926	37.1975	37.5977	31.9061	4.13229		T1vsT3	2 vs 6	0.0801496	0.0436825
	C 6	17:23:00	0.383333	10.38	11.38			BD	BD	BD	BD	0.00202074	0.00050863		12	T6		79.0223	45.2547	95.3396	86.7418	76.5896	10.9637		T1vsT4	2 vs 8	0.0233327	0.0327995	*This is the real increase in phage abundance due to the end of the latent period
	C+P 1	07:43:00	0.716667	0.716667	1.71667	5.04936e+06	1.45153e+06	6.64751e+06	3.54518e+06	5.86833e+06	4.1364e+06	0.504936	0.145153
	C+P 2	09:53:00	0.883333	2.88	3.88	3.49517e+06	907465	4.35935e+06	2.29905e+06	4.00602e+06	3.31627e+06	0.349517	0.0907465
	C+P 3	11:38:00	0.633333	4.63	5.63	3.71026e+06	901187	4.0566e+06	2.37694e+06	4.36446e+06	4.04303e+06	0.371026	0.0901187
	C+P 4	13:26:00	0.433333	6.43	7.43	1.13611e+07	3.32183e+06	1.08894e+07	6.88554e+06	1.43881e+07	1.32814e+07	1.13611	0.332183
	C+P 5	15:21:00	0.35	8.35	9.35	3.19061e+07	8.26458e+06	3.29031e+07	1.9926e+07	3.71975e+07	3.75977e+07	3.19061	0.826458					Divided by 1e7
	C+P 6	17:16:00	0.266667	10.27	11.27	7.65896e+07	2.19273e+07	7.90223e+07	4.52547e+07	9.53396e+07	8.67418e+07	7.65896	2.19273
															Time (h)	Time point		Rep A	Rep B	Rep C	Rep D	Average (phage particles/ml)	Stderr
	C+G 1	07:45:00	0.75	0.75	1.75			BD	BD	BD	BD	0.00238434	0.00150434		2		C+P+G	5.16579	3.92752	5.11532	5.26731	4.86898	0.315408
	C+G 2	09:53:00	0.883333	2.88	3.88			BD	BD	BD	BD	0.00206257	0.00113726		4			3.23371	2.95158	3.57879	4.01188	3.44399	0.228647
	C+G 3	11:38:00	0.633333	4.63	5.63			BD	BD	BD	BD	0.00206803	0.00068433		6			3.11004	2.70335	4.72051	4.30106	3.70874	0.478172
	C+G 4	13:30:00	0.5	6.5	7.5			BD	BD	BD	BD	0.00263164	0.00161941		8			8.08671	9.05898	16.4437	13.9362	11.8814	1.9875
	C+G 5	15:27:00	0.45	8.45	9.45			BD	BD	BD	BD	0.0029951	0.00172854		10			24.4811	26.4815	49.0453	40.805	35.2032	5.87379
	C+G 6	17:25:00	0.416667	10.42	11.42			BD	BD	BD	BD	0.00391671	0.00272255		12			65.537	61.493	106.985	96.5076	82.6307	11.2721
	C+P+G 1	07:50:00	0.833333	0.833333	1.83333	4.86898e+06	630816	5.16579e+06	3.92752e+06	5.11532e+06	5.26731e+06	0.486898	0.0630816
	C+P+G 2	09:53:00	0.883333	2.88	3.88	3.44399e+06	457293	3.23371e+06	2.95158e+06	3.57879e+06	4.01188e+06	0.344399	0.0457293
	C+P+G 3	11:38:00	0.633333	4.63	5.63	3.70874e+06	956345	3.11004e+06	2.70335e+06	4.72051e+06	4.30106e+06	0.370874	0.0956345												t-tests		cell abundance
	C+P+G 4	13:32:00	0.533333	6.53	7.53	1.18814e+07	3.97501e+06	8.08671e+06	9.05898e+06	1.64437e+07	1.39362e+07	1.18814	0.397501				Divided by 1e6
	C+P+G 5	15:26:00	0.433333	8.43	9.43	3.52032e+07	1.17476e+07	2.44811e+07	2.64815e+07	4.90453e+07	4.0805e+07	3.52032	1.17476					Rep A	Rep B	Rep C	Rep D						C	C+P	C+G	C+P+G
	C+P+G 6	17:21:00	0.35	10.35	11.35	8.26307e+07	2.25442e+07	6.5537e+07	6.1493e+07	1.06985e+08	9.65076e+07	8.26307	2.25442		2		C		20.2669	21.0095	16.299	19.1918	1.4622		T1vsT2	2 vs 4	0.520705	0.108529	0.00306102	0.0498818
															4			21.6736	20.5278	15.1046	17.0017	18.5769	1.52571		T1vsT3	2 vs 6	0.757015	0.0748818	0.507928	0.30327
															6			22.2426	19.4683	22.697	16.197	20.1513	1.49881		T1 vs T4	2 vs 8	0.849234	0.001818	0.935434	0.100136
															8			21.7292	16.2148	17.1493	22.1055	19.2997	1.52521		T1 vs T5	2 vs 10	0.682116	0.0133392	0.272577	0.0207363
															10			22.8003	19.1975	21.3498	18.2834	20.4078	1.02427		T1 vs T6	2 vs 12		0.00764492	0.924716	0.00410436
CELL COUNTS	SYNECHOCOCCUS CELL COUNT DATA														12			22.151		21.1871	19.0929	20.8103	0.902687
	Sample ID	Actual time	Min Dec.	Elapsed time (hpa)	Elapased time (hpi)	Biol. Ave	Biol. SD	Rep A	Rep B	Rep C	Rep D	Biol Ave (x10^6)	Biol SD (x10^6)
	C 1	07:40:00	0.666667	0.666667	1.66667	1.91918e+07	2.5326e+06		2.02669e+07	2.10095e+07	1.6299e+07	19.1918	2.5326				C+P		17.941	15.9858	16.3808	16.7692	0.596908
	C 2	09:53:00	0.883333	2.88	3.88	1.85769e+07	3.05142e+06	2.16736e+07	2.05278e+07	1.51046e+07	1.70017e+07	18.5769	3.05142						18.6893	17.1403	18.8713	18.2336	0.549206
	C 3	11:38:00	0.633333	4.63	5.63	2.01513e+07	2.99761e+06	2.22426e+07	1.94683e+07	2.2697e+07	1.6197e+07	20.1513	2.99761						16.4905	12.1609	14.3081	14.3199	1.24986
	C 4	13:27:00	0.45	6.45	7.45	1.92997e+07	3.05042e+06	2.17292e+07	1.62148e+07	1.71493e+07	2.21055e+07	19.2997	3.05042						14.7384	12.3206	12.7453	13.2681	0.745308
	C 5	15:25:00	0.416667	8.42	9.42	2.04078e+07	2.04854e+06	2.28003e+07	1.91975e+07	2.13498e+07	1.82834e+07	20.4078	2.04854						13.8662	11.1812	13.1984	12.7486	0.807069
	C 6	17:23:00	0.383333	10.38	11.38	2.08103e+07	1.5635e+06	2.2151e+07		2.11871e+07	1.90929e+07	20.8103	1.5635						13.645	11.142	12.8219	12.5363	0.73653
	C+P 1	07:43:00	0.716667	0.716667	1.71667	1.67692e+07	1.03387e+06		1.7941e+07	1.59858e+07	1.63808e+07	16.7692	1.03387				C+G	23.4158	21.3759	23.4	21.4	22.3979	0.583143
	C+P 2	09:53:00	0.883333	2.88	3.88	1.82336e+07	951253		1.86893e+07	1.71403e+07	1.88713e+07	18.2336	0.951253					22.6649	20.326	22.7	20.3	21.4977	0.68407
	C+P 3	11:38:00	0.633333	4.63	5.63	1.43199e+07	2.16483e+06		1.64905e+07	1.21609e+07	1.43081e+07	14.3199	2.16483					20.9132	22.3563	20.9	22.4	21.6424	0.424908
	C+P 4	13:26:00	0.433333	6.43	7.43	1.32681e+07	1.29091e+06		1.47384e+07	1.23206e+07	1.27453e+07	13.2681	1.29091					22.372	22.322	22.4	22.3	22.3485	0.0228302
	C+P 5	15:21:00	0.35	8.35	9.35	1.27486e+07	1.39788e+06		1.38662e+07	1.11812e+07	1.31984e+07	12.7486	1.39788					22.9223	19.5269	23.4	21.4	21.8123	0.873017
	C+P 6	17:16:00	0.266667	10.27	11.27	1.25363e+07	1.27571e+06		1.3645e+07	1.1142e+07	1.28219e+07	12.5363	1.27571					23.5768	23.2895	22.7	20.3	22.4666	0.744893
	C+G 1	07:45:00	0.75	0.75	1.75	2.23979e+07	1.16629e+06	2.34158e+07	2.13759e+07	23400000	21400000	22.3979	1.16629				C+P+G	20.3856	14.5915	15.5189	17.2276	16.9309	1.27439
	C+G 2	09:53:00	0.883333	2.88	3.88	2.14977e+07	1.36814e+06	2.26649e+07	2.0326e+07	22700000	20300000	21.4977	1.36814					21.566	17.9049	16.2047	19.5823	18.8145	1.14742
	C+G 3	11:38:00	0.633333	4.63	5.63	2.16424e+07	849816	2.09132e+07	2.23563e+07	20900000	22400000	21.6424	0.849816					16.9824	16.4833	14.195	13.9203	15.3952	0.780963
	C+G 4	13:30:00	0.5	6.5	7.5	2.23485e+07	45660.5	2.2372e+07	2.2322e+07	22400000	22300000	22.3485	0.0456605					17.6668	15.169	11.9371	13.6827	14.6139	1.21316
	C+G 5	15:27:00	0.45	8.45	9.45	2.18123e+07	1.74603e+06	2.29223e+07	1.95269e+07	23400000	21400000	21.8123	1.74603					14.2227	12.7857	11.8033	12.603	12.8537	0.503745
	C+G 6	17:25:00	0.416667	10.42	11.42	2.24666e+07	1.48979e+06	2.35768e+07	2.32895e+07	22700000	20300000	22.4666	1.48979					13.7592	11.0224	9.70863	10.7835	11.3184	0.862305
	C+P+G 1	07:50:00	0.833333	0.833333	1.83333	1.69309e+07	2.54879e+06	2.03856e+07	1.45915e+07	1.55189e+07	1.72276e+07	16.9309	2.54879
	C+P+G 2	09:53:00	0.883333	2.88	3.88	1.88145e+07	2.29485e+06	2.1566e+07	1.79049e+07	1.62047e+07	1.95823e+07	18.8145	2.29485
	C+P+G 3	11:38:00	0.633333	4.63	5.63	1.53952e+07	1.56193e+06	1.69824e+07	1.64833e+07	1.4195e+07	1.39203e+07	15.3952	1.56193
	C+P+G 4	13:32:00	0.533333	6.53	7.53	1.46139e+07	2.42632e+06	1.76668e+07	1.5169e+07	1.19371e+07	1.36827e+07	14.6139	2.42632
	C+P+G 5	15:26:00	0.433333	8.43	9.43	1.28537e+07	1.00749e+06	1.42227e+07	1.27857e+07	1.18033e+07	1.2603e+07	12.8537	1.00749
	C+P+G 6	17:21:00	0.35	10.35	11.35	1.13184e+07	1.72461e+06	1.37592e+07	1.10224e+07	9.70863e+06	1.07835e+07	11.3184	1.72461

## Sheet: 2
MPN data and MOI calculations
Phage titer MPN fluorescence data raw
Plate 1
		Raw Data								Blank-corrected
		T 0d	T1 d	T2 d	T3 d	T4 d	T6 d	T7 d	T9 d	T 0d	T1 d	T2 d	T3 d	T4 d	T6 d	T7 d	T9 d
		20150810 1533	20150811 1623	20150812 1646	20150813 1712	20150814 1549	20150816 2041	20150817 1755	20150819 1539	20150810 1533	20150811 1623	20150812 1646	20150813 1712	20150814 1549	20150816 2041	20150817 1755	20150819 1539
		Blank	Blank	Blank	Blank	Blank	Blank	Blank	Blank
		186	184	183	185	181	186	181	185
Plate	Well	RFU	RFU	RFU	RFU	RFU	RFU	RFU	RFU	RFU	RFU	RFU	RFU	RFU	RFU	RFU	RFU					Virus
1	A01	187	183	181	191	179	217	186	183	0	-1	-2	6	-2	30	5	-2				No positive tubes	Dilution
1	A02	1801	2606	2420	4651	2157	738	526	281	1615	2422	2237	4466	1976	552	345	96		-1518	M	11	1e-06
1	A03	1630	2280	2460	4471	2536	866	610	305	1444	2095	2278	4285	2355	679	428	120		-1324	M
1	A04	1666	1724	2658	4207	2401	793	507	253	1480	1540	2475	4021	2220	606	325	68		-1412	M
1	A05	1687	1944	2477	4569	2575	841	575	284	1500	1760	2294	4383	2393	655	394	98		-1402	M
1	A06	1756	1870	2553	5168	2268	724	450	240	1569	1685	2371	4982	2086	538	269	55		-1514	M
1	A07	1715	2988	2329	4933	2445	830	528	267	1528	2804	2147	4748	2263	643	347	81		-1447	M
1	A08	1865	2829	2376	4776	2391	775	482	257	1679	2644	2193	4591	2210	589	300	72		-1607	M
1	A09	1802	3181	2569	4384	3003	968	640	285	1615	2997	2387	4199	2822	781	458	100		-1515	M
1	A10	1975	3506	2652	4991	3171	1095	749	398	1789	3322	2469	4805	2989	909	568	213		-1576	M
1	A11	1620	3006	2398	4380	2217	733	504	250	1434	2822	2216	4195	2036	547	323	65		-1369	M
1	A12	1885	3253	2425	4691	2455	752	468	258	1699	3069	2243	4505	2274	566	287	72		-1627	M
1	B01	189	177	178	179	178	185	178	180	2	-7	-5	-6	-3	-1	-3	-5
1	B02	1537	2609	2052	3193	5062	1257	843	449	1351	2425	1870	3007	4880	1070	662	264		-1086	M	10	1e-07
1	B03	1722	2697	2272	4490	4476	1227	801	427	1535	2513	2089	4305	4295	1040	620	242		-1293	M
1	B04	1440	1880	2296	3154	4182	1075	720	380	1253	1695	2113	2968	4000	888	538	195		-1058	M
1	B05	1680	1589	2452	3940	3700	1096	713	372	1493	1405	2270	3755	3519	909	532	187		-1307	M
1	B06	1656	2507	2468	5138	2647	818	534	295	1470	2322	2286	4952	2465	631	352	110		-1360	M
1	B07	1705	3034	2503	3940	4049	1169	766	425	1519	2849	2321	3755	3868	983	584	240		-1279	M
1	B08	1699	3333	2382	3347	5309	1278	856	429	1513	3148	2200	3161	5128	1092	674	244		-1269	M
1	B09	1593	3624	2324	4070	4014	1117	718	365	1407	3440	2141	3885	3833	930	537	179		-1227	M
1	B10	1664	4072	2473	3269	4267	9828	12386	20927	1478	3888	2291	3084	4086	9641	12205	20742		19264	G
1	B11	1617	3534	1998	3055	5084	1268	804	420	1431	3350	1816	2869	4903	1082	623	235		-1196	M
1	B12	1454	3407	1964	2576	4289	1030	655	287	1267	3223	1781	2390	4107	844	474	102		-1165	M
1	C01	188	185	187	184	181	177	182	189	1	1	4	-1	-1	-10	0	4
1	C02	1262	2088	2064	2319	2987	6396	7765	13349	1076	1904	1881	2134	2806	6210	7583	13164		12088	G	3	1e-08
1	C03	1471	2072	2617	3269	3832	8600	11124	18368	1285	1888	2435	3084	3651	8413	10943	18183		16898	G
1	C04	1280	1708	2114	2741	3122	7203	9443	16116	1094	1524	1931	2556	2941	7017	9261	15931		14837	G
1	C05	1656	2303	2296	3468	4192	9873	13036	23663	1470	2119	2113	3283	4011	9686	12855	23477		22008	G
1	C06	1680	2946	2788	3487	4285	10142	13536	24789	1494	2762	2606	3301	4104	9956	13355	24604		23110	G
1	C07	1625	2543	2451	3428	4046	9318	12333	21975	1439	2359	2269	3243	3864	9131	12152	21790		20351	G
1	C08	1606	2835	2453	3403	4081	9762	12989	23783	1419	2651	2270	3217	3900	9576	12808	23598		22179	G
1	C09	1552	2803	2142	3208	4067	3922	2837	1341	1366	2619	1959	3023	3886	3735	2656	1156		-210	M
1	C10	1769	4071	2652	3484	5335	2504	1669	785	1583	3887	2470	3299	5154	2317	1488	600		-983	M
1	C11	1644	2940	1694	2925	3530	8109	10484	17985	1458	2756	1511	2740	3348	7923	10303	17800		16342	G
1	C12	1688	3485	2194	3231	3804	1045	628	300	1502	3301	2011	3046	3622	858	446	115		-1387	M
1	D01	191	185	186	194	183	186	180	186	5	1	3	9	1	0	-1	1
1	D02	1425	2135	1915	2403	2938	6729	8473	14345	1238	1951	1732	2218	2756	6543	8291	14160		12922	G	1	1e-09
1	D03	1656	3047	2682	3059	3659	8552	11269	18795	1470	2863	2500	2874	3477	8366	11087	18610		17140	G
1	D04	1464	2597	2527	2706	3307	7565	10287	17857	1278	2412	2344	2521	3125	7379	10106	17672		16395	G
1	D05	1998	3553	2394	3497	4448	10498	13964	26839	1811	3369	2211	3312	4267	10312	13782	26654		24842	G
1	D06	1786	2898	2839	3495	4190	4914	3416	1488	1600	2714	2656	3310	4008	4727	3235	1303		-297	M
1	D07	1988	2799	2616	3379	4184	9977	13273	24548	1802	2615	2434	3194	4002	9790	13091	24363		22561	G
1	D08	1812	2733	2658	3493	4323	10121	13276	24279	1626	2549	2476	3307	4142	9935	13095	24094		22468	G
1	D09	1944	2564	2228	3364	4178	9617	12873	23385	1757	2379	2045	3178	3997	9430	12691	23200		21442	G
1	D10	2032	3739	2584	3498	4760	10660	13451	25751	1846	3555	2402	3312	4579	10474	13269	25565		23720	G
1	D11	1904	2682	2087	2993	3694	8333	10891	18347	1718	2498	1904	2807	3512	8146	10709	18162		16444	G
1	D12	1607	3025	2127	2269	3131	6814	8422	13996	1421	2841	1945	2083	2949	6628	8240	13811		12390	G
1	E01	188	189	185	186	181	181	185	188	2	5	3	0	-1	-5	4	3
1	E02	1514	1455	2259	2484	2996	6827	8460	14054	1328	1271	2076	2299	2814	6641	8279	13868		12541	G	0	1e-10
1	E03	1567	2308	2211	3027	3688	8616	10811	18163	1381	2123	2028	2842	3507	8430	10629	17978		16597	G
1	E04	1603	2241	2308	2971	3480	7933	10425	18533	1416	2056	2126	2785	3298	7746	10244	18348		16932	G
1	E05	2107	2966	3220	3730	4618	10729	14143	25972	1921	2782	3038	3545	4436	10543	13962	25787		23866	G
1	E06	2002	3118	2883	3554	4511	10311	14037	25640	1816	2933	2701	3368	4329	10124	13855	25455		23639	G
1	E07	1831	1438	2865	3430	4208	9429	13286	22944	1644	1254	2682	3245	4026	9243	13104	22759		21115	G
1	E08	1992	2653	2817	3443	4322	9988	13712	24775	1805	2468	2634	3258	4140	9801	13530	24590		22785	G
1	E09	1971	2659	2884	3741	4496	10005	13251	23093	1784	2475	2701	3555	4314	9819	13070	22908		21124	G
1	E10	1921	3052	2957	3504	4319	9823	12166	21990	1735	2867	2774	3318	4137	9637	11984	21805		20071	G
1	E11	1721	2378	2464	3145	3901	8248	10653	18450	1535	2194	2281	2960	3720	8062	10471	18265		16730	G
1	E12	1572	2147	2189	2582	3246	7535	8856	14048	1386	1963	2006	2397	3064	7348	8675	13862		12477	G
1	F01	188	181	185	184	186	183	183	189	1	-4	3	-1	4	-3	1	3
1	F02	1491	1359	1999	2374	2891	6437	8087	13197	1304	1174	1816	2189	2709	6251	7906	13012		11708	G	0	1e-11
1	F03	1682	1541	2591	3145	3774	9188	11099	18479	1496	1357	2408	2959	3593	9001	10918	18294		16798	G
1	F04	1562	1244	2607	2894	3362	7538	9710	17131	1376	1060	2424	2708	3181	7351	9529	16946		15570	G
1	F05	1986	2709	2828	3382	4278	10139	13157	23913	1800	2524	2645	3196	4096	9952	12976	23727		21928	G
1	F06	2049	2837	2907	3540	4448	9984	13560	24826	1863	2653	2724	3355	4267	9798	13379	24640		22778	G
1	F07	2031	2719	2838	3617	4556	10487	14135	25700	1845	2535	2656	3432	4374	10300	13954	25515		23670	G
1	F08	1975	2809	2875	3676	4307	10337	14013	25079	1788	2625	2692	3490	4126	10150	13831	24893		23105	G
1	F09	1544	1863	2885	3208	4015	8552	11245	19357	1357	1679	2702	3022	3834	8366	11063	19171		17814	G
1	F10	2189	3243	2661	3521	4670	10102	12498	22599	2003	3059	2479	3336	4488	9916	12317	22414		20411	G
1	F11	1636	3069	2363	2966	3657	7894	10227	17840	1450	2885	2180	2780	3476	7707	10045	17654		16205	G
1	F12	1432	2543	2153	2388	2949	7087	8808	14249	1246	2359	1971	2203	2767	6901	8626	14064		12818	G
1	G01	180	185	182	185	182	180	179	187	-7	1	0	-1	1	-6	-3	2
1	G02	1402	1476	2100	2297	3024	6420	8442	12904	1216	1292	1917	2111	2842	6234	8260	12719		11503	G	0	No viruses
1	G03	1604	1457	2418	2946	3622	8183	10800	17282	1418	1273	2235	2760	3441	7997	10618	17096		15679	G
1	G04	1480	1110	2243	2602	3070	6892	8695	15344	1294	926	2060	2416	2888	6705	8514	15159		13866	G
1	G05	1869	2513	2447	3314	4064	9211	12373	22700	1682	2329	2265	3129	3882	9025	12191	22515		20833	G
1	G06	1676	1990	2666	3212	3895	8651	11596	21351	1489	1806	2483	3026	3713	8465	11415	21166		19677	G
1	G07	1798	2042	2838	3233	3945	8837	12081	21710	1612	1858	2656	3048	3763	8650	11900	21525		19913	G
1	G08	1838	2345	2996	3366	4144	8909	11885	20729	1651	2161	2814	3180	3963	8723	11704	20544		18893	G
1	G09	1648	2289	2406	3246	3879	8177	10625	18658	1461	2105	2223	3061	3697	7991	10443	18473		17011	G
1	G10	1529	2640	2250	3113	3972	8094	10043	17035	1342	2456	2067	2928	3791	7908	9861	16850		15507	G
1	G11	1554	2617	2513	2871	3637	7381	9089	15184	1368	2433	2330	2686	3455	7194	8908	14999		13631	G
1	G12	1713	2221	2274	2601	3415	7692	9306	14087	1527	2036	2091	2415	3234	7505	9124	13902		12375	G
1	H01	182	188	177	180	181	183	179	179	-5	4	-5	-5	0	-3	-2	-6
1	H02	1304	1414	2024	2942	1476	527	349	229	1117	1230	1841	2756	1295	340	168	44		-1074	M	11	1e-05
1	H03	1560	1510	2268	3569	1671	576	390	250	1373	1326	2085	3383	1489	389	209	65		-1308	M
1	H04	1452	1303	2108	3516	1668	542	364	237	1265	1119	1925	3330	1486	355	183	51		-1214	M
1	H05	1670	1812	2419	3926	1910	681	477	284	1484	1627	2237	3740	1729	494	296	99		-1385	M
1	H06	1771	1573	2662	3922	1849	674	449	268	1585	1389	2480	3736	1668	488	268	83		-1502	M
1	H07	1716	2571	2647	3801	1868	634	409	256	1530	2387	2465	3615	1686	447	227	70		-1459	M
1	H08	1521	1260	3035	3572	1769	609	419	256	1334	1076	2852	3386	1587	423	238	71		-1264	M
1	H09	1653	2425	2543	3713	1759	647	443	279	1467	2240	2360	3528	1577	461	262	93		-1374	M
1	H10	1589	2045	1780	3387	1691	628	442	282	1402	1861	1597	3202	1509	441	260	97		-1305	M
1	H11	1918	2617	2670	3508	1697	620	437	263	1732	2432	2487	3322	1516	434	256	78		-1653	M
1	H12	1561	1557	1961	3204	1876	545	367	216	1375	1373	1778	3018	1695	359	185	31		-1344	M
Replicate Plate 2
		Raw Data								Blank-corrected
		T 0d	T1 d	T2 d	T3 d	T4 d	T6 d	T7 d	T9 d	T 0d	T1 d	T2 d	T3 d	T4 d	T6 d	T7 d	T9 d
		20150810 1533	20150811 1623	20150812 1646	20150813 1712	20150814 1549	20150816 2041	20150817 1755	20150819 1539	20150810 1533	20150811 1623	20150812 1646	20150813 1712	20150814 1549	20150816 2041	20150817 1755	20150819 1539
		Blank	Blank	Blank	Blank	Blank	Blank	Blank	Blank
		178.787	181.975	181.012	182.6	177.988	179.275	180.562	182.262
Plate	Well	RFU	RFU	RFU	RFU	RFU	RFU	RFU	RFU	RFU	RFU	RFU	RFU	RFU	RFU	RFU	RFU					Virus
2	A01	175.2	181.6	182.5	183	178.2	176.4	175.1	175.2	174.2	181.6	182.5	#VALUE!	-5.71605e+06	-1.67452e+07	175.1	175.2				No positive tubes	Dilution
2	A02	1421.3	2638.1	2661.6	3366.6	2424.7	885.4	613.9	311.1	1420.3	2638.1	2661.6	#VALUE!	-5.7138e+06	-1.67445e+07	613.9	311.1		-1109.2	M	11	1e-06
2	A03	1532.1	3523.5	2747.7	3750.9	2814.9	1022.8	721	375.7	1531.1	3523.5	2747.7	#VALUE!	-5.71341e+06	-1.67444e+07	721	375.7		-1155.4	M
2	A04	1721.9	3782.8	3004.7	4514.3	2442.6	865.2	603.2	310.9	1720.9	3782.8	3004.7	#VALUE!	-5.71379e+06	-1.67446e+07	603.2	310.9		-1410	M
2	A05	1869.5	3447.8	3011.5	5097.2	2612.4	915.8	615.9	306.3	1868.5	3447.8	3011.5	#VALUE!	-5.71362e+06	-1.67445e+07	615.9	306.3		-1562.2	M
2	A06	2053.4	3756.4	2851.8	5267.7	2942.7	1049.1	738.1	360.5	2052.4	3756.4	2851.8	#VALUE!	-5.71329e+06	-1.67444e+07	738.1	360.5		-1691.9	M
2	A07	1650.9	3384.4	2810.7	4625.9	2469.5	873.1	599.2	301.6	1649.9	3384.4	2810.7	#VALUE!	-5.71376e+06	-1.67445e+07	599.2	301.6		-1348.3	M
2	A08	1700.2	3463.8	2905.7	4583.8	3154.2	1097.1	729.7	358.9	1699.2	3463.8	2905.7	#VALUE!	-5.71308e+06	-1.67443e+07	729.7	358.9		-1340.3	M
2	A09	1707.5	3468.6	2792.6	4558.3	2695.1	932.1	622.3	339.2	1706.5	3468.6	2792.6	#VALUE!	-5.71353e+06	-1.67445e+07	622.3	339.2		-1367.3	M
2	A10	1580.2	2945.6	2690.7	3675.5	2466.4	883.7	601.5	309.5	1579.2	2945.6	2690.7	#VALUE!	-5.71376e+06	-1.67445e+07	601.5	309.5		-1269.7	M
2	A11	1349.3	2322.9	2575.7	3310.6	1952.4	715.7	476.5	268.5	1348.3	2322.9	2575.7	#VALUE!	-5.71428e+06	-1.67447e+07	476.5	268.5		-1079.8	M
2	A12	1930.9	3088.9	2839	4424.6	3281.3	1118.7	735.1	356.2	1929.9	3088.9	2839	#VALUE!	-5.71295e+06	-1.67443e+07	735.1	356.2		-1573.7	M
2	B01	175.6	179	171.4	179.6	177.4	177.7	179.4	175.5	174.6	179	171.4	#VALUE!	-5.71605e+06	-1.67452e+07	179.4	175.5
2	B02	1318.5	2929.9	2550.6	3593	3327.8	1046.6	745.3	399.4	1317.5	2929.9	2550.6	#VALUE!	-5.7129e+06	-1.67444e+07	745.3	399.4		-918.1	M	10	1e-07
2	B03	1362.1	3233.4	2777.7	2845.7	3366.1	6767.7	4023.4	2161.7	1361.1	3233.4	2777.7	#VALUE!	-5.71286e+06	-1.67387e+07	4023.4	2161.7		800.6	G
2	B04	1366.5	3366.1	2919.4	3826.7	4160.3	1179.6	830.5	458.5	1365.5	3366.1	2919.4	#VALUE!	-5.71207e+06	-1.67442e+07	830.5	458.5		-907	M
2	B05	1539	3864.5	2650.9	3450	5299.7	1368.7	946	477.9	1538	3864.5	2650.9	#VALUE!	-5.71093e+06	-1.6744e+07	946	477.9		-1060.1	M
2	B06	1669.1	4093.5	2779.5	4101.3	5672.4	1504.4	1037.8	518.2	1668.1	4093.5	2779.5	#VALUE!	-5.71056e+06	-1.67439e+07	1037.8	518.2		-1149.9	M
2	B07	1408.3	3288.4	3025.6	4255.5	3763.3	1110.4	744.2	381.7	1407.3	3288.4	3025.6	#VALUE!	-5.71247e+06	-1.67443e+07	744.2	381.7		-1025.6	M
2	B08	1351.1	2768.8	3587.9	3866.9	4509.5	1202.9	818	421.4	1350.1	2768.8	3587.9	#VALUE!	-5.71172e+06	-1.67442e+07	818	421.4		-928.7	M
2	B09	1405.7	3018.2	3356.6	3005.6	5503.6	2038.6	1418.9	825.9	1404.7	3018.2	3356.6	#VALUE!	-5.71073e+06	-1.67434e+07	1418.9	825.9		-578.8	M
2	B10	1324.6	3020.9	2745.3	2505.3	3444.4	2768.6	2012.7	960.6	1323.6	3020.9	2745.3	#VALUE!	-5.71279e+06	-1.67426e+07	2012.7	960.6		-363	M
2	B11	1257.9	2757.8	3049.9	3158.6	4528.9	1119.9	778.9	412	1256.9	2757.8	3049.9	#VALUE!	-5.7117e+06	-1.67443e+07	778.9	412		-844.9	M
2	B12	1591.4	2863.4	2450.8	3165.7	5766.5	1544.6	1076.8	537	1590.4	2863.4	2450.8	#VALUE!	-5.71046e+06	-1.67439e+07	1076.8	537		-1053.4	M
2	C01	178.6	179.5	182.8	182	178.8	178.9	180.3	180.8	177.6	179.5	182.8	#VALUE!	-5.71605e+06	-1.67452e+07	180.3	180.8
2	C02	1189.6	2432.3	2663.6	2393.9	2814.9	5364.4	7267.4	12686.9	1188.6	2432.3	2663.6	#VALUE!	-5.71341e+06	-1.67401e+07	7267.4	12686.9		11498.3	G	2	1e-08
2	C03	1395.5	3271.5	2395	2929.7	3303.7	7087.5	9349.4	15015.7	1394.5	3271.5	2395	#VALUE!	-5.71293e+06	-1.67383e+07	9349.4	15015.7		13621.2	G
2	C04	1390.9	3600.6	3387.9	3097.7	3561.5	6812.6	9210	15410	1389.9	3600.6	3387.9	#VALUE!	-5.71267e+06	-1.67386e+07	9210	15410		14020.1	G
2	C05	1570.7	3985.4	3479.1	3558.1	5569.6	1579.2	1116.5	589.1	1569.7	3985.4	3479.1	#VALUE!	-5.71066e+06	-1.67438e+07	1116.5	589.1		-980.6	M
2	C06	1749.1	4322.7	3093.5	3481.7	4206.7	9403.8	12090.5	20574.9	1748.1	4322.7	3093.5	#VALUE!	-5.71202e+06	-1.6736e+07	12090.5	20574.9		18826.8	G
2	C07	1433.6	3735	3111.2	3032.9	3486.9	7601.4	10448.6	17368.4	1432.6	3735	3111.2	#VALUE!	-5.71274e+06	-1.67378e+07	10448.6	17368.4		15935.8	G
2	C08	1597.8	3098.2	3602.7	3428.7	5498.9	1624.1	1159.1	604.4	1596.8	3098.2	3602.7	#VALUE!	-5.71073e+06	-1.67438e+07	1159.1	604.4		-992.4	M
2	C09	1446.6	2973	3697.9	3011.3	3701	7650.2	10419.4	13092.1	1445.6	2973	3697.9	#VALUE!	-5.71253e+06	-1.67378e+07	10419.4	13092.1		11646.5	G
2	C10	1308.5	2615	3515.6	2888.7	3417	7243.9	9749.6	15785.8	1307.5	2615	3515.6	#VALUE!	-5.71281e+06	-1.67382e+07	9749.6	15785.8		14478.3	G
2	C11	1250.2	2515.1	3399.6	2784.8	3058.8	6212.4	8133.4	13878.8	1249.2	2515.1	3399.6	#VALUE!	-5.71317e+06	-1.67392e+07	8133.4	13878.8		12629.6	G
2	C12	1779.5	3658	3156.4	3233.6	3910.8	9200.4	9803.2	16058.9	1778.5	3658	3156.4	#VALUE!	-5.71232e+06	-1.67362e+07	9803.2	16058.9		14280.4	G
2	D01	176	184.4	185.9	177.3	178.3	182.7	185.4	183.3	175	184.4	185.9	#VALUE!	-5.71605e+06	-1.67452e+07	185.4	183.3
2	D02	1545.1	3102.2	3034.5	2929.5	3531.8	6986	9059.4	15015.3	1544.1	3102.2	3034.5	#VALUE!	-5.7127e+06	-1.67384e+07	9059.4	15015.3		13471.2	G	0	1e-09
2	D03	1401.3	2895.7	3039.2	3033.8	3563.9	7180.5	9283.7	15449.2	1400.3	2895.7	3039.2	#VALUE!	-5.71267e+06	-1.67382e+07	9283.7	15449.2		14048.9	G
2	D04	1468.4	3680.8	3147.2	3185.1	3496.6	7363.2	9764.4	16130.5	1467.4	3680.8	3147.2	#VALUE!	-5.71273e+06	-1.67381e+07	9764.4	16130.5		14663.1	G
2	D05	1464.2	4105.5	3616.8	3179.5	3530.2	7732.7	10279.5	17753.2	1463.2	4105.5	3616.8	#VALUE!	-5.7127e+06	-1.67377e+07	10279.5	17753.2		16290	G
2	D06	1801.1	4381.3	3092.8	3521.1	4455.1	9868.9	12469	21273.9	1800.1	4381.3	3092.8	#VALUE!	-5.71177e+06	-1.67355e+07	12469	21273.9		19473.8	G
2	D07	1515.3	3824.6	3277.7	3409.5	3666.2	8466.4	11492.7	19051.6	1514.3	3824.6	3277.7	#VALUE!	-5.71256e+06	-1.6737e+07	11492.7	19051.6		17537.3	G
2	D08	1475	2930.3	3989	3415.8	3926.8	9027.5	11587	19202.6	1474	2930.3	3989	#VALUE!	-5.7123e+06	-1.67364e+07	11587	19202.6		17728.6	G
2	D09	1471.1	2839.6	3904.6	3184.3	3599	8021.7	10722.2	17570.6	1470.1	2839.6	3904.6	#VALUE!	-5.71263e+06	-1.67374e+07	10722.2	17570.6		16100.5	G
2	D10	1345.8	2944.3	3856.4	2857.3	3362.2	7532	10010.9	16185.6	1344.8	2944.3	3856.4	#VALUE!	-5.71287e+06	-1.67379e+07	10010.9	16185.6		14840.8	G
2	D11	1363.9	3170.6	3340.6	2637.5	3347.4	7123.9	9204.1	15370.5	1362.9	3170.6	3340.6	#VALUE!	-5.71288e+06	-1.67383e+07	9204.1	15370.5		14007.6	G
2	D12	1755.9	3795.1	3154.8	3182.4	3831.4	9162.6	9473	16532.2	1754.9	3795.1	3154.8	#VALUE!	-5.7124e+06	-1.67363e+07	9473	16532.2		14777.3	G
2	E01	188.6	186.1	181.3	193.1	186.5	185.9	180.7	191	187.6	186.1	181.3	#VALUE!	-5.71604e+06	-1.67452e+07	180.7	191
2	E02	1443.4	2575.2	2619.7	2975.8	3536.1	7002.5	9215.3	15136.1	1442.4	2575.2	2619.7	#VALUE!	-5.71269e+06	-1.67384e+07	9215.3	15136.1		13693.7	G	0	1e-10
2	E03	1314.3	2278.5	3103.4	3369.5	3238.4	6957.9	9164.2	15087.6	1313.3	2278.5	3103.4	#VALUE!	-5.71299e+06	-1.67385e+07	9164.2	15087.6		13774.3	G
2	E04	1457.1	2923.2	3427.9	3383.3	3862.2	7814.6	10081.9	16620.3	1456.1	2923.2	3427.9	#VALUE!	-5.71237e+06	-1.67376e+07	10081.9	16620.3		15164.2	G
2	E05	1394.7	3334	3667	3211.7	3507.5	7354	10011.8	16912	1393.7	3334	3667	#VALUE!	-5.71272e+06	-1.67381e+07	10011.8	16912		15518.3	G
2	E06	1873.6	3996.9	3514.8	3927.6	4578.9	10450.1	13437.1	22041.5	1872.6	3996.9	3514.8	#VALUE!	-5.71165e+06	-1.6735e+07	13437.1	22041.5		20168.9	G
2	E07	1535.4	2866.6	3942.4	3650.4	3759.3	8735.6	11530.2	18657.8	1534.4	2866.6	3942.4	#VALUE!	-5.71247e+06	-1.67367e+07	11530.2	18657.8		17123.4	G
2	E08	1471.5	2613.3	4340.8	3474.3	3882.7	8568.5	11093.8	17776.8	1470.5	2613.3	4340.8	#VALUE!	-5.71235e+06	-1.67368e+07	11093.8	17776.8		16306.3	G
2	E09	1432.2	2461	4014.6	3330.7	3621.5	8201.9	10343.8	16797.1	1431.2	2461	4014.6	#VALUE!	-5.71261e+06	-1.67372e+07	10343.8	16797.1		15365.9	G
2	E10	1351.4	2570.9	3866.1	3199.3	3422.5	7583.8	9804.6	15640.3	1350.4	2570.9	3866.1	#VALUE!	-5.71281e+06	-1.67378e+07	9804.6	15640.3		14289.9	G
2	E11	1408	3105.3	3660.7	3028.9	3564.3	7636.5	9939.1	16258.8	1407	3105.3	3660.7	#VALUE!	-5.71267e+06	-1.67378e+07	9939.1	16258.8		14851.8	G
2	E12	1695.7	3428.5	3127.9	3043.8	3600.1	8560	8857.8	15339.7	1694.7	3428.5	3127.9	#VALUE!	-5.71263e+06	-1.67369e+07	8857.8	15339.7		13645	G
2	F01	179	178.1	184.5	185.9	176.8	174.3	181.5	183.1	178	178.1	184.5	#VALUE!	-5.71605e+06	-1.67452e+07	181.5	183.1
2	F02	1384.4	2571.8	2599.1	2877.1	3224.9	6519.7	8287	14132.1	1383.4	2571.8	2599.1	#VALUE!	-5.713e+06	-1.67389e+07	8287	14132.1		12748.7	G	0	1e-11
2	F03	1550.9	2683.7	2874.3	2999.5	3428.8	7138.1	9239.6	15429.4	1549.9	2683.7	2874.3	#VALUE!	-5.7128e+06	-1.67383e+07	9239.6	15429.4		13879.5	G
2	F04	1451.6	2652.5	3280.4	3046.3	3468.1	7243.6	9575.4	15829.7	1450.6	2652.5	3280.4	#VALUE!	-5.71276e+06	-1.67382e+07	9575.4	15829.7		14379.1	G
2	F05	1604.4	2761.4	3556.2	3305.9	3774.1	8018.5	10492.7	17789.6	1603.4	2761.4	3556.2	#VALUE!	-5.71246e+06	-1.67374e+07	10492.7	17789.6		16186.2	G
2	F06	1860	3527.6	3688.8	3654	4245.1	9466.5	12078.4	20349.9	1859	3527.6	3688.8	#VALUE!	-5.71198e+06	-1.6736e+07	12078.4	20349.9		18490.9	G
2	F07	1701	3035.8	4288.8	3868.7	4010.3	8714.5	11500.8	19206.3	1700	3035.8	4288.8	#VALUE!	-5.71222e+06	-1.67367e+07	11500.8	19206.3		17506.3	G
2	F08	1686.3	3215.8	4254.8	3714.5	4085	8586.5	11239.5	18224.8	1685.3	3215.8	4254.8	#VALUE!	-5.71214e+06	-1.67368e+07	11239.5	18224.8		16539.5	G
2	F09	1587.4	3100.2	4166.9	3479.4	3636.3	7933.3	10422.6	16920.5	1586.4	3100.2	4166.9	#VALUE!	-5.71259e+06	-1.67375e+07	10422.6	16920.5		15334.1	G
2	F10	1608.6	3544.4	3967	3451.1	3849.6	7869	10142.8	17025.4	1607.6	3544.4	3967	#VALUE!	-5.71238e+06	-1.67375e+07	10142.8	17025.4		15417.8	G
2	F11	1475.2	3169.8	3344.3	2900.8	3526.3	7161.5	9242.1	15358.7	1474.2	3169.8	3344.3	#VALUE!	-5.7127e+06	-1.67383e+07	9242.1	15358.7		13884.5	G
2	F12	1724	3143.4	2286.8	2710.7	3567.7	7967.5	8883.4	15496.2	1723	3143.4	2286.8	#VALUE!	-5.71266e+06	-1.67375e+07	8883.4	15496.2		13773.2	G
2	G01	178.6	182.8	181.1	175.6	168.5	181.8	181	183.2	177.6	182.8	181.1	#VALUE!	-5.71606e+06	-1.67452e+07	181	183.2
2	G02	1213.7	2300.9	2479.2	2396	2630.3	5325.3	6219.3	10421.1	1212.7	2300.9	2479.2	#VALUE!	-5.7136e+06	-1.67401e+07	6219.3	10421.1		9208.4	G	0	No viruses
2	G03	1919	3388.7	2343.7	3070.3	3768.9	7913.4	9629.6	15933.9	1918	3388.7	2343.7	#VALUE!	-5.71246e+06	-1.67375e+07	9629.6	15933.9		14015.9	G
2	G04	1277.1	2196.7	2431.9	2479.5	2861	5985.1	7304.2	13115.6	1276.1	2196.7	2431.9	#VALUE!	-5.71337e+06	-1.67394e+07	7304.2	13115.6		11839.5	G
2	G05	1423	2633.8	3442.6	3099.8	3562.7	7213.8	8759.7	15689.4	1422	2633.8	3442.6	#VALUE!	-5.71267e+06	-1.67382e+07	8759.7	15689.4		14267.4	G
2	G06	1659.4	3159.6	3269.4	3178.9	3927.6	8611.3	10784.2	18098.7	1658.4	3159.6	3269.4	#VALUE!	-5.7123e+06	-1.67368e+07	10784.2	18098.7		16440.3	G
2	G07	1511.6	2163.5	3892	3206	3517.3	7319.7	9026.7	15549.5	1510.6	2163.5	3892	#VALUE!	-5.71271e+06	-1.67381e+07	9026.7	15549.5		14038.9	G
2	G08	1465.1	2665.9	3825.3	3236.9	3469.6	7518.2	9094.5	15409.5	1464.1	2665.9	3825.3	#VALUE!	-5.71276e+06	-1.67379e+07	9094.5	15409.5		13945.4	G
2	G09	1485.1	2991	3784	3071.3	3406.9	7456.8	8841.5	15221.9	1484.1	2991	3784	#VALUE!	-5.71282e+06	-1.6738e+07	8841.5	15221.9		13737.8	G
2	G10	1397	2580	3696.6	3096.6	3174.3	7093.2	8360.8	14318.2	1396	2580	3696.6	#VALUE!	-5.71306e+06	-1.67383e+07	8360.8	14318.2		12922.2	G
2	G11	1515	3034.5	2770.5	2693.6	3169.8	7468.3	8102.6	14169.7	1514	3034.5	2770.5	#VALUE!	-5.71306e+06	-1.6738e+07	8102.6	14169.7		12655.7	G
2	G12	1600	2400.7	2303.9	2674.7	3519	7898.1	8091.6	13977.8	1599	2400.7	2303.9	#VALUE!	-5.71271e+06	-1.67375e+07	8091.6	13977.8		12378.8	G
2	H01	178.7	184.3	178.6	184.3	179.4	176.5	181.1	186	177.7	184.3	178.6	#VALUE!	-5.71605e+06	-1.67452e+07	181.1	186
2	H02	1495.8	2464	2025.5	4321.7	1986.5	778.6	522.9	291.1	1494.8	2464	2025.5	#VALUE!	-5.71424e+06	-1.67446e+07	522.9	291.1		-1203.7	M	11	1e-05
2	H03	2013.4	3128.7	2339.2	5451.3	2525	934.7	624.4	336.2	2012.4	3128.7	2339.2	#VALUE!	-5.7137e+06	-1.67445e+07	624.4	336.2		-1676.2	M
2	H04	1307.3	1989.5	1921.6	3964.3	1879.9	722.5	487.2	289.5	1306.3	1989.5	1921.6	#VALUE!	-5.71435e+06	-1.67447e+07	487.2	289.5		-1016.8	M
2	H05	1629.1	2992.4	2579.8	4269.3	2237.3	849.8	613	363.2	1628.1	2992.4	2579.8	#VALUE!	-5.71399e+06	-1.67446e+07	613	363.2		-1264.9	M
2	H06	1990.6	3320.5	2628.6	5605.8	2565.2	1000.9	727.6	405.2	1989.6	3320.5	2628.6	#VALUE!	-5.71366e+06	-1.67444e+07	727.6	405.2		-1584.4	M
2	H07	1561.4	2854.9	2265.9	4584.8	2091.1	814.6	611.5	351.8	1560.4	2854.9	2265.9	#VALUE!	-5.71414e+06	-1.67446e+07	611.5	351.8		-1208.6	M
2	H08	1570.5	2467.5	2462	4218.4	2253.7	890.7	643.1	371.3	1569.5	2467.5	2462	#VALUE!	-5.71398e+06	-1.67445e+07	643.1	371.3		-1198.2	M
2	H09	1625.1	3110.6	2130.1	4494.1	2098.8	799.1	592.4	347.9	1624.1	3110.6	2130.1	#VALUE!	-5.71413e+06	-1.67446e+07	592.4	347.9		-1276.2	M
2	H10	1651.2	3245.4	2324.1	4215.2	2242.8	858.1	625.9	369.2	1650.2	3245.4	2324.1	#VALUE!	-5.71399e+06	-1.67446e+07	625.9	369.2		-1281	M
2	H11	1448.8	2290.5	1946.6	3680	1867.7	744.2	539	326.6	1447.8	2290.5	1946.6	#VALUE!	-5.71436e+06	-1.67447e+07	539	326.6		-1121.2	M
2	H12	1758.2	2182.2	2240.6	4775.7	2427.8	857.3	568.8	311.8	1757.2	2182.2	2240.6	#VALUE!	-5.7138e+06	-1.67446e+07	568.8	311.8		-1445.4	M
Replicate Plate 3
		Raw Data								Blank-corrected
		T 0d	T1 d	T2 d	T3 d	T4 d	T6 d	T7 d	T9 d	T 0d	T1 d	T2 d	T3 d	T4 d	T6 d	T7 d	T9 d
		20150810 1533	20150811 1623	20150812 1646	20150813 1712	20150814 1549	20150816 2041	20150817 1755	20150819 1539	20150810 1533	20150811 1623	20150812 1646	20150813 1712	20150814 1549	20150816 2041	20150817 1755	20150819 1539
		Blank	Blank	Blank	Blank	Blank	Blank	Blank	Blank
		182.512	182.125	163.725	177.15	178.912	175.85	178.538	180.05
Plate	Well	RFU	RFU	RFU	RFU	RFU	RFU	RFU	RFU	RFU	RFU	RFU	RFU	RFU	RFU	RFU	RFU					Virus
3	A01	182.9	187.3	159.1	174.8	178.2	170.9	179.6	177.9	181.9	187.3	159.1	#VALUE!	-5.71605e+06	-1.67452e+07	179.6	177.9				No positive tubes	Dilution
3	A02	1855.2	2067.5	2559.7	3214.7	3061.8	1063.3	739.3	353.5	1854.2	2067.5	2559.7	#VALUE!	-5.71317e+06	-1.67444e+07	739.3	353.5		-1500.7	M	11	1e-06
3	A03	1804.2	2045.2	2505.6	3697.7	2494.9	962.2	672.2	363.7	1803.2	2045.2	2505.6	#VALUE!	-5.71373e+06	-1.67445e+07	672.2	363.7		-1439.5	M
3	A04	2046.7	2135.4	2806.4	3623.8	4170.9	1249.5	868.8	405.8	2045.7	2135.4	2806.4	#VALUE!	-5.71206e+06	-1.67442e+07	868.8	405.8		-1639.9	M
3	A05	2018.7	2183.5	3110.2	3984.4	2988.9	1149.2	808.8	395	2017.7	2183.5	3110.2	#VALUE!	-5.71324e+06	-1.67443e+07	808.8	395		-1622.7	M
3	A06	1855.6	2141.8	3033.7	3539.1	2774.9	1094.1	756.6	368.3	1854.6	2141.8	3033.7	#VALUE!	-5.71345e+06	-1.67443e+07	756.6	368.3		-1486.3	M
3	A07	1755.1	2146.5	2649.1	3427	2909.1	1192.6	860.9	430.5	1754.1	2146.5	2649.1	#VALUE!	-5.71332e+06	-1.67442e+07	860.9	430.5		-1323.6	M
3	A08	1911.4	2363.6	3004.5	4585.9	2599.3	1147	881.9	482.9	1910.4	2363.6	3004.5	#VALUE!	-5.71363e+06	-1.67443e+07	881.9	482.9		-1427.5	M
3	A09	1906.1	2377.1	3118.3	4345.6	2621.2	1164.4	888.2	473.1	1905.1	2377.1	3118.3	#VALUE!	-5.71361e+06	-1.67443e+07	888.2	473.1		-1432	M
3	A10	1667.6	2642.4	2872.8	3462.5	3589	1366.7	1002.3	546	1666.6	2642.4	2872.8	#VALUE!	-5.71264e+06	-1.67441e+07	1002.3	546		-1120.6	M
3	A11	1427.8	2353.5	2526.2	3142.4	3848.5	1431.3	1073.3	604.5	1426.8	2353.5	2526.2	#VALUE!	-5.71238e+06	-1.6744e+07	1073.3	604.5		-822.3	M
3	A12	1619.3	1993.6	2832.1	3913.6	5818.6	1901.3	1400.4	738.6	1618.3	1993.6	2832.1	#VALUE!	-5.71041e+06	-1.67435e+07	1400.4	738.6		-879.7	M
3	B01	182.8	177.9	151.3	174.4	180.8	171.4	173.4	176.8	181.8	177.9	151.3	#VALUE!	-5.71605e+06	-1.67452e+07	173.4	176.8
3	B02	1397.1	1644.9	2022.1	2544.8	3139.7	2156.7	1467.5	675.1	1396.1	1644.9	2022.1	#VALUE!	-5.71309e+06	-1.67433e+07	1467.5	675.1		-721	M	10	1e-07
3	B03	1544.7	1597.6	2081.2	2540.5	3191	2165.5	1465	695.9	1543.7	1597.6	2081.2	#VALUE!	-5.71304e+06	-1.67433e+07	1465	695.9		-847.8	M
3	B04	1578.3	1739.3	2158.5	2666.3	4510.6	1288.8	910.6	418.8	1577.3	1739.3	2158.5	#VALUE!	-5.71172e+06	-1.67441e+07	910.6	418.8		-1158.5	M
3	B05	1522.3	1658.5	2464.7	2864.9	3523.4	1111.3	801.2	395.2	1521.3	1658.5	2464.7	#VALUE!	-5.71271e+06	-1.67443e+07	801.2	395.2		-1126.1	M
3	B06	1577.1	1934.8	2133.8	2558.8	3502.1	2728.4	1984.2	916.4	1576.1	1934.8	2133.8	#VALUE!	-5.71273e+06	-1.67427e+07	1984.2	916.4		-659.7	M
3	B07	1503.2	2028.6	2118	2663.2	4394.8	1554.5	1101.9	585.5	1502.2	2028.6	2118	#VALUE!	-5.71183e+06	-1.67439e+07	1101.9	585.5		-916.7	M
3	B08	1560.7	2064	2117	2595.8	3387.4	4090.1	3304.7	1565.8	1559.7	2064	2117	#VALUE!	-5.71284e+06	-1.67413e+07	3304.7	1565.8		6.09979	M
3	B09	1444.2	2412.6	2033.3	2658.5	4730	1492.2	1126.5	579.2	1443.2	2412.6	2033.3	#VALUE!	-5.7115e+06	-1.67439e+07	1126.5	579.2		-864	M
3	B10	1547.2	2331.3	2219.7	2747.4	3284.6	7117	9570.8	16669.4	1546.2	2331.3	2219.7	#VALUE!	-5.71294e+06	-1.67383e+07	9570.8	16669.4		15123.2	G
3	B11	1423.5	2046.2	2162.8	2713.3	4800.4	1508.1	1095	562.5	1422.5	2046.2	2162.8	#VALUE!	-5.71143e+06	-1.67439e+07	1095	562.5		-860	M
3	B12	1637.1	2328.7	2606	2982.5	5381.4	2077.4	1490.2	770.2	1636.1	2328.7	2606	#VALUE!	-5.71085e+06	-1.67433e+07	1490.2	770.2		-865.9	M
3	C01	186.5	187.4	159.1	176.4	175.9	176.8	177.3	190.5	185.5	187.4	159.1	#VALUE!	-5.71605e+06	-1.67452e+07	177.3	190.5
3	C02	1488.1	1516.2	2186.8	2407.1	3006.1	5940.8	8156.4	14830.1	1487.1	1516.2	2186.8	#VALUE!	-5.71322e+06	-1.67395e+07	8156.4	14830.1		13343	G	3	1e-08
3	C03	1568.7	1667.3	2116.7	2469.7	3232.4	7122.1	9929.4	16911.1	1567.7	1667.3	2116.7	#VALUE!	-5.713e+06	-1.67383e+07	9929.4	16911.1		15343.4	G
3	C04	1525.8	1633.3	2328.8	2524.8	3230.3	6975.5	9506.9	16848.1	1524.8	1633.3	2328.8	#VALUE!	-5.713e+06	-1.67384e+07	9506.9	16848.1		15323.3	G
3	C05	1601.3	1870.2	2460.4	2996.2	3637.4	8380.5	10538.6	18992.9	1600.3	1870.2	2460.4	#VALUE!	-5.71259e+06	-1.6737e+07	10538.6	18992.9		17392.6	G
3	C06	1569.3	1972.5	2012.3	2526.9	3259.4	7175	9411.8	17004.5	1568.3	1972.5	2012.3	#VALUE!	-5.71297e+06	-1.67382e+07	9411.8	17004.5		15436.2	G
3	C07	1462	2426	2222.1	2615.4	3168.3	7348.4	9618.7	17001.7	1461	2426	2222.1	#VALUE!	-5.71306e+06	-1.67381e+07	9618.7	17001.7		15540.7	G
3	C08	1451.6	2318.4	2344.7	2712.9	4160.6	2853.8	2072.6	1066.4	1450.6	2318.4	2344.7	#VALUE!	-5.71207e+06	-1.67426e+07	2072.6	1066.4		-384.2	M
3	C09	1497.8	2736.7	2091	2653.7	3381.7	7699.4	9566.5	17732.8	1496.8	2736.7	2091	#VALUE!	-5.71285e+06	-1.67377e+07	9566.5	17732.8		16236	G
3	C10	1518.2	3099.8	2178.3	2804.7	5035.5	2101.1	1537.8	846.6	1517.2	3099.8	2178.3	#VALUE!	-5.71119e+06	-1.67433e+07	1537.8	846.6		-670.6	M
3	C11	1454.7	2745.7	2190.1	2569.9	4864.3	2283.7	1641.4	861.5	1453.7	2745.7	2190.1	#VALUE!	-5.71137e+06	-1.67431e+07	1641.4	861.5		-592.2	M
3	C12	2015.4	3052.5	2929.5	3293.1	4492.8	9098.7	11762.3	17740.3	2014.4	3052.5	2929.5	#VALUE!	-5.71174e+06	-1.67363e+07	11762.3	17740.3		15725.9	G
3	D01	182	180.8	157.2	181.5	178.9	179.4	182.7	179.6	181	180.8	157.2	#VALUE!	-5.71605e+06	-1.67452e+07	182.7	179.6
3	D02	1567.7	1979.8	2384.6	2542.8	3221.7	6682	9265.3	16423.2	1566.7	1979.8	2384.6	#VALUE!	-5.71301e+06	-1.67387e+07	9265.3	16423.2		14856.5	G	2	1e-09
3	D03	1641.5	1921.1	2370.3	2882	3456	7391.8	11015.5	19003.2	1640.5	1921.1	2370.3	#VALUE!	-5.71277e+06	-1.6738e+07	11015.5	19003.2		17362.7	G
3	D04	1620.2	2004.2	2299.7	2816.3	3603	8023.4	11108	19325.3	1619.2	2004.2	2299.7	#VALUE!	-5.71263e+06	-1.67374e+07	11108	19325.3		17706.1	G
3	D05	1540.1	2254.9	2141.1	2753.3	3569.8	8090	10977.2	18651.6	1539.1	2254.9	2141.1	#VALUE!	-5.71266e+06	-1.67373e+07	10977.2	18651.6		17112.5	G
3	D06	1627.5	2547.5	2072.1	3180.9	3884	1252.9	921.5	548	1626.5	2547.5	2072.1	#VALUE!	-5.71235e+06	-1.67442e+07	921.5	548		-1078.5	M
3	D07	1618.1	3028.8	2119	2927.2	3591.7	8178.8	10392.2	19559.5	1617.1	3028.8	2119	#VALUE!	-5.71264e+06	-1.67372e+07	10392.2	19559.5		17942.4	G
3	D08	1635.9	3047.2	2541.5	2951.4	3669.1	8947.9	10581.4	21574	1634.9	3047.2	2541.5	#VALUE!	-5.71256e+06	-1.67365e+07	10581.4	21574		19939.1	G
3	D09	1517.9	2973.6	2574.2	2733.6	3627.1	8526.4	9996.6	18791.4	1516.9	2973.6	2574.2	#VALUE!	-5.7126e+06	-1.67369e+07	9996.6	18791.4		17274.5	G
3	D10	1575.9	3105.7	2499.9	2723.4	3746.6	8969.9	9977.4	19563.4	1574.9	3105.7	2499.9	#VALUE!	-5.71248e+06	-1.67364e+07	9977.4	19563.4		17988.5	G
3	D11	1544.5	3038.2	2305.2	2778.5	3329.8	7668.2	9366.9	18255.5	1543.5	3038.2	2305.2	#VALUE!	-5.7129e+06	-1.67378e+07	9366.9	18255.5		16712	G
3	D12	1923.3	2853.1	3011.3	3478.3	5992.2	2106.5	1507	799.4	1922.3	2853.1	3011.3	#VALUE!	-5.71024e+06	-1.67433e+07	1507	799.4		-1122.9	M
3	E01	185.5	179.6	166.1	175.3	174.8	174.2	184.1	180.8	184.5	179.6	166.1	#VALUE!	-5.71605e+06	-1.67452e+07	184.1	180.8
3	E02	1586.8	1972.7	2267.8	2731	3327.6	6893	8773.5	15795.6	1585.8	1972.7	2267.8	#VALUE!	-5.7129e+06	-1.67385e+07	8773.5	15795.6		14209.8	G	0	1e-10
3	E03	1697.8	2101	2157.3	2942.4	3519.1	7334.9	10923.3	18154.6	1696.8	2101	2157.3	#VALUE!	-5.71271e+06	-1.67381e+07	10923.3	18154.6		16457.8	G
3	E04	1559.2	2193.8	2533.1	3015.5	3720.6	8111.4	11203.8	19843.3	1558.2	2193.8	2533.1	#VALUE!	-5.71251e+06	-1.67373e+07	11203.8	19843.3		18285.1	G
3	E05	1731.2	2704.4	2294.4	3083.3	3884.1	8622.6	11401	20792.5	1730.2	2704.4	2294.4	#VALUE!	-5.71235e+06	-1.67368e+07	11401	20792.5		19062.3	G
3	E06	1710	3011.8	2283.4	2993.4	3608.4	7495.1	10323	19343.7	1709	3011.8	2283.4	#VALUE!	-5.71262e+06	-1.67379e+07	10323	19343.7		17634.7	G
3	E07	1909.9	3594.6	2551.3	3132.1	4004.4	8963.9	11898.4	23377.1	1908.9	3594.6	2551.3	#VALUE!	-5.71223e+06	-1.67365e+07	11898.4	23377.1		21468.2	G
3	E08	1713	3290.1	2506.5	3236.5	3954.6	9316.7	11217.2	23490.7	1712	3290.1	2506.5	#VALUE!	-5.71227e+06	-1.67361e+07	11217.2	23490.7		21778.7	G
3	E09	1656.1	3409	2419.4	2859.2	3666	9065.5	10170.3	20922.5	1655.1	3409	2419.4	#VALUE!	-5.71256e+06	-1.67364e+07	10170.3	20922.5		19267.4	G
3	E10	1615.2	3402.7	2265.2	2877.1	3979	9273.3	11070.1	20268.5	1614.2	3402.7	2265.2	#VALUE!	-5.71225e+06	-1.67361e+07	11070.1	20268.5		18654.3	G
3	E11	1590.3	3249.6	2291	2877.6	3733	7767.5	8952.9	18317.1	1589.3	3249.6	2291	#VALUE!	-5.7125e+06	-1.67377e+07	8952.9	18317.1		16727.8	G
3	E12	1922.9	2553.3	2739.9	4045.7	4138.7	8719	11211	16642.2	1921.9	2553.3	2739.9	#VALUE!	-5.71209e+06	-1.67367e+07	11211	16642.2		14720.3	G
3	F01	184.1	182.1	170.7	177.4	182.6	179.8	181.8	182.6	183.1	182.1	170.7	#VALUE!	-5.71605e+06	-1.67452e+07	181.8	182.6
3	F02	1486.7	1713.7	2125.6	2439.3	3178.2	6655.6	8864.1	14492.7	1485.7	1713.7	2125.6	#VALUE!	-5.71305e+06	-1.67388e+07	8864.1	14492.7		13007	G	0	1e-11
3	F03	1567.4	2131.5	2153.3	2722.7	3397	7898.1	10282.8	16874.5	1566.4	2131.5	2153.3	#VALUE!	-5.71283e+06	-1.67375e+07	10282.8	16874.5		15308.1	G
3	F04	1496	1998	2231.6	2623.2	3304.9	7479.8	9739.2	16720.8	1495	1998	2231.6	#VALUE!	-5.71292e+06	-1.67379e+07	9739.2	16720.8		15225.8	G
3	F05	1711.7	2466.4	2514.7	3059.2	3750.5	8174.8	11053.4	20681.8	1710.7	2466.4	2514.7	#VALUE!	-5.71248e+06	-1.67372e+07	11053.4	20681.8		18971.1	G
3	F06	1723.8	2831.3	2201.5	2789.8	3484.1	7570.7	9954.3	18880.5	1722.8	2831.3	2201.5	#VALUE!	-5.71275e+06	-1.67378e+07	9954.3	18880.5		17157.7	G
3	F07	1836.8	3240.3	2526.1	2963.4	3793.8	8610.3	11724.9	22272.9	1835.8	3240.3	2526.1	#VALUE!	-5.71244e+06	-1.67368e+07	11724.9	22272.9		20437.1	G
3	F08	1556.4	3138.1	2399.1	2832.1	3464.9	8450.4	10993.5	19687.6	1555.4	3138.1	2399.1	#VALUE!	-5.71276e+06	-1.6737e+07	10993.5	19687.6		18132.2	G
3	F09	1557.9	2838.5	2524.9	2820.4	3581.4	8363.2	10807.7	19497.1	1556.9	2838.5	2524.9	#VALUE!	-5.71265e+06	-1.67371e+07	10807.7	19497.1		17940.2	G
3	F10	1551.4	2787.7	2361.1	2956.9	3782.7	8620	10954.4	20272.8	1550.4	2787.7	2361.1	#VALUE!	-5.71245e+06	-1.67368e+07	10954.4	20272.8		18722.4	G
3	F11	1467.7	2753	2138.6	2888.1	3555.9	7045.8	8697.1	16946.3	1466.7	2753	2138.6	#VALUE!	-5.71267e+06	-1.67384e+07	8697.1	16946.3		15479.6	G
3	F12	2036.9	2698.7	2603.5	3527.1	4359.5	8700.7	10867.4	16753.6	2035.9	2698.7	2603.5	#VALUE!	-5.71187e+06	-1.67367e+07	10867.4	16753.6		14717.7	G
3	G01	179.6	180.2	172.1	182.9	179.3	176	174.7	178.8	178.6	180.2	172.1	#VALUE!	-5.71605e+06	-1.67452e+07	174.7	178.8
3	G02	1570.5	1770.1	2313.9	2606.4	3160.1	6893.6	8046.6	15001.3	1569.5	1770.1	2313.9	#VALUE!	-5.71307e+06	-1.67385e+07	8046.6	15001.3		13431.8	G	0	No viruses
3	G03	1705.9	1889.5	2152.8	2867.7	3511	7782.9	8921.6	16314.8	1704.9	1889.5	2152.8	#VALUE!	-5.71272e+06	-1.67376e+07	8921.6	16314.8		14609.9	G
3	G04	1672.1	1836.4	2239.8	2974.7	3744.5	8165.9	10083.9	17572	1671.1	1836.4	2239.8	#VALUE!	-5.71249e+06	-1.67373e+07	10083.9	17572		15900.9	G
3	G05	1684.4	2011.2	2343.9	2794	3750.7	7923.6	10241.8	19162.9	1683.4	2011.2	2343.9	#VALUE!	-5.71248e+06	-1.67375e+07	10241.8	19162.9		17479.5	G
3	G06	1686	2653.6	2279.2	2840.2	3661	8004.4	9708.8	19109.4	1685	2653.6	2279.2	#VALUE!	-5.71257e+06	-1.67374e+07	9708.8	19109.4		17424.4	G
3	G07	1689.2	3057.3	2683.5	2810.5	3395.2	7991.5	9593.3	19773.5	1688.2	3057.3	2683.5	#VALUE!	-5.71283e+06	-1.67374e+07	9593.3	19773.5		18085.3	G
3	G08	1561.8	2502.8	2161.1	2988.8	3764.2	8096.2	9173	19530.8	1560.8	2502.8	2161.1	#VALUE!	-5.71247e+06	-1.67373e+07	9173	19530.8		17970	G
3	G09	1633.3	2765.2	2554.8	2810	3696.8	7735.7	9447.7	18773.5	1632.3	2765.2	2554.8	#VALUE!	-5.71253e+06	-1.67377e+07	9447.7	18773.5		17141.2	G
3	G10	1550.5	2462.2	2560.4	2756.7	3522.9	7520.6	8938.7	17887.4	1549.5	2462.2	2560.4	#VALUE!	-5.71271e+06	-1.67379e+07	8938.7	17887.4		16337.9	G
3	G11	1480.1	2475.4	2571.5	2740.5	3551.6	6678.9	8457.2	17093.3	1479.1	2475.4	2571.5	#VALUE!	-5.71268e+06	-1.67387e+07	8457.2	17093.3		15614.2	G
3	G12	2020.8	2206.8	2610.6	3248.5	4091.6	8837	10762.1	16434.6	2019.8	2206.8	2610.6	#VALUE!	-5.71214e+06	-1.67366e+07	10762.1	16434.6		14414.8	G
3	H01	176.7	181.7	174.2	174.5	180.8	178.3	174.7	173.4	175.7	181.7	174.2	#VALUE!	-5.71605e+06	-1.67452e+07	174.7	173.4
3	H02	1526.3	1603.5	2203.3	3248.8	1940.9	698.4	481.7	285	1525.3	1603.5	2203.3	#VALUE!	-5.71429e+06	-1.67447e+07	481.7	285		-1240.3	M	11	1e-05
3	H03	1587.4	1945.3	2245.1	3641	1943.9	702.6	482.7	280	1586.4	1945.3	2245.1	#VALUE!	-5.71429e+06	-1.67447e+07	482.7	280		-1306.4	M
3	H04	1539.9	1760.8	2380.3	3690.5	1896.6	695.5	474.5	264.3	1538.9	1760.8	2380.3	#VALUE!	-5.71433e+06	-1.67447e+07	474.5	264.3		-1274.6	M
3	H05	1594	1963	2376.3	3441.9	2105.8	858.4	567.7	315.4	1593	1963	2376.3	#VALUE!	-5.71412e+06	-1.67446e+07	567.7	315.4		-1277.6	M
3	H06	1586.6	1851.4	2237.3	3671.3	2042.6	803.6	588.2	362.2	1585.6	1851.4	2237.3	#VALUE!	-5.71419e+06	-1.67446e+07	588.2	362.2		-1223.4	M
3	H07	1648.4	1929.8	2200.1	3903.8	2141.9	880.2	644.4	348.8	1647.4	1929.8	2200.1	#VALUE!	-5.71409e+06	-1.67445e+07	644.4	348.8		-1298.6	M
3	H08	1573.2	2238.1	2434.5	3834.9	2271.8	943.2	691	364.6	1572.2	2238.1	2434.5	#VALUE!	-5.71396e+06	-1.67445e+07	691	364.6		-1207.6	M
3	H09	1616.1	2375	2742.6	4102	2161	967.2	702.2	384.5	1615.1	2375	2742.6	#VALUE!	-5.71407e+06	-1.67445e+07	702.2	384.5		-1230.6	M
3	H10	1598.4	2356.3	2496.6	3891.1	2112.7	930.8	701	391.8	1597.4	2356.3	2496.6	#VALUE!	-5.71412e+06	-1.67445e+07	701	391.8		-1205.6	M
3	H11	1554.5	2252.8	2239	3670.5	2270.4	1005.9	749.2	429.2	1553.5	2252.8	2239	#VALUE!	-5.71396e+06	-1.67444e+07	749.2	429.2		-1124.3	M
3	H12	1983.5	2272.6	2544.5	4817.4	2466	1087.8	756.4	396.9	1982.5	2272.6	2544.5	#VALUE!	-5.71376e+06	-1.67443e+07	756.4	396.9		-1585.6	M
Fluorescence Data Summary used in MPN analysis
	Number wells with cell mortality
Virus dilution	Plate 1	Plate 2	Plate 3	Total wells
1e-05	11	11	11	11
1e-06	11	11	11	11
1e-07	10	10	10	11
1e-08	3	2	3	11
1e-09	1	0	2	11
1e-10	0	0	0	11
1e-11	0	0	0	11
No viruses	0	0	0	11
MPN Calculations
Inoculum	Number	Positive	Most		CONCENTRATION				Original Thomas's		Probability		Inoculum/dilution	(Inoc. In pos. tubes)/(Prob. Of a pos. tube)		THOMAS'S FORMULA CALCS			**********	B1,B2,…	B = Sum	No. Tubes	If 0 tubes, then 1 else		**Improb.*	Likelihood of most probable outcome
Per Tube	of Tubes	Tubes	Likely		MPN =	9.75536e+06			Approx.=		per dilution	\TOTAL:	0.000122222	0.000123032		INOC. IN NEG. TUBES			Haldane's	from BAM	of the Bi	= 0?	prob each tube pos.		**ratio *	at this dilution, for this MPN.
1e-05	11	11	11		LogMPN=	6.98924			7.44684e+06		1	By dilution:	0.00011	0.00011		0	T =		Approx.	0	1.39771e-13	FALSE	1		**calc's: *	1
1e-06	11	11	11								0.999362		1.1e-05	1.10006e-05		0	0.000122222		of SE	6.37886e-16		FALSE	0.999942		*	0.999362		8.09314e-07	is the size of
1e-07	11	10	7		95% CONFIDENCE LIMITS				Likelihood		0.0365319		1.1e-06	1.60511e-06		1e-07	P =		*	9.7127e-14		FALSE	0.62301		*	0.242828		the final step in the solution iterations.
1e-08	11	3	1			LOW	HIGH		at MPN =		0.0607078		1.1e-07	3.22767e-07		8e-08	36		*	3.14985e-14		FALSE	0.0929463		*	0.385438		This should be less than the smallest
1e-09	11	1	0		MPN =	5.71623e+06	1.67454e+07		0.000212161		0.0968618		1.1e-08	1.03009e-07		1e-08	N =		*	1.05077e-14		FALSE	0.00970793		*	0.898248		inoculum with any positive tubes, or the
1e-10	11	0	0		LogMPN=	6.75589	7.22259				0.989326		1.1e-09	0		1.1e-09	1.9121e-07		*	0		FALSE	0.000975061		*	0.989326		solution iterations stopped before they
1e-11	11	0	0						Likelihood of		0.998927		1.1e-10	0		1.1e-10			*	0		FALSE	9.75489e-05		*	0.998927		should have.
			0		Haldane's Approximation to the				most likely		1		0	0		0			*	0		TRUE	1		*	1
			0		Standard Error of Log(MPN):				outcome =		1		0	0		0			*	0		TRUE	1		*	1
			0			0.119057			0.0830321		1		0	0		0			*	0		TRUE	1		*	1
			0								1		0	0		0			*	0		TRUE	1		*	1
			0						Improbability		1		0	0		0			*	0		TRUE	1		*	1
			0						ratio =		1		0	0		0			*	0		TRUE	1		*	1
			0		Note: if Likelihood at MPN = #NUM!,				0.00255517		1		0	0		0			*	0		TRUE	1		*	1
			0		then check inocula, numbers of tubes,				(If under 1.00E-04,		1		0	0		0			*	0		TRUE	1		*	1
			0		and positive tubes for errors.				then suspect that		1		0	0		0			*	0		TRUE	1		*	1
			0						test assumptions		1		0	0		0			*	0		TRUE	1		*	1
			0						have been violated.)		1		0	0		0			*	0		TRUE	1		*	1
Inoculum	Number	Positive	Most		CONCENTRATION				Original Thomas's		Probability		Inoculum/dilution	(Inoc. In pos. tubes)/(Prob. Of a pos. tube)		THOMAS'S FORMULA CALCS			**********	B1,B2,…	B = Sum	No. Tubes	If 0 tubes, then 1 else		**Improb.*	Likelihood of most probable outcome
Per Tube	of Tubes	Tubes	Likely		MPN =	7.59146e+06			Approx.=		per dilution	\TOTAL:	0.000122222	0.000122821		INOC. IN NEG. TUBES			Haldane's	from BAM	of the Bi	= 0?	prob each tube pos.		**ratio *	at this dilution, for this MPN.
1e-05	11	11	11		LogMPN=	6.98924			6.83916e+06		1	By dilution:	0.00011	0.00011		0	T =		Approx.	0	1.18764e-13	FALSE	1		**calc's: *	1
1e-06	11	11	11								0.999362		1.1e-05	1.10006e-05		0	0.000122222		of SE	6.37886e-16		FALSE	0.999942		*	0.999362		5.98717e-07	is the size of
1e-07	11	10	7		95% CONFIDENCE LIMITS				Likelihood		0.0365319		1.1e-06	1.60511e-06		1e-07	P =		*	9.7127e-14		FALSE	0.62301		*	0.242828		the final step in the solution iterations.
1e-08	11	2	1			LOW	HIGH		at MPN =		0.19748		1.1e-07	2.15178e-07		9e-08	34		*	2.0999e-14		FALSE	0.0929463		*	0.385438		This should be less than the smallest
1e-09	11	0	0		MPN =	5.71623e+06	1.67454e+07		0.00640013		0.898248		1.1e-08	0		1.1e-08	N =		*	0		FALSE	0.00970793		*	0.898248		inoculum with any positive tubes, or the
1e-10	11	0	0		LogMPN=	6.75589	7.22259				0.989326		1.1e-09	0		1.1e-09	2.0221e-07		*	0		FALSE	0.000975061		*	0.989326		solution iterations stopped before they
1e-11	11	0	0						Likelihood of		0.998927		1.1e-10	0		1.1e-10			*	0		FALSE	9.75489e-05		*	0.998927		should have.
			0		Haldane's Approximation to the				most likely		1		0	0		0			*	0		TRUE	1		*	1
			0		Standard Error of Log(MPN):				outcome =		1		0	0		0			*	0		TRUE	1		*	1
			0			0.119057			0.0830321		1		0	0		0			*	0		TRUE	1		*	1
			0								1		0	0		0			*	0		TRUE	1		*	1
			0						Improbability		1		0	0		0			*	0		TRUE	1		*	1
			0						ratio =		1		0	0		0			*	0		TRUE	1		*	1
			0		Note: if Likelihood at MPN = #NUM!,				0.0770802		1		0	0		0			*	0		TRUE	1		*	1
			0		then check inocula, numbers of tubes,				(If under 1.00E-04,		1		0	0		0			*	0		TRUE	1		*	1
			0		and positive tubes for errors.				then suspect that		1		0	0		0			*	0		TRUE	1		*	1
			0						test assumptions		1		0	0		0			*	0		TRUE	1		*	1
			0						have been violated.)		1		0	0		0			*	0		TRUE	1		*	1
Inoculum	Number	Positive	Most		CONCENTRATION				Original Thomas's		Probability		Inoculum/dilution	(Inoc. In pos. tubes)/(Prob. Of a pos. tube)		THOMAS'S FORMULA CALCS			**********	B1,B2,…	B = Sum	No. Tubes	If 0 tubes, then 1 else		**Improb.*	Likelihood of most probable outcome
Per Tube	of Tubes	Tubes	Likely		MPN =	1.00527e+07			Approx.=		per dilution	\TOTAL:	0.000122222	0.000123135		INOC. IN NEG. TUBES			Haldane's	from BAM	of the Bi	= 0?	prob each tube pos.		**ratio *	at this dilution, for this MPN.
1e-05	11	11	11		LogMPN=	6.98924			7.67379e+06		1	By dilution:	0.00011	0.00011		0	T =		Approx.	0	1.50279e-13	FALSE	1		**calc's: *	1
1e-06	11	11	11								0.999362		1.1e-05	1.10006e-05		0	0.000122222		of SE	6.37886e-16		FALSE	0.999942		*	0.999362		9.12323e-07	is the size of
1e-07	11	10	7		95% CONFIDENCE LIMITS				Likelihood		0.0365319		1.1e-06	1.60511e-06		1e-07	P =		*	9.7127e-14		FALSE	0.62301		*	0.242828		the final step in the solution iterations.
1e-08	11	3	1			LOW	HIGH		at MPN =		0.0607078		1.1e-07	3.22767e-07		8e-08	37		*	3.14985e-14		FALSE	0.0929463		*	0.385438		This should be less than the smallest
1e-09	11	2	0		MPN =	5.71623e+06	1.67454e+07		1.03992e-05		0.00474773		1.1e-08	2.06017e-07		9e-09	N =		*	2.10155e-14		FALSE	0.00970793		*	0.898248		inoculum with any positive tubes, or the
1e-10	11	0	0		LogMPN=	6.75589	7.22259				0.989326		1.1e-09	0		1.1e-09	1.9021e-07		*	0		FALSE	0.000975061		*	0.989326		solution iterations stopped before they
1e-11	11	0	0						Likelihood of		0.998927		1.1e-10	0		1.1e-10			*	0		FALSE	9.75489e-05		*	0.998927		should have.
			0		Haldane's Approximation to the				most likely		1		0	0		0			*	0		TRUE	1		*	1
			0		Standard Error of Log(MPN):				outcome =		1		0	0		0			*	0		TRUE	1		*	1
			0			0.119057			0.0830321		1		0	0		0			*	0		TRUE	1		*	1
			0								1		0	0		0			*	0		TRUE	1		*	1
			0						Improbability		1		0	0		0			*	0		TRUE	1		*	1
			0						ratio =		1		0	0		0			*	0		TRUE	1		*	1
			0		Note: if Likelihood at MPN = #NUM!,				0.000125243		1		0	0		0			*	0		TRUE	1		*	1
			0		then check inocula, numbers of tubes,				(If under 1.00E-04,		1		0	0		0			*	0		TRUE	1		*	1
			0		and positive tubes for errors.				then suspect that		1		0	0		0			*	0		TRUE	1		*	1
			0						test assumptions		1		0	0		0			*	0		TRUE	1		*	1
			0						have been violated.)		1		0	0		0			*	0		TRUE	1		*	1
BEGIN AS FOLLOWS:
To compute an MPN and the 95% confidence limits on the Log of the MPN: Enter the inoculum/tube in column A
for each dilution, replacing the example values from row 3 down, going no farther than row 20. Then										-0.000912323	is 1000*(N2-O2), which the iteration tries to drive down to zero.
enter numbers of tubes per dilution in col. B, and numbers of positive tubes in C. Then
type the number that then appears in column J, row 3, into column G, row 2. Hit Enter key.
Then hold down Ctrl key and type "m". Now the MPN, etc. will be correct.
For assistance, contact Dr. Blodgett at Division of Mathematics in FDA/CFSAN, 301-436-1836,
or email robert.blodgett@cfsan.fda.gov.
Note: always leave blanks in columns A, B, and C except where B is greater than zero. Don't leave inocula
amounts in Col. A and put zero in col. B to denote an unused dilution. You'll cause errors, because the "MIN" function ignores
blanks instead of treating them as zeroes. Only allow entries in A, B, and C for actual dilutions used in this test.
MOI Calculation
	Infectious phage/ 0.2 mL	Ave		Infectious phage per mL in lysate
Plate 1	9.75536e+06	9.13316e+06		4.56658e+07
Plate 2	7.59146e+06
Plate 3	1.00527e+07
Total infectious phage per flask	3.19661e+10
Total cells per flask - CP treatment	27500000000
Total cells per flask - CPG treatment	29200000000
CP MOI	1.1624
CPG MOI	1.09473
				% Cells infected based on poisson distribution
Fraction uninfected cells	P(0) = e-1.1	0.332871		33.2871	Uninfected
	P(1) = 1.1e-1.1	0.366158		36.6158	Infected with one virion
	P(>1) = 1- e-1.1(1.1+1)	0.300971		30.0971	Infected with multiple virions

## Sheet: 3
Microscopy counts of individual protist cells with/ without ingested Synechococcus at time point 1
	CG1B Tile 1	CG1B Tile 2	CG1B Tile 3	CG1C Tile 1	CG1C Tile 2	CG1C Tile 3	CG1D Tile 1	CG1D Tile 2	CG1D Tile 3	Ave CG1B	Ave CG1C	Ave CG1D	Ave	SD
With Syn	26	38	32	39	13	29	237	29	79	32	27	115
No Syn	7	13	19	18	19	33	90	30	53	13	23.3333	57.6667
Total	33	51	51	57	32	62	327	59	132	45	50.3333	172.667
% Feeding	78.7879	74.5098	62.7451	68.4211	40.625	46.7742	72.4771	49.1525	59.8485	72.0143	51.9401	60.4927	61.4823	10.0736
	CPG1B Tile 1	CPG1B Tile 2	CPG 1B Tile 3	CPG1C Tile 1	CPG1C Tile 2	CPG1C Tile 3	CPG1D Tile 1	CPG1D Tile 2	CPG1D Tile 3	Ave CPG1B	Ave CPG1C	Ave CPG1D	Ave	SD
With Syn	8	34	42	45	11	77	91	139	58	28	44.3333	96
No Syn	37	33	21	72	3	87	87	161	60	30.3333	54	102.667
Total	45	67	63	117	14	164	178	300	118	58.3333	98.3333	198.667
% Feeding	17.7778	50.7463	66.6667	38.4615	78.5714	46.9512	51.1236	46.3333	49.1525	45.0636	54.6614	48.8698	49.5316	4.83301

## Sheet: 4
Encounter Rate Calculations
Encounter rate with swimming microbes (Kiorboe, 2008)
E = βC1C2
β = π R^2 μ
R = clearance path or detection radius (m)
μ = speed of linear displacement (m s-1)
Boakes et al., 2010
O. marina linear displacement 400-700 μm s-1
Helical width = 44-80 μm
Encounter by swimming
	velocity small	velocity small	velocity large	velocity large
	search radius small	search radius large	search radius small	search radius large
π	3.14	3.14	3.14	3.14
Detection radius (R; μm)	22	40	22	40
Velocity (μ; μm s-1)	400	400	700	700
Encounter kernel (β; μm3 s-1)	607904	2009600	1063832	3516800
Encounter kernel (β; mL s-1)	6.07904e-07	2.0096e-06	1.06383e-06	3.5168e-06
Encounter rate (β*C1*C2) (cells mL-1 s-1)	441.764	1460.38	773.087	2555.66
Total number of encounters per s in 1.2L volume	530117	1.75245e+06	927704	3.06679e+06
Total number of encounters by T1 (50 min)	1.59035e+09	5.25735e+09	2.78311e+09	9200370816
Total number of encounters by T2 (2 h 53 min)	5.50261e+09	1.81904e+10	9.62957e+09	3.18333e+10
Total number of encounters by T3 (4 h 38min)	8.84234e+09	2.92309e+10	1.54741e+10	5.11541e+10
Total number of encounters by T4 (6h 32 min)	1.24683e+10	4.12177e+10	2.18196e+10	7.21309e+10
Total number of encounters by T5 (8h 26 min)	1.60943e+10	5.32044e+10	2.81651e+10	9.31078e+10
Total number of encounters by T6 (10 h 21 min)	1.97521e+10	6.52963e+10	3.45663e+10	1.14269e+11
Total number of Synechococcus in 1.2L volume	20400000000	20400000000	20400000000	20400000000		*Note that values in excess of 100% indicate repeat encounters with prey cells
Percent of Synechococcus experiencing encounters T1	7.79583	25.7713	13.6427	45.0999
Percent of Synechococcus experiencing encounters T2	26.9736	89.1689	47.2038	156.046
Percent of Synechococcus experiencing encounters T3	43.3448	143.289	75.8534	250.755
Percent of Synechococcus experiencing encounters T4	61.1193	202.047	106.959	353.583
Percent of Synechococcus experiencing encounters T5	78.8938	260.806	138.064	456.411
Percent of Synechococcus experiencing encounters T6	96.8242	320.08	169.442	560.14
Time point	Total encounter time (s)
T1	3000
T2	10380
T3	16680
T4	23520
T5	30360
T6	37260

## Sheet: 5
Microscopy counts of Synechococcus aggregates
Volume calcuation terms:
filter surface area (um^2)	200960000
field area (um^2)	3348900
volume filtered (mL)	2.8
Formula	((#aggs/ #fields counted)*(SA filter/ SA field))/Vol filtered
				Individual Aggregate						Individual Aggregate
Treatment	Time point	Rep	Tile	Area (μm^2)		Treatment	Time point	Rep	Tile	Area (μm^2)		Sample ID	# tiles counted	# Aggs	Aggs mL-1	Ave Aggs mL-1	SD Aggs mL-1	SE Aggs mL-1	Area (μm^2)	Total Area per vol (μm2 mL-1)	Ave Total Area	Total Area SD	Total Area SE	Median Aggregate size (μm2)	Ave Size	Size SD	Size SE
CG	1	B	1	203.27		CPG	1	B	1	86.57		CG1B	2	20	214.313	723.903	452.508	261.256	2239.39	23996.6	199284	181580	104835	86.1	87.8033	3.82121	2.20618
CG	1	B	1	122.66		CPG	1	B	1	40.54		CG1C	3	151	1078.71				54111.8	386563				85.13
CG	1	B	1	166.59		CPG	1	B	1	149.73		CG1D	3	123	878.685				26217.5	187292				92.18
CG	1	B	1	182.1		CPG	1	B	1	543.91		CG2A	3	111	792.96	645.322	166.824	96.316	31015.6	221568	116762	92419.8	53358.6	137.18	105.94	27.9455	16.1344
CG	1	B	1	57.94		CPG	1	B	1	489.36		CG2C	3	95	678.659				11446	81767.7				97.32
CG	1	B	1	76.6		CPG	1	B	1	129.13		CG2D	3	65	464.346				6572	46948.9				83.32
CG	1	B	1	188.8		CPG	1	B	1	61.65
CG	1	B	3	164.38		CPG	1	B	1	130.06		CPG1B	3	42	300.039	209.551	127.058	73.3567	14274.4	101973	63673.2	33719.1	19467.8	104.65	144.447	67.6006	39.0292
CG	1	B	3	46.74		CPG	1	B	1	182.03		CPG1C	3	9	64.294				5383.18	38456.3				222.5
CG	1	B	3	117.58		CPG	1	B	1	53.19		CPG1D	3	37	264.32				7081.68	50590				106.19
CG	1	B	3	55.65		CPG	1	B	1	502.61		CPG2B	3	27	192.882	238.126	55.489	32.0366	3728.53	26635.8	61932	55215	31878.4	89.2	102.793	19.2731	11.1273
CG	1	B	3	182.32		CPG	1	B	1	68.66		CPG2C	3	31	221.457				4703.14	33598.2				94.33
CG	1	B	3	62.44		CPG	1	B	1	91.38		CPG2D	3	42	300.039				17576.4	125562				124.85
CG	1	B	3	58.64		CPG	1	B	1	92.99
CG	1	B	3	77.82		CPG	1	B	1	84.67
CG	1	B	3	220		CPG	1	B	1	65.45
CG	1	B	3	52.83		CPG	1	B	1	3252.53
CG	1	B	3	65.94		CPG	1	B	1	52.5
CG	1	B	3	42.71		CPG	1	B	2	225.14
CG	1	B	3	94.38		CPG	1	B	2	83.49
CG	1	C	1	442.95		CPG	1	B	2	652.17
CG	1	C	1	484.73		CPG	1	B	2	589.2
CG	1	C	1	46.63		CPG	1	B	2	57.47
CG	1	C	1	65.35		CPG	1	B	2	141.01
CG	1	C	1	9301.74		CPG	1	B	2	122.41
CG	1	C	1	511.26		CPG	1	B	2	150.45
CG	1	C	1	51.45		CPG	1	B	2	69.89
CG	1	C	1	451.29		CPG	1	B	3	3310.86
CG	1	C	1	102.04		CPG	1	B	3	105.65
CG	1	C	1	101.08		CPG	1	B	3	87.5
CG	1	C	1	36.39		CPG	1	B	3	152.96
CG	1	C	1	398.16		CPG	1	B	3	801.07
CG	1	C	1	105.81		CPG	1	B	3	80.19
CG	1	C	1	45.06		CPG	1	B	3	59.09
CG	1	C	1	69.69		CPG	1	B	3	135.68
CG	1	C	1	78.69		CPG	1	B	3	98.38
CG	1	C	1	1438.19		CPG	1	B	3	643.45
CG	1	C	1	49.05		CPG	1	B	3	100.12
CG	1	C	1	86.73		CPG	1	B	3	50.54
CG	1	C	1	778.31		CPG	1	B	3	51.37
CG	1	C	1	1111.07		CPG	1	B	3	103.65
CG	1	C	1	89.43		CPG	1	B	3	325.71
CG	1	C	1	73.3		CPG	1	C	1	1260.66
CG	1	C	1	51.99		CPG	1	C	1	1189.38
CG	1	C	1	87.8		CPG	1	C	1	249.74
CG	1	C	1	115.98		CPG	1	C	3	1876.34
CG	1	C	1	72.88		CPG	1	C	3	151.5
CG	1	C	1	101.83		CPG	1	C	3	61.5
CG	1	C	1	56.4		CPG	1	C	3	196.5
CG	1	C	1	57.09		CPG	1	C	3	175.06
CG	1	C	1	74.08		CPG	1	C	3	222.5
CG	1	C	1	215.66		CPG	1	D	1	248.21
CG	1	C	1	1351.57		CPG	1	D	1	43.86
CG	1	C	1	55.69		CPG	1	D	1	66.96
CG	1	C	1	254.58		CPG	1	D	1	451.98
CG	1	C	1	87.58		CPG	1	D	1	353.51
CG	1	C	1	69.22		CPG	1	D	1	217.52
CG	1	C	1	106.03		CPG	1	D	1	273.94
CG	1	C	1	17875.5		CPG	1	D	1	79.01
CG	1	C	1	62.71		CPG	1	D	1	106.19
CG	1	C	1	57.19		CPG	1	D	1	74.17
CG	1	C	1	88.26		CPG	1	D	1	87.9
CG	1	C	1	88.27		CPG	1	D	1	128.96
CG	1	C	1	110.66		CPG	1	D	1	80.55
CG	1	C	1	356.06		CPG	1	D	1	61.98
CG	1	C	1	128.34		CPG	1	D	1	444.3
CG	1	C	1	103.04		CPG	1	D	1	72.72
CG	1	C	1	434.46		CPG	1	D	2	55.24
CG	1	C	1	47.84		CPG	1	D	2	245.13
CG	1	C	1	63.48		CPG	1	D	2	61.6
CG	1	C	1	48.47		CPG	1	D	2	321.67
CG	1	C	1	51.74		CPG	1	D	2	67.43
CG	1	C	1	47.12		CPG	1	D	2	112.05
CG	1	C	1	283.22		CPG	1	D	2	39.62
CG	1	C	1	72.61		CPG	1	D	2	59.53
CG	1	C	1	63.5		CPG	1	D	3	602.02
CG	1	C	2	87.34		CPG	1	D	3	98.11
CG	1	C	2	55.83		CPG	1	D	3	1407.29
CG	1	C	2	61.8		CPG	1	D	3	129.17
CG	1	C	2	58.99		CPG	1	D	3	72.11
CG	1	C	2	84.86		CPG	1	D	3	193.11
CG	1	C	2	705.47		CPG	1	D	3	57.15
CG	1	C	2	125.37		CPG	1	D	3	234.92
CG	1	C	2	108.63		CPG	1	D	3	148.4
CG	1	C	2	67.65		CPG	1	D	3	81.21
CG	1	C	2	106.01		CPG	1	D	3	115.01
CG	1	C	2	70.57		CPG	1	D	3	43.52
CG	1	C	2	117.71		CPG	1	D	3	145.63
CG	1	C	2	71.62		CPG	2	B	1	153.51
CG	1	C	2	188.79		CPG	2	B	1	77.89
CG	1	C	2	136.24		CPG	2	B	1	146.36
CG	1	C	2	400.57		CPG	2	B	1	255.02
CG	1	C	2	82.92		CPG	2	B	1	67.88
CG	1	C	2	59.02		CPG	2	B	1	87.03
CG	1	C	2	34.23		CPG	2	B	1	132.58
CG	1	C	2	55.63		CPG	2	B	1	86.14
CG	1	C	2	55.61		CPG	2	B	1	61.99
CG	1	C	2	127.91		CPG	2	B	2	68.26
CG	1	C	2	45.17		CPG	2	B	2	46.19
CG	1	C	2	161.81		CPG	2	B	2	302.35
CG	1	C	2	61.39		CPG	2	B	2	89.2
CG	1	C	2	72		CPG	2	B	2	267.54
CG	1	C	2	44.4		CPG	2	B	2	152.5
CG	1	C	2	118.15		CPG	2	B	2	158.15
CG	1	C	2	68.39		CPG	2	B	3	82.01
CG	1	C	2	2712.46		CPG	2	B	3	96.62
CG	1	C	2	377.81		CPG	2	B	3	287.66
CG	1	C	2	104.03		CPG	2	B	3	72.28
CG	1	C	2	85.13		CPG	2	B	3	72.05
CG	1	C	2	66.77		CPG	2	B	3	84.49
CG	1	C	2	165.92		CPG	2	B	3	104.42
CG	1	C	2	82.04		CPG	2	B	3	109.81
CG	1	C	2	68.53		CPG	2	B	3	56.45
CG	1	C	2	60.31		CPG	2	B	3	554.18
CG	1	C	2	73.4		CPG	2	B	3	55.97
CG	1	C	2	76.53		CPG	2	C	1	467.37
CG	1	C	2	59.26		CPG	2	C	1	64.51
CG	1	C	2	77.17		CPG	2	C	1	78.36
CG	1	C	2	133.13		CPG	2	C	1	94.5
CG	1	C	2	67.83		CPG	2	C	1	93.55
CG	1	C	2	79.9		CPG	2	C	1	142.12
CG	1	C	2	423.83		CPG	2	C	1	84.08
CG	1	C	2	68.79		CPG	2	C	1	51.32
CG	1	C	2	58.41		CPG	2	C	1	75.65
CG	1	C	2	72.12		CPG	2	C	1	305.22
CG	1	C	2	878.2		CPG	2	C	1	65.53
CG	1	C	2	127.83		CPG	2	C	1	169.8
CG	1	C	2	68.81		CPG	2	C	1	52.91
CG	1	C	2	109.51		CPG	2	C	1	58.41
CG	1	C	2	80.43		CPG	2	C	1	99.35
CG	1	C	2	274.92		CPG	2	C	1	121.81
CG	1	C	3	80.86		CPG	2	C	1	61.17
CG	1	C	3	46.61		CPG	2	C	2	87.09
CG	1	C	3	103.87		CPG	2	C	2	43.5
CG	1	C	3	63.26		CPG	2	C	2	76.26
CG	1	C	3	94.65		CPG	2	C	2	94.33
CG	1	C	3	46.88		CPG	2	C	3	73.33
CG	1	C	3	199.53		CPG	2	C	3	518.04
CG	1	C	3	72.16		CPG	2	C	3	118.04
CG	1	C	3	303.77		CPG	2	C	3	513.03
CG	1	C	3	74.72		CPG	2	C	3	140.59
CG	1	C	3	76.37		CPG	2	C	3	519.66
CG	1	C	3	128.88		CPG	2	C	3	143.91
CG	1	C	3	113.41		CPG	2	C	3	80.94
CG	1	C	3	99.77		CPG	2	C	3	98.34
CG	1	C	3	386.33		CPG	2	C	3	110.42
CG	1	C	3	54.2		CPG	2	D	1	113.53
CG	1	C	3	51.54		CPG	2	D	1	101.01
CG	1	C	3	82.31		CPG	2	D	1	1171.88
CG	1	C	3	79.19		CPG	2	D	1	170.43
CG	1	C	3	102.08		CPG	2	D	1	172.34
CG	1	C	3	50.55		CPG	2	D	1	356.71
CG	1	C	3	522.34		CPG	2	D	1	148.8
CG	1	C	3	78.03		CPG	2	D	1	93.9
CG	1	C	3	102.49		CPG	2	D	1	55.21
CG	1	C	3	301.32		CPG	2	D	1	129.14
CG	1	C	3	133.42		CPG	2	D	1	124.96
CG	1	C	3	67.93		CPG	2	D	1	70.44
CG	1	C	3	126.68		CPG	2	D	1	119.02
CG	1	C	3	85.75		CPG	2	D	1	9022.78
CG	1	C	3	90.05		CPG	2	D	1	127.54
CG	1	C	3	57.99		CPG	2	D	1	392.09
CG	1	C	3	79.05		CPG	2	D	1	123.3
CG	1	C	3	108.4		CPG	2	D	1	110.45
CG	1	C	3	839.32		CPG	2	D	1	142.23
CG	1	C	3	153.23		CPG	2	D	1	78.99
CG	1	C	3	193.1		CPG	2	D	1	220.58
CG	1	C	3	85.76		CPG	2	D	2	74.01
CG	1	C	3	55.93		CPG	2	D	2	892.97
CG	1	C	3	116.15		CPG	2	D	2	115.05
CG	1	C	3	57.51		CPG	2	D	2	90.94
CG	1	D	1	97.62		CPG	2	D	2	66.03
CG	1	D	1	724.1		CPG	2	D	3	47.74
CG	1	D	1	64.66		CPG	2	D	3	42.5
CG	1	D	1	133.13		CPG	2	D	3	50.92
CG	1	D	1	80.78		CPG	2	D	3	753.84
CG	1	D	1	52.17		CPG	2	D	3	162.55
CG	1	D	1	382.56		CPG	2	D	3	54.5
CG	1	D	1	145.46		CPG	2	D	3	124.74
CG	1	D	1	1016.42		CPG	2	D	3	410.8
CG	1	D	1	53.4		CPG	2	D	3	144.65
CG	1	D	1	47.53		CPG	2	D	3	186.59
CG	1	D	1	60.45		CPG	2	D	3	236.6
CG	1	D	1	234.39		CPG	2	D	3	49.02
CG	1	D	1	60.37		CPG	2	D	3	114.23
CG	1	D	1	56.49		CPG	2	D	3	50.44
CG	1	D	1	705.61		CPG	2	D	3	133.58
CG	1	D	1	204.74		CPG	2	D	3	729.36
CG	1	D	1	73.38
CG	1	D	1	93.86
CG	1	D	1	1611.24
CG	1	D	1	103.71
CG	1	D	1	113.11
CG	1	D	1	67.39
CG	1	D	1	57.88
CG	1	D	1	431.81
CG	1	D	1	78.67
CG	1	D	2	104.15
CG	1	D	2	50.27
CG	1	D	2	72.31
CG	1	D	2	46.21
CG	1	D	2	804.27
CG	1	D	2	57.06
CG	1	D	2	35.67
CG	1	D	2	112.9
CG	1	D	2	59.68
CG	1	D	2	58.08
CG	1	D	2	50.67
CG	1	D	2	399.83
CG	1	D	2	102.95
CG	1	D	2	70.74
CG	1	D	2	92.18
CG	1	D	2	730.29
CG	1	D	2	67.1
CG	1	D	2	69.25
CG	1	D	2	107.72
CG	1	D	2	64.8
CG	1	D	2	76.53
CG	1	D	2	56.87
CG	1	D	2	61.54
CG	1	D	2	883.26
CG	1	D	2	61.19
CG	1	D	2	235.52
CG	1	D	2	51.53
CG	1	D	2	48.59
CG	1	D	2	64.32
CG	1	D	2	1733.13
CG	1	D	2	56.57
CG	1	D	2	65.12
CG	1	D	2	103.42
CG	1	D	2	69.53
CG	1	D	3	53.81
CG	1	D	3	133.31
CG	1	D	3	293.76
CG	1	D	3	483.65
CG	1	D	3	87.06
CG	1	D	3	62.29
CG	1	D	3	87.92
CG	1	D	3	132.41
CG	1	D	3	153.51
CG	1	D	3	39.86
CG	1	D	3	63.07
CG	1	D	3	277.51
CG	1	D	3	102.79
CG	1	D	3	84.62
CG	1	D	3	122.92
CG	1	D	3	2048.84
CG	1	D	3	84.69
CG	1	D	3	202.91
CG	1	D	3	61.88
CG	1	D	3	88
CG	1	D	3	241.56
CG	1	D	3	89.64
CG	1	D	3	262.45
CG	1	D	3	53.89
CG	1	D	3	35.46
CG	1	D	3	1527.18
CG	1	D	3	186.88
CG	1	D	3	151.68
CG	1	D	3	65.48
CG	1	D	3	83.44
CG	1	D	3	55.82
CG	1	D	3	83.87
CG	1	D	3	62.21
CG	1	D	3	76.66
CG	1	D	3	212.89
CG	1	D	3	122.66
CG	1	D	3	100.59
CG	1	D	3	320.92
CG	1	D	3	65.32
CG	1	D	3	149.48
CG	1	D	3	446.78
CG	1	D	3	67.94
CG	1	D	3	213.32
CG	1	D	3	51.96
CG	1	D	3	299.86
CG	1	D	3	165.67
CG	1	D	3	169.42
CG	1	D	3	76.14
CG	1	D	3	111.01
CG	1	D	3	87.54
CG	1	D	3	53.29
CG	1	D	3	124.8
CG	1	D	3	98.83
CG	1	D	3	101.74
CG	1	D	3	280.99
CG	1	D	3	475.32
CG	1	D	3	99.32
CG	1	D	3	591.83
CG	1	D	3	140.23
CG	1	D	3	238.32
CG	1	D	3	77.86
CG	1	D	3	44.46
CG	1	D	3	113.82
CG	2	A	1	325.98
CG	2	A	1	331.33
CG	2	A	1	143.07
CG	2	A	1	63.48
CG	2	A	1	3322.18
CG	2	A	1	54.84
CG	2	A	1	91.67
CG	2	A	1	40.28
CG	2	A	1	820.77
CG	2	A	1	106.53
CG	2	A	1	86.24
CG	2	A	1	99.64
CG	2	A	1	91.32
CG	2	A	1	1815.03
CG	2	A	1	197.95
CG	2	A	1	312.94
CG	2	A	1	109.44
CG	2	A	1	70.35
CG	2	A	1	79.89
CG	2	A	1	368.8
CG	2	A	1	100.44
CG	2	A	1	131.38
CG	2	A	1	180.39
CG	2	A	1	145.11
CG	2	A	1	220.33
CG	2	A	1	349.6
CG	2	A	1	98.53
CG	2	A	1	86.23
CG	2	A	1	214.88
CG	2	A	1	50.15
CG	2	A	1	662.48
CG	2	A	1	509.33
CG	2	A	1	61.43
CG	2	A	1	150.45
CG	2	A	1	43.67
CG	2	A	1	121.98
CG	2	A	1	194.34
CG	2	A	1	363.61
CG	2	A	1	208.23
CG	2	A	1	215.39
CG	2	A	1	272.84
CG	2	A	1	146.54
CG	2	A	1	61.13
CG	2	A	1	73.19
CG	2	A	1	65.61
CG	2	A	1	93.31
CG	2	A	1	73.66
CG	2	A	1	46.23
CG	2	A	1	70.22
CG	2	A	1	138.48
CG	2	A	1	101.68
CG	2	A	1	2266.15
CG	2	A	1	541.81
CG	2	A	1	263.27
CG	2	A	2	332.52
CG	2	A	2	300.25
CG	2	A	2	104.75
CG	2	A	2	102.15
CG	2	A	2	55.02
CG	2	A	2	157.23
CG	2	A	2	673.19
CG	2	A	2	171.7
CG	2	A	2	45.84
CG	2	A	2	63.52
CG	2	A	2	180.26
CG	2	A	2	62.49
CG	2	A	2	137.18
CG	2	A	2	343.31
CG	2	A	2	125.74
CG	2	A	2	87.33
CG	2	A	2	188.43
CG	2	A	2	55.39
CG	2	A	2	172.09
CG	2	A	2	582.71
CG	2	A	2	49.53
CG	2	A	2	396.76
CG	2	A	2	81.3
CG	2	A	2	638.74
CG	2	A	2	244.3
CG	2	A	2	107.32
CG	2	A	3	242.49
CG	2	A	3	1423.07
CG	2	A	3	473.92
CG	2	A	3	74.98
CG	2	A	3	70.9
CG	2	A	3	144.35
CG	2	A	3	426.93
CG	2	A	3	80.36
CG	2	A	3	125.29
CG	2	A	3	63.29
CG	2	A	3	45.45
CG	2	A	3	124.32
CG	2	A	3	175.92
CG	2	A	3	122.2
CG	2	A	3	328.16
CG	2	A	3	98.01
CG	2	A	3	136.46
CG	2	A	3	488
CG	2	A	3	429.68
CG	2	A	3	1453.82
CG	2	A	3	209.79
CG	2	A	3	670.35
CG	2	A	3	95.98
CG	2	A	3	64.6
CG	2	A	3	282.99
CG	2	A	3	78.06
CG	2	A	3	123.58
CG	2	A	3	107.81
CG	2	A	3	224.5
CG	2	A	3	59.97
CG	2	A	3	257.48
CG	2	C	1	45.89
CG	2	C	1	125.01
CG	2	C	1	50.22
CG	2	C	1	44.88
CG	2	C	1	74.47
CG	2	C	1	59.15
CG	2	C	1	229.13
CG	2	C	1	42.09
CG	2	C	1	152.61
CG	2	C	1	110.88
CG	2	C	1	148.2
CG	2	C	1	145
CG	2	C	1	95.17
CG	2	C	1	104.83
CG	2	C	1	47.52
CG	2	C	1	68.43
CG	2	C	1	99.48
CG	2	C	1	149.72
CG	2	C	1	85.68
CG	2	C	1	55.22
CG	2	C	1	261.95
CG	2	C	1	58.98
CG	2	C	1	69.38
CG	2	C	2	127.2
CG	2	C	2	139.27
CG	2	C	2	108.94
CG	2	C	2	148.48
CG	2	C	2	97.05
CG	2	C	2	86.01
CG	2	C	2	121.71
CG	2	C	2	76.7
CG	2	C	2	105.44
CG	2	C	2	49.17
CG	2	C	2	88.29
CG	2	C	2	81.13
CG	2	C	2	495
CG	2	C	2	52.09
CG	2	C	2	60.92
CG	2	C	2	162.99
CG	2	C	2	55.55
CG	2	C	2	162.95
CG	2	C	2	103.86
CG	2	C	2	315.3
CG	2	C	2	78.75
CG	2	C	2	66.79
CG	2	C	2	72.83
CG	2	C	2	102.72
CG	2	C	2	153.11
CG	2	C	2	82.94
CG	2	C	2	53.24
CG	2	C	2	65.89
CG	2	C	2	56.85
CG	2	C	2	55.41
CG	2	C	2	81.79
CG	2	C	2	80.84
CG	2	C	2	95.91
CG	2	C	2	75.2
CG	2	C	2	73.96
CG	2	C	2	55.83
CG	2	C	2	185.33
CG	2	C	2	110.88
CG	2	C	2	131.35
CG	2	C	2	207.49
CG	2	C	2	143.67
CG	2	C	2	81.8
CG	2	C	2	546.53
CG	2	C	2	101.79
CG	2	C	2	64.22
CG	2	C	2	156.73
CG	2	C	2	79.35
CG	2	C	2	184.33
CG	2	C	2	117.98
CG	2	C	2	147.74
CG	2	C	2	57.86
CG	2	C	2	83.92
CG	2	C	2	170.44
CG	2	C	2	84.83
CG	2	C	2	276.33
CG	2	C	2	141.18
CG	2	C	2	67.76
CG	2	C	2	132.48
CG	2	C	2	63.23
CG	2	C	2	97.32
CG	2	C	3	82.41
CG	2	C	3	107.79
CG	2	C	3	134.6
CG	2	C	3	168.87
CG	2	C	3	194.91
CG	2	C	3	111.68
CG	2	C	3	142.17
CG	2	C	3	231.68
CG	2	C	3	63.23
CG	2	C	3	57.5
CG	2	C	3	259.06
CG	2	C	3	243.55
CG	2	D	1	68.42
CG	2	D	1	86
CG	2	D	1	347.36
CG	2	D	1	97.1
CG	2	D	1	232.56
CG	2	D	1	62.89
CG	2	D	1	71.1
CG	2	D	1	59.67
CG	2	D	1	90.45
CG	2	D	1	53.65
CG	2	D	1	83.32
CG	2	D	1	208.32
CG	2	D	1	43.96
CG	2	D	1	105.48
CG	2	D	1	53.67
CG	2	D	1	57.89
CG	2	D	1	166.8
CG	2	D	1	128.42
CG	2	D	1	107.18
CG	2	D	1	56.02
CG	2	D	1	40.86
CG	2	D	1	57.73
CG	2	D	1	85.2
CG	2	D	1	73.57
CG	2	D	1	117.28
CG	2	D	1	36.67
CG	2	D	1	280.58
CG	2	D	1	141.18
CG	2	D	1	69.09
CG	2	D	1	147.57
CG	2	D	1	60.31
CG	2	D	2	141.08
CG	2	D	2	132.9
CG	2	D	2	142.84
CG	2	D	2	126.56
CG	2	D	3	193.7
CG	2	D	3	50.07
CG	2	D	3	44.82
CG	2	D	3	149.6
CG	2	D	3	64.98
CG	2	D	3	50.2
CG	2	D	3	126.15
CG	2	D	3	97.99
CG	2	D	3	53.44
CG	2	D	3	124.17
CG	2	D	3	65.69
CG	2	D	3	76.6
CG	2	D	3	122.44
CG	2	D	3	87.95
CG	2	D	3	72.03
CG	2	D	3	55.61
CG	2	D	3	122.81
CG	2	D	3	271.39
CG	2	D	3	67.23
CG	2	D	3	84.47
CG	2	D	3	96.43
CG	2	D	3	61.64
CG	2	D	3	108.1
CG	2	D	3	71.16
CG	2	D	3	58.55
CG	2	D	3	96.5
CG	2	D	3	63.59
CG	2	D	3	77.69
CG	2	D	3	56.37
CG	2	D	3	66.95

## Sheet: 6
Fast repetition rate fluorometry data
Experiment T0h = 07:00
Phage addition = 06:00
No blank obtained for timepoint 1, use blank values from timepoint 2 for correction
																Technical Ave							Technical Ave					Cyanobacteria
			Uncorrected Raw Data Values					Blank Values		Blank Corrected Values				%blank of total		Uncorrected		Blank corrected					Uncorrected		Blank corrected				Fv/Fm							Fv/Fm % of initial							Sigma
Treatment	Sample ID	Time	Fo	Fm	Fv	Fv/Fm	Sigma	Fo	Fm	Fo	Fm	Fv	Fv/Fm	Fo	Fm	Fv/Fm	Sigma	Fv/Fm		Treatment	Time point	Replicate	Fv/Fm	Sigma	Fv/Fm			Elapsed time (h)	Rep A	Rep B	Rep C	Rep D	Ave Fv/Fm	SD Fv/Fm	SE Fv/Fm	Rep A	Rep B	Rep C	Rep D	Ave Fv/Fm	SD Fv/Fm	SE Fv/Fm	Rep A	Rep B	Rep C	Rep D	Ave Sigma	SD Sigma	SE Sigma
C	1A	08:14:08	9.138	12.14	2.998	0.247	1.87	0.63856	0.6496	8.49944	11.4904	2.99096	0.260301	6.98796	5.35091	0.254	1.912	0.267152		C	1	A	0.254	1.912	0.267152			1.25	0.267152	0.265484	0.281449	0.282013	0.274024	0.0089276	0.0044638	100	100	100	100	100	0	0	1.912	2.022	1.982	2.002	1.9795	0.0478714	0.0239357
C	1A	08:14:38	9.173	12.13	2.96	0.244	1.89	0.63856	0.6496	8.53444	11.4804	2.94596	0.256608	6.9613	5.35532					C	1	B	0.2544	2.022	0.265484			3.683	0.266165	0.284786	0.254147	0.259886	0.266246	0.0132987	0.00664937	99.6308	107.27	90.2995	92.1539	97.3387	7.75292	3.87646	1.886	1.92	1.91	1.882	1.8995	0.01843	0.00921502
C	1A	08:14:50	9.287	12.52	3.236	0.258	1.96	0.63856	0.6496	8.64844	11.8704	3.22196	0.271428	6.87585	5.1885					C	1	C	0.2676	1.982	0.281449			5.25	0.277503	0.286913	0.304469	0.290812	0.289924	0.0111904	0.00559522	103.875	108.072	108.179	103.12	105.811	2.68996	1.34498	1.854	1.892	1.938	1.95	1.9085	0.0441022	0.0220511
C	1A	08:15:17	9.186	12.26	3.073	0.251	1.91	0.63856	0.6496	8.54744	11.6104	3.06296	0.263812	6.95145	5.29853					C	1	D	0.2694	2.002	0.282013			7.05	0.293049	0.302664	0.304807	0.306214	0.301683	0.00593823	0.00296911	109.694	114.004	108.299	108.582	110.145	2.64267	1.32133	1.932	1.944	1.992	1.978	1.9615	0.0281603	0.0140801
C	1A	08:15:27	9.3	12.74	3.44	0.27	1.93	0.63856	0.6496	8.66144	12.0904	3.42896	0.28361	6.86624	5.0989					C	2	A	0.2522	1.886	0.266165			9.2	0.290783	0.323604	0.305907	0.315838	0.309033	0.0141596	0.00707982	108.845	121.892	108.69	111.994	112.855	6.21376	3.10688	1.962	2.06	2.002	2.046	2.0175	0.0444934	0.0222467
C	1B	08:18:36	10.65	13.88	3.234	0.233	2.02	0.63856	0.6496	10.0114	13.2304	3.21896	0.2433	5.99587	4.68012	0.2544	2.022	0.265484		C	2	B	0.2706	1.92	0.284786			11.6	0.315711	0.320459	0.339952	0.33401	0.327533	0.0113427	0.00567136	118.177	120.707	120.786	118.438	119.527	1.41271	0.706355	2.02	2.046	2.072	2.104	2.0605	0.0359398	0.0179699
C	1B	08:19:04	10.66	14.1	3.441	0.244	2.01	0.63856	0.6496	10.0214	13.4504	3.42896	0.254934	5.99024	4.60709					C	2	C	0.2402	1.91	0.254147
C	1B	08:19:23	10.8	14.33	3.527	0.246	2.01	0.63856	0.6496	10.1614	13.6804	3.51896	0.257226	5.91259	4.53315					C	2	D	0.2466	1.882	0.259886			Cyanobacteria and Micrograzer
C	1B	08:19:31	10.89	15	4.109	0.274	2.07	0.63856	0.6496	10.2514	14.3504	4.09896	0.285634	5.86373	4.33067					C	3	A	0.2626	1.854	0.277503				Fv/Fm							% of initial							Sigma
C	1B	08:19:41	10.93	15.07	4.141	0.275	2	0.63856	0.6496	10.2914	14.4204	4.12896	0.286328	5.84227	4.31055					C	3	B	0.2722	1.892	0.286913			Elapsed time (h)	Rep A	Rep B	Rep C	Rep D	Ave Fv/Fm	SD Fv/Fm	SE Fv/Fm	Rep A	Rep B	Rep C	Rep D	Ave Fv/Fm	SD Fv/Fm	SE Fv/Fm	Rep A	Rep B	Rep C	Rep D	Ave Sigma	SD Sigma	SE Sigma
C	1C	08:21:27	9.148	11.96	2.813	0.235	1.95	0.63856	0.6496	8.50944	11.3104	2.80096	0.247645	6.98032	5.43144	0.2676	1.982	0.281449		C	3	C	0.287	1.938	0.304469			2.67	0.280144	0.295625	0.281632	0.290574	0.286993	0.00737074	0.00368537	100	100	100	100	100	0	0	1.976	2.006	1.968	2.056	2.0015	0.0398455	0.0199228
C	1C	08:21:45	9.11	12.14	3.034	0.25	1.94	0.63856	0.6496	8.47144	11.4904	3.01896	0.262738	7.00944	5.35091					C	3	D	0.2748	1.95	0.290812			3.95	0.270867	0.281443	0.28186	0.27929	0.278365	0.00512419	0.0025621	96.6884	95.2029	100.081	96.1169	97.0224	2.129	1.0645	1.86	1.9	1.926	1.942	1.907	0.0357957	0.0178979
C	1C	08:21:53	9.217	12.72	3.503	0.275	2	0.63856	0.6496	8.57844	12.0704	3.49196	0.289299	6.92807	5.10692					C	4	A	0.2796	1.932	0.293049			5.42	0.28595	0.291766	0.300579	0.293196	0.292873	0.00601741	0.00300871	102.073	98.6949	106.728	100.903	102.099	3.38842	1.69421	1.872	1.9	1.912	1.882	1.8915	0.0179165	0.00895824
C	1C	08:22:01	9.236	12.91	3.673	0.284	1.99	0.63856	0.6496	8.59744	12.2604	3.66296	0.298763	6.91382	5.03176					C	4	B	0.2894	1.944	0.302664			7.2	0.305419	0.310236	0.301111	0.308523	0.306322	0.00400548	0.00200274	109.022	104.943	106.917	106.177	106.765	1.71115	0.855576	1.938	1.958	1.97	1.954	1.955	0.0132162	0.00660808
C	1C	08:22:09	9.265	13.13	3.867	0.294	2.03	0.63856	0.6496	8.62644	12.4804	3.85396	0.308801	6.89217	4.94745					C	4	C	0.2902	1.992	0.304807			9.03	0.313107	0.318685	0.312307	0.317061	0.31529	0.0030729	0.00153645	111.766	107.801	110.892	109.116	109.894	1.7786	0.889298	1.986	2.006	1.98	1.976	1.987	0.0133167	0.00665833
C	1D	08:24:17	10.06	13.61	3.546	0.261	2.05	0.63856	0.6496	9.42144	12.9604	3.53896	0.273059	6.34751	4.77296	0.2694	2.002	0.282013		C	4	D	0.2926	1.978	0.306214			11.38	0.308697	0.320325	0.32815	0.329797	0.321742	0.00962839	0.00481419	110.192	108.355	116.518	113.499	112.141	3.61135	1.80568	2.082	2.034	2.032	2.04	2.047	0.0235797	0.0117898
C	1D	08:24:29	10.1	13.67	3.571	0.261	1.98	0.63856	0.6496	9.46144	13.0204	3.55896	0.273337	6.32238	4.75201					C	5	A	0.2782	1.962	0.290783
C	1D	08:24:39	10.2	13.96	3.76	0.269	2	0.63856	0.6496	9.56144	13.3104	3.74896	0.281656	6.26039	4.6533					C	5	B	0.3114	2.06	0.323604			Cyanobacteria and Phage
C	1D	08:24:47	10.26	14.4	4.136	0.287	2.01	0.63856	0.6496	9.62144	13.7504	4.12896	0.300279	6.22378	4.51111					C	5	C	0.2924	2.002	0.305907				Fv/Fm							% of initial							Sigma
C	1D	08:25:03	10.12	13.85	3.73	0.269	1.97	0.63856	0.6496	9.48144	13.2004	3.71896	0.281731	6.30988	4.69025					C	5	D	0.3036	2.046	0.315838			Elapsed time (h)	Rep A	Rep B	Rep C	Rep D	Ave Fv/Fm	SD Fv/Fm	SE Fv/Fm	Rep A	Rep B	Rep C	Rep D	Ave Fv/Fm	SD Fv/Fm	SE Fv/Fm	Rep A	Rep B	Rep C	Rep D	Ave Sigma	SD Sigma	SE Sigma
C	2A	10:40:34	8.606	11.19	2.586	0.231	1.79	0.63856	0.6496	7.96744	10.5404	2.57296	0.244105	7.41994	5.80518	0.2522	1.886	0.266165		C	6	A	0.3034	2.02	0.315711			1.68	0.209892	0.250971	0.175827	0.180646	0.204334	0.0345428	0.0172714	100	100	100	100	100	0	0	2.086	2.216	1.928	1.922	2.038	0.140883	0.0704415
C	2A	10:40:48	8.658	11.55	2.893	0.25	1.93	0.63856	0.6496	8.01944	10.9004	2.88096	0.264299	7.37538	5.62424					C	6	B	0.3084	2.046	0.320459			3.17	0.211225	0.227183	0.189514	0.197125	0.206262	0.0165961	0.00829807	100.635	90.5217	107.784	109.122	102.016	8.52055	4.26028	1.936	1.896	1.85	1.896	1.8945	0.0351521	0.017576
C	2A	10:41:01	8.779	11.76	2.979	0.253	1.91	0.63856	0.6496	8.14044	11.1104	2.96996	0.267314	7.27372	5.52381					C	6	C	0.3262	2.072	0.339952			4.9	0.206286	0.241489	0.18457	0.206826	0.209793	0.0235369	0.0117684	98.2822	96.2221	104.972	114.492	103.492	8.2299	4.11495	1.866	1.908	1.864	1.844	1.8705	0.0269011	0.0134505
C	2A	10:41:12	8.824	11.95	3.124	0.261	1.88	0.63856	0.6496	8.18544	11.3004	3.11496	0.27565	7.23663	5.43598					C	6	D	0.3212	2.104	0.33401			6.73	0.21356	0.236723	0.189011	0.197265	0.20914	0.0210281	0.010514	101.748	94.3231	107.498	109.2	103.192	6.71775	3.35887	1.888	1.868	1.858	1.832	1.8615	0.0232881	0.011644
C	2A	10:41:23	8.853	12.05	3.201	0.266	1.92	0.63856	0.6496	8.21444	11.4004	3.18596	0.27946	7.21292	5.39087					C+G	1	A	0.2666	1.976	0.280144			8.72	0.189158	0.223279	0.149748	0.147099	0.177321	0.036175	0.0180875	90.1215	88.9661	85.1678	81.4292	86.4212	3.9438	1.9719	1.948	1.958	1.928	1.836	1.9175	0.0557464	0.0278732
C	2B	10:44:29	8.831	11.58	2.749	0.237	1.86	0.63856	0.6496	8.19244	10.9304	2.73796	0.25049	7.23089	5.60967	0.2706	1.92	0.284786		C+G	1	B	0.2822	2.006	0.295625			10.73	0.127538	0.16418	0.0926951	0.0896321	0.118511	0.0349646	0.0174823	60.7639	65.4178	52.7195	49.6175	57.1297	7.25222	3.62611	1.846	1.854	1.788	1.924	1.853	0.0557255	0.0278628
C	2B	10:44:43	8.904	11.95	3.045	0.255	1.93	0.63856	0.6496	8.26544	11.3004	3.03496	0.268571	7.17161	5.43598					C+G	1	C	0.2682	1.968	0.281632
C	2B	10:44:52	9.067	12.58	3.517	0.279	1.92	0.63856	0.6496	8.42844	11.9304	3.50196	0.293532	7.04268	5.16375					C+G	1	D	0.2768	2.056	0.290574			Cyanobacteria and Phage and Micrograzer
C	2B	10:45:00	9.013	12.8	3.786	0.296	1.95	0.63856	0.6496	8.37444	12.1504	3.77596	0.310768	7.08488	5.075					C+G	2	A	0.257	1.86	0.270867				Fv/Fm							% of initial							Sigma
C	2B	10:45:09	9.067	12.7	3.636	0.286	1.94	0.63856	0.6496	8.42844	12.0504	3.62196	0.300568	7.04268	5.11496					C+G	2	B	0.2682	1.9	0.281443			Elapsed time (h)	Rep A	Rep B	Rep C	Rep D	Ave Fv/Fm	SD Fv/Fm	SE Fv/Fm	Rep A	Rep B	Rep C	Rep D	Ave Fv/Fm	SD Fv/Fm	SE Fv/Fm	Rep A	Rep B	Rep C	Rep D	Ave Sigma	SD Sigma	SE Sigma
C	2C	10:47:57	8.181	10.42	2.24	0.215	1.82	0.63856	0.6496	7.54244	9.7704	2.22796	0.228032	7.8054	6.23417	0.2402	1.91	0.254147		C+G	2	C	0.2676	1.926	0.28186			2.33	0.221325	0.219558	0.178873	0.17531	0.198766	0.0250805	0.0125403	100	100	100	100	100	0	0	1.972	1.954	1.872	1.93	1.932	0.0435431	0.0217715
C	2C	10:48:07	8.272	11.08	2.81	0.254	1.98	0.63856	0.6496	7.63344	10.4304	2.79696	0.268155	7.71954	5.86282					C+G	2	D	0.265	1.942	0.27929			3.43	0.226464	0.223989	0.193844	0.196367	0.210166	0.0174504	0.00872519	102.322	102.019	108.37	112.011	106.18	4.8648	2.4324	1.912	1.868	1.92	1.876	1.894	0.0258199	0.0129099
C	2C	10:50:10	8.109	10.47	2.362	0.226	1.86	0.63856	0.6496	7.47044	9.8204	2.34996	0.239294	7.87471	6.20439					C+G	3	A	0.2702	1.872	0.28595			5.1	0.24284	0.248425	0.214951	0.210748	0.229241	0.0191411	0.00957054	109.721	113.148	120.17	120.214	115.813	5.24623	2.62312	1.924	1.9	1.952	1.91	1.9215	0.0225906	0.0112953
C	2C	10:50:26	8.236	10.84	2.605	0.24	1.93	0.63856	0.6496	7.59744	10.1904	2.59296	0.254451	7.75328	5.99262					C+G	3	B	0.2762	1.9	0.291766			6.88	0.226103	0.246862	0.206284	0.196932	0.219045	0.022177	0.0110885	102.159	112.436	115.324	112.334	110.563	5.77166	2.88583	1.804	1.912	1.876	1.884	1.869	0.046	0.023
C	2C	10:50:36	8.363	11.39	3.027	0.266	1.96	0.63856	0.6496	7.72444	10.7404	3.01596	0.280805	7.63554	5.70325					C+G	3	C	0.2848	1.912	0.300579			8.88	0.214259	0.230721	0.148036	0.162001	0.188754	0.0399391	0.0199696	96.8074	105.085	82.7603	92.4085	94.2652	9.29752	4.64876	1.868	1.932	1.832	1.834	1.8665	0.0466869	0.0233435
C	2D	10:52:53	8.795	11.22	2.421	0.216	1.77	0.63856	0.6496	8.15644	10.5704	2.41396	0.22837	7.26049	5.78966	0.2466	1.882	0.259886		C+G	3	D	0.2774	1.882	0.293196			10.92	0.169754	0.151631	0.0894002	0.0976655	0.127113	0.0396183	0.0198091	76.6992	69.0621	49.9797	55.7102	62.8628	12.2067	6.10336	1.864	1.842	1.864	1.808	1.8445	0.0264512	0.0132256
C	2D	10:53:10	8.768	11.44	2.672	0.234	1.9	0.63856	0.6496	8.12944	10.7904	2.66096	0.246604	7.28285	5.67832					C+G	4	A	0.291	1.938	0.305419
C	2D	10:53:24	8.823	11.67	2.846	0.244	1.87	0.63856	0.6496	8.18444	11.0204	2.83596	0.257337	7.23745	5.56641					C+G	4	B	0.2964	1.958	0.310236											Ttest CP vs CPG Fv/Fm				15% increase in photosynthetic efficiency in CPG
C	2D	10:53:34	8.877	12.08	3.2	0.265	1.92	0.63856	0.6496	8.23844	11.4304	3.19196	0.279252	7.19342	5.37748					C+G	4	C	0.2868	1.97	0.301111											0.428503				Exceedst that in all other treatments
C	2D	10:53:43	8.864	12.2	3.339	0.274	1.95	0.63856	0.6496	8.22544	11.5504	3.32496	0.287865	7.20397	5.32459					C+G	4	D	0.2934	1.954	0.308523											0.0449912				CHV want to calculate t-test values?
C	3A	12:15:03	9.295	12.15	2.856	0.235	1.81	0.69824	0.70206	8.59676	11.4479	2.85118	0.249056	7.512	5.77827	0.2626	1.854	0.277503		C+G	5	A	0.2998	1.986	0.313107											0.147064
C	3A	12:15:25	9.277	12.33	3.053	0.248	1.78	0.69824	0.70206	8.57876	11.6279	3.04918	0.262229	7.52657	5.69392					C+G	5	B	0.306	2.006	0.318685											0.171328
C	3A	12:15:39	9.314	12.68	3.368	0.266	1.85	0.69824	0.70206	8.61576	11.9779	3.36218	0.280698	7.49667	5.53675					C+G	5	C	0.299	1.98	0.312307											0.450163
C	3A	12:15:48	9.432	13.12	3.686	0.281	1.9	0.69824	0.70206	8.73376	12.4179	3.68418	0.296682	7.40288	5.35107					C+G	5	D	0.3036	1.976	0.317061
C	3A	12:15:59	9.363	13.06	3.697	0.283	1.93	0.69824	0.70206	8.66476	12.3579	3.69318	0.298851	7.45744	5.37565					C+G	6	A	0.2952	2.082	0.308697
C	3B	12:17:34	9.645	12.92	3.27	0.253	1.87	0.69824	0.70206	8.94676	12.2179	3.27118	0.267736	7.2394	5.4339	0.2722	1.892	0.286913		C+G	6	B	0.3072	2.034	0.320325
C	3B	12:17:57	9.671	12.84	3.171	0.247	1.84	0.69824	0.70206	8.97276	12.1379	3.16518	0.260767	7.21994	5.46776					C+G	6	C	0.314	2.032	0.32815
C	3B	12:18:06	9.854	13.62	3.765	0.276	1.91	0.69824	0.70206	9.15576	12.9179	3.76218	0.291237	7.08585	5.15463					C+G	6	D	0.3162	2.04	0.329797
C	3B	12:18:15	9.851	13.9	4.054	0.292	1.92	0.69824	0.70206	9.15276	13.1979	4.04518	0.306501	7.08801	5.05079					C+P	1	A	0.201	2.086	0.209892
C	3B	12:18:25	9.82	13.89	4.066	0.293	1.92	0.69824	0.70206	9.12176	13.1879	4.06618	0.308326	7.11039	5.05443					C+P	1	B	0.2388	2.216	0.250971
C	3C	12:19:58	8.303	10.94	2.634	0.241	1.91	0.69824	0.70206	7.60476	10.2379	2.63318	0.257198	8.40949	6.41737	0.287	1.938	0.304469		C+P	1	C	0.1696	1.928	0.175827
C	3C	12:20:07	8.463	11.73	3.27	0.279	1.9	0.69824	0.70206	7.76476	11.0279	3.26318	0.295901	8.2505	5.98517					C+P	1	D	0.174	1.922	0.180646
C	3C	12:20:18	8.495	11.64	3.148	0.27	1.88	0.69824	0.70206	7.79676	10.9379	3.14118	0.287182	8.21942	6.03144					C+P	2	A	0.202	1.936	0.211225
C	3C	12:20:27	8.694	13.36	4.67	0.349	2.07	0.69824	0.70206	7.99576	12.6579	4.66218	0.368321	8.03129	5.25494					C+P	2	B	0.2164	1.896	0.227183
C	3C	12:20:37	8.479	12.04	3.561	0.296	1.93	0.69824	0.70206	7.78076	11.3379	3.55718	0.313741	8.23493	5.83106					C+P	2	C	0.1816	1.85	0.189514
C	3D	12:22:14	8.899	11.71	2.806	0.24	1.91	0.69824	0.70206	8.20076	11.0079	2.80718	0.255014	7.84627	5.99539	0.2748	1.95	0.290812		C+P	2	D	0.1892	1.896	0.197125
C	3D	12:22:24	9.016	12.38	3.359	0.271	1.96	0.69824	0.70206	8.31776	11.6779	3.36018	0.287737	7.74445	5.67092					C+P	3	A	0.1948	1.866	0.206286
C	3D	12:22:33	9.135	12.72	3.589	0.282	1.97	0.69824	0.70206	8.43676	12.0179	3.58118	0.297986	7.64357	5.51934					C+P	3	B	0.2284	1.908	0.241489
C	3D	12:22:50	9.16	13.18	4.024	0.305	1.99	0.69824	0.70206	8.46176	12.4779	4.01618	0.321862	7.62271	5.32671					C+P	3	C	0.1754	1.864	0.18457
C	3D	12:23:03	9.093	12.55	3.458	0.276	1.92	0.69824	0.70206	8.39476	11.8479	3.45318	0.291458	7.67887	5.5941					C+P	3	D	0.1966	1.844	0.206826
C	4A	14:02:21	9.647	13.02	3.373	0.259	1.91	0.6504	0.666275	8.9966	12.3537	3.35712	0.27175	6.74199	5.11732	0.2796	1.932	0.293049		C+P	4	A	0.2016	1.888	0.21356
C	4A	14:02:37	9.622	13.25	3.631	0.274	1.9	0.6504	0.666275	8.9716	12.5837	3.61212	0.287047	6.75951	5.02849					C+P	4	B	0.2234	1.868	0.236723
C	4A	14:02:49	9.661	13.55	3.886	0.287	1.95	0.6504	0.666275	9.0106	12.8837	3.87312	0.300622	6.73222	4.91716					C+P	4	C	0.1794	1.858	0.189011
C	4A	14:03:00	9.716	13.71	3.994	0.291	1.95	0.6504	0.666275	9.0656	13.0437	3.97813	0.304984	6.69411	4.85977					C+P	4	D	0.1876	1.832	0.197265
C	4A	14:03:12	9.77	13.71	3.939	0.287	1.95	0.6504	0.666275	9.1196	13.0437	3.92413	0.300844	6.65711	4.85977					C+P	5	A	0.1788	1.948	0.189158
C	4B	14:04:40	9.804	13.4	3.592	0.268	1.95	0.6504	0.666275	9.1536	12.7337	3.58012	0.281153	6.63403	4.9722	0.2894	1.944	0.302664		C+P	5	B	0.2112	1.958	0.223279
C	4B	14:04:52	10.02	13.9	3.88	0.279	1.94	0.6504	0.666275	9.3696	13.2337	3.86412	0.291991	6.49102	4.79335					C+P	5	C	0.142	1.928	0.149748
C	4B	14:05:01	10.1	14.42	4.323	0.3	1.92	0.6504	0.666275	9.4496	13.7537	4.30412	0.312942	6.4396	4.62049					C+P	5	D	0.14	1.836	0.147099
C	4B	14:05:11	10.06	14.43	4.371	0.303	1.97	0.6504	0.666275	9.4096	13.7637	4.35412	0.316348	6.46521	4.61729					C+P	6	A	0.1168	1.846	0.127538
C	4B	14:05:24	9.956	14.17	4.213	0.297	1.94	0.6504	0.666275	9.3056	13.5037	4.19812	0.310886	6.53274	4.70201					C+P	6	B	0.1508	1.854	0.16418
C	4C	14:06:54	8.914	12.14	3.23	0.266	1.92	0.6504	0.666275	8.2636	11.4737	3.21012	0.279781	7.29639	5.48826	0.2902	1.992	0.304807		C+P	6	C	0.0852	1.788	0.0926951
C	4C	14:07:07	8.985	12.57	3.585	0.285	2.03	0.6504	0.666275	8.3346	11.9037	3.56912	0.299833	7.23873	5.30052					C+P	6	D	0.0826	1.924	0.0896321
C	4C	14:07:16	9.106	13.15	4.048	0.308	2.05	0.6504	0.666275	8.4556	12.4837	4.02812	0.32267	7.14254	5.06673					C+P+G	1	A	0.213	1.972	0.221325
C	4C	14:07:28	9.035	12.83	3.794	0.296	2.01	0.6504	0.666275	8.3846	12.1637	3.77912	0.310688	7.19867	5.1931					C+P+G	1	B	0.2098	1.954	0.219558
C	4C	14:07:41	9.058	12.87	3.807	0.296	1.95	0.6504	0.666275	8.4076	12.2037	3.79612	0.311063	7.18039	5.17696					C+P+G	1	C	0.1726	1.872	0.178873
C	4D	14:09:30	9.601	13.08	3.478	0.266	1.93	0.6504	0.666275	8.9506	12.4137	3.46312	0.278975	6.77429	5.09385	0.2926	1.978	0.306214		C+P+G	1	D	0.1698	1.93	0.17531
C	4D	14:09:41	9.684	13.65	3.969	0.291	2	0.6504	0.666275	9.0336	12.9837	3.95012	0.304237	6.71623	4.88114					C+P+G	2	A	0.2178	1.912	0.226464
C	4D	14:09:52	9.711	13.87	4.157	0.3	1.97	0.6504	0.666275	9.0606	13.2037	4.14312	0.313785	6.69756	4.80371					C+P+G	2	B	0.214	1.868	0.223989
C	4D	14:10:02	9.765	14.17	4.402	0.311	2.01	0.6504	0.666275	9.1146	13.5037	4.38912	0.325031	6.66052	4.70201					C+P+G	2	C	0.1866	1.92	0.193844
C	4D	14:10:14	9.746	13.83	4.082	0.295	1.98	0.6504	0.666275	9.0956	13.1637	4.06812	0.309041	6.67351	4.81761					C+P+G	2	D	0.1892	1.876	0.196367
C	5A	16:11:00	9.506	13.01	3.507	0.269	1.93	0.60322	0.61788	8.90278	12.3921	3.48934	0.281577	6.34568	4.74927	0.2782	1.962	0.290783		C+P+G	3	A	0.2306	1.924	0.24284
C	5A	16:11:25	9.564	13.23	3.663	0.277	1.96	0.60322	0.61788	8.96078	12.6121	3.65134	0.28951	6.30719	4.67029					C+P+G	3	B	0.2348	1.9	0.248425
C	5A	16:11:51	9.581	13.29	3.712	0.279	1.98	0.60322	0.61788	8.97778	12.6721	3.69434	0.291533	6.296	4.64921					C+P+G	3	C	0.2044	1.952	0.214951
C	5A	16:12:06	9.682	13.68	3.994	0.292	2.01	0.60322	0.61788	9.07878	13.0621	3.98334	0.304954	6.23032	4.51667					C+P+G	3	D	0.2014	1.91	0.210748
C	5A	16:12:45	9.604	13.23	3.625	0.274	1.93	0.60322	0.61788	9.00078	12.6121	3.61134	0.286339	6.28092	4.67029					C+P+G	4	A	0.2152	1.804	0.226103
C	5B	16:15:52	10.38	14.66	4.285	0.292	2.02	0.60322	0.61788	9.77678	14.0421	4.26534	0.303753	5.81137	4.21473	0.3114	2.06	0.323604		C+P+G	4	B	0.233	1.912	0.246862
C	5B	16:16:07	10.43	14.93	4.494	0.301	2.09	0.60322	0.61788	9.82678	14.3121	4.48534	0.313395	5.78351	4.13851					C+P+G	4	C	0.1966	1.876	0.206284
C	5B	16:16:16	10.62	15.72	5.106	0.325	2.06	0.60322	0.61788	10.0168	15.1021	5.08534	0.33673	5.68004	3.93053					C+P+G	4	D	0.1886	1.884	0.196932
C	5B	16:16:28	10.54	15.46	4.915	0.318	2.05	0.60322	0.61788	9.93678	14.8421	4.90534	0.330501	5.72315	3.99664					C+P+G	5	A	0.203	1.868	0.214259
C	5B	16:16:39	10.58	15.59	5.01	0.321	2.08	0.60322	0.61788	9.97678	14.9721	4.99534	0.333643	5.70151	3.96331					C+P+G	5	B	0.2174	1.932	0.230721
C	5C	16:18:14	8.945	12.42	3.477	0.28	2	0.60322	0.61788	8.34178	11.8021	3.46034	0.293196	6.74366	4.97488	0.2924	2.002	0.305907		C+P+G	5	C	0.14	1.832	0.148036
C	5C	16:18:31	9.063	12.82	3.759	0.293	1.99	0.60322	0.61788	8.45978	12.2021	3.74234	0.306696	6.65585	4.81966					C+P+G	5	D	0.1538	1.834	0.162001
C	5C	16:19:07	8.959	12.47	3.515	0.282	1.97	0.60322	0.61788	8.35578	11.8521	3.49634	0.294997	6.73312	4.95493					C+P+G	6	A	0.1628	1.864	0.169754
C	5C	16:19:17	9.206	13.45	4.241	0.315	2.04	0.60322	0.61788	8.60278	12.8321	4.22934	0.32959	6.55247	4.5939					C+P+G	6	B	0.1446	1.842	0.151631
C	5C	16:19:40	9.083	12.82	3.738	0.292	2.01	0.60322	0.61788	8.47978	12.2021	3.72234	0.305057	6.6412	4.81966					C+P+G	6	C	0.0878	1.864	0.0894002
C	5D	16:21:10	9.807	13.57	3.767	0.278	2.03	0.60322	0.61788	9.20378	12.9521	3.74834	0.2894	6.15091	4.55328	0.3036	2.046	0.315838		C+P+G	6	D	0.0954	1.808	0.0976655
C	5D	16:21:38	9.814	13.7	3.891	0.284	2.03	0.60322	0.61788	9.21078	13.0821	3.87134	0.295926	6.14653	4.51007
C	5D	16:21:53	10.02	14.37	4.35	0.303	2	0.60322	0.61788	9.41678	13.7521	4.33534	0.315249	6.02016	4.29979
C	5D	16:22:03	10.13	15.11	4.986	0.33	2.09	0.60322	0.61788	9.52678	14.4921	4.96534	0.342623	5.95479	4.08921
C	5D	16:22:15	10.08	14.89	4.808	0.323	2.08	0.60322	0.61788	9.47678	14.2721	4.79534	0.335994	5.98433	4.14963
C	6A	18:35:47	9.609	13.26	3.655	0.276	1.97	0.6323	0.66752	8.9767	12.5925	3.61578	0.287138	6.58029	5.03409	0.3034	2.02	0.315711
C	6A	18:35:56	9.732	13.92	4.187	0.301	2.05	0.6323	0.66752	9.0997	13.2525	4.15278	0.313359	6.49712	4.7954
C	6A	18:36:04	9.834	14.25	4.42	0.31	2.04	0.6323	0.66752	9.2017	13.5825	4.38078	0.322532	6.42973	4.68435
C	6A	18:36:16	9.755	14.1	4.344	0.308	1.97	0.6323	0.66752	9.1227	13.4325	4.30978	0.320848	6.4818	4.73418
C	6A	18:36:24	9.822	14.48	4.659	0.322	2.07	0.6323	0.66752	9.1897	13.8125	4.62278	0.334681	6.43759	4.60994
C	6B	18:37:59	10.19	14.12	3.931	0.278	1.97	0.6323	0.66752	9.5577	13.4525	3.89478	0.289521	6.2051	4.72748	0.3084	2.046	0.320459
C	6B	18:38:08	10.33	14.93	4.604	0.308	2.1	0.6323	0.66752	9.6977	14.2625	4.56478	0.320055	6.12101	4.471
C	6B	18:38:20	10.28	15.01	4.727	0.315	2.04	0.6323	0.66752	9.6477	14.3425	4.69478	0.327334	6.15078	4.44717
C	6B	18:38:32	10.3	15.16	4.858	0.321	2.06	0.6323	0.66752	9.6677	14.4925	4.82478	0.332916	6.13883	4.40317
C	6B	18:38:42	10.44	15.36	4.923	0.32	2.06	0.6323	0.66752	9.8077	14.6925	4.88478	0.332468	6.05651	4.34583
C	6C	18:40:03	9.144	12.91	3.771	0.292	2.07	0.6323	0.66752	8.5117	12.2425	3.73078	0.304741	6.91492	5.17057	0.3262	2.072	0.339952
C	6C	18:40:13	9.384	13.88	4.499	0.324	2.09	0.6323	0.66752	8.7517	13.2125	4.46078	0.337619	6.73806	4.80922
C	6C	18:40:22	9.426	14.17	4.748	0.335	2.07	0.6323	0.66752	8.7937	13.5025	4.70878	0.348734	6.70804	4.7108
C	6C	18:40:32	9.447	14.28	4.828	0.338	2.07	0.6323	0.66752	8.8147	13.6125	4.79778	0.352455	6.69313	4.67451
C	6C	18:40:42	9.486	14.42	4.938	0.342	2.06	0.6323	0.66752	8.8537	13.7525	4.89878	0.356211	6.66561	4.62913
C	6D	18:42:08	9.905	13.97	4.065	0.291	2.06	0.6323	0.66752	9.2727	13.3025	4.02978	0.302934	6.38364	4.77824	0.3212	2.104	0.33401
C	6D	18:42:25	9.992	14.43	4.438	0.308	2.09	0.6323	0.66752	9.3597	13.7625	4.40278	0.319912	6.32806	4.62592
C	6D	18:42:35	10.13	15.17	5.035	0.332	2.12	0.6323	0.66752	9.4977	14.5025	5.00478	0.345098	6.24186	4.40026
C	6D	18:42:46	10.19	15.27	5.076	0.332	2.12	0.6323	0.66752	9.5577	14.6025	5.04478	0.345474	6.2051	4.37145
C	6D	18:42:55	10.13	15.43	5.301	0.343	2.13	0.6323	0.66752	9.4977	14.7625	5.26478	0.356632	6.24186	4.32612
C+G	1A	09:39:28	8.847	11.77	2.92	0.248	1.99	0.5971	0.60678	8.2499	11.1632	2.91332	0.260975	6.74918	5.15531	0.2666	1.976	0.280144
C+G	1A	09:39:36	8.886	12.38	3.495	0.282	2.02	0.5971	0.60678	8.2889	11.7732	3.48432	0.295953	6.71956	4.90129
C+G	1A	09:39:46	8.921	12.26	3.337	0.272	1.98	0.5971	0.60678	8.3239	11.6532	3.32932	0.2857	6.6932	4.94927
C+G	1A	09:39:56	8.993	12.26	3.263	0.266	1.92	0.5971	0.60678	8.3959	11.6532	3.25732	0.279521	6.63961	4.94927
C+G	1A	09:40:08	8.867	12.07	3.202	0.265	1.97	0.5971	0.60678	8.2699	11.4632	3.19332	0.278571	6.73396	5.02717
C+G	1B	09:43:20	9.043	12.33	3.283	0.266	2.07	0.5971	0.60678	8.4459	11.7232	3.27732	0.279558	6.6029	4.92117	0.2822	2.006	0.295625
C+G	1B	09:43:29	9.11	12.71	3.596	0.283	1.98	0.5971	0.60678	8.5129	12.1032	3.59032	0.296642	6.55434	4.77404
C+G	1B	09:43:38	9.161	12.82	3.656	0.285	2	0.5971	0.60678	8.5639	12.2132	3.64932	0.298801	6.51785	4.73307
C+G	1B	09:43:46	9.248	13.01	3.76	0.289	1.98	0.5971	0.60678	8.6509	12.4032	3.75232	0.302528	6.45653	4.66395
C+G	1B	09:43:56	9.237	12.96	3.727	0.288	2	0.5971	0.60678	8.6399	12.3532	3.71332	0.300595	6.46422	4.68194
C+G	1C	09:47:04	8.687	11.53	2.839	0.246	1.93	0.5971	0.60678	8.0899	10.9232	2.83332	0.259385	6.87349	5.26262	0.2682	1.968	0.281632
C+G	1C	09:47:12	8.734	11.99	3.257	0.272	1.97	0.5971	0.60678	8.1369	11.3832	3.24632	0.285185	6.8365	5.06072
C+G	1C	09:47:20	8.811	12.17	3.357	0.276	1.97	0.5971	0.60678	8.2139	11.5632	3.34932	0.289653	6.77676	4.98587
C+G	1C	09:47:28	8.799	12.26	3.457	0.282	2	0.5971	0.60678	8.2019	11.6532	3.45132	0.296169	6.786	4.94927
C+G	1C	09:47:39	8.739	11.88	3.144	0.265	1.97	0.5971	0.60678	8.1419	11.2732	3.13132	0.277766	6.83259	5.10758
C+G	1D	09:51:03	8.728	12.15	3.425	0.282	2.14	0.5971	0.60678	8.1309	11.5432	3.41232	0.295612	6.8412	4.99407	0.2768	2.056	0.290574
C+G	1D	09:51:13	8.666	11.86	3.194	0.269	2.01	0.5971	0.60678	8.0689	11.2532	3.18432	0.28297	6.89015	5.11619
C+G	1D	09:51:21	8.821	12.15	3.324	0.274	2.02	0.5971	0.60678	8.2239	11.5432	3.31932	0.287556	6.76907	4.99407
C+G	1D	09:51:29	8.765	12.26	3.493	0.285	2.1	0.5971	0.60678	8.1679	11.6532	3.48532	0.299086	6.81232	4.94927
C+G	1D	09:51:39	8.763	12.07	3.303	0.274	2.01	0.5971	0.60678	8.1659	11.4632	3.29732	0.287643	6.81388	5.02717
C+G	2A	10:56:35	8.222	10.64	2.415	0.227	1.8	0.5971	0.60678	7.6249	10.0332	2.40832	0.240035	7.26222	5.70282	0.257	1.86	0.270867
C+G	2A	10:57:00	8.234	10.8	2.568	0.238	1.85	0.5971	0.60678	7.6369	10.1932	2.55632	0.250786	7.25164	5.61833
C+G	2A	10:57:08	8.458	11.53	3.067	0.266	1.85	0.5971	0.60678	7.8609	10.9232	3.06232	0.28035	7.05959	5.26262
C+G	2A	10:57:18	8.368	11.6	3.23	0.279	1.92	0.5971	0.60678	7.7709	10.9932	3.22232	0.293119	7.13552	5.23086
C+G	2A	10:57:29	8.345	11.52	3.17	0.275	1.88	0.5971	0.60678	7.7479	10.9132	3.16532	0.290045	7.15518	5.26719
C+G	2B	11:00:17	8.669	11.3	2.635	0.233	1.85	0.5971	0.60678	8.0719	10.6932	2.62132	0.245139	6.88776	5.36973	0.2682	1.9	0.281443
C+G	2B	11:00:34	8.724	11.61	2.886	0.249	1.83	0.5971	0.60678	8.1269	11.0032	2.87632	0.261407	6.84434	5.22636
C+G	2B	11:00:42	8.894	12.41	3.515	0.283	1.96	0.5971	0.60678	8.2969	11.8032	3.50632	0.297065	6.71351	4.88944
C+G	2B	11:00:50	8.888	12.61	3.724	0.295	1.96	0.5971	0.60678	8.2909	12.0032	3.71232	0.309277	6.71805	4.8119
C+G	2B	11:01:01	8.891	12.36	3.473	0.281	1.9	0.5971	0.60678	8.2939	11.7532	3.45932	0.29433	6.71578	4.90922
C+G	2C	11:03:27	8.209	10.76	2.547	0.237	1.99	0.5971	0.60678	7.6119	10.1532	2.54132	0.250297	7.27372	5.63922	0.2676	1.926	0.28186
C+G	2C	11:03:39	8.288	11.28	2.99	0.265	1.92	0.5971	0.60678	7.6909	10.6732	2.98232	0.279421	7.20439	5.37926
C+G	2C	11:03:48	8.428	11.72	3.291	0.281	1.96	0.5971	0.60678	7.8309	11.1132	3.28232	0.295353	7.08472	5.1773
C+G	2C	11:03:56	8.513	12	3.485	0.29	1.91	0.5971	0.60678	7.9159	11.3932	3.47732	0.30521	7.01398	5.0565
C+G	2C	11:04:12	8.386	11.41	3.027	0.265	1.85	0.5971	0.60678	7.7889	10.8032	3.01432	0.279021	7.1202	5.31797
C+G	2D	11:06:47	8.148	10.68	2.528	0.237	1.9	0.5971	0.60678	7.5509	10.0732	2.52232	0.250399	7.32818	5.68146	0.265	1.942	0.27929
C+G	2D	11:07:00	8.192	11.05	2.855	0.258	1.91	0.5971	0.60678	7.5949	10.4432	2.84832	0.272743	7.28882	5.49122
C+G	2D	11:07:08	8.371	11.64	3.267	0.281	1.97	0.5971	0.60678	7.7739	11.0332	3.25932	0.29541	7.13296	5.21289
C+G	2D	11:07:17	8.316	11.66	3.341	0.287	2.03	0.5971	0.60678	7.7189	11.0532	3.33432	0.301661	7.18013	5.20395
C+G	2D	11:07:32	8.293	11.24	2.942	0.262	1.9	0.5971	0.60678	7.6959	10.6332	2.93732	0.27624	7.20005	5.3984
C+G	3A	12:24:42	8.768	11.59	2.819	0.243	1.83	0.71772	0.74076	8.05028	10.8492	2.79896	0.257987	8.18568	6.39137	0.2702	1.872	0.28595
C+G	3A	12:25:03	8.74	11.69	2.947	0.252	1.85	0.71772	0.74076	8.02228	10.9492	2.92696	0.267321	8.2119	6.3367
C+G	3A	12:25:11	8.911	12.47	3.556	0.285	1.9	0.71772	0.74076	8.19328	11.7292	3.53596	0.301465	8.05431	5.94034
C+G	3A	12:25:20	8.97	12.68	3.713	0.293	1.92	0.71772	0.74076	8.25228	11.9392	3.68696	0.30881	8.00134	5.84196
C+G	3A	12:25:31	8.926	12.37	3.445	0.278	1.86	0.71772	0.74076	8.20828	11.6292	3.42096	0.294169	8.04078	5.98836
C+G	3B	12:26:42	8.745	11.72	2.979	0.254	1.91	0.71772	0.74076	8.02728	10.9792	2.95196	0.268867	8.2072	6.32048	0.2762	1.9	0.291766
C+G	3B	12:26:53	8.921	12.18	3.26	0.268	1.9	0.71772	0.74076	8.20328	11.4392	3.23596	0.282882	8.04529	6.08177
C+G	3B	12:27:03	8.94	12.47	3.53	0.283	1.9	0.71772	0.74076	8.22228	11.7292	3.50696	0.298993	8.02819	5.94034
C+G	3B	12:27:13	9.001	12.64	3.644	0.288	1.89	0.71772	0.74076	8.28328	11.8992	3.61596	0.303882	7.97378	5.86044
C+G	3B	12:27:25	8.851	12.43	3.578	0.288	1.9	0.71772	0.74076	8.13328	11.6892	3.55596	0.304208	8.10891	5.95945
C+G	3C	12:28:45	9.059	12.14	3.082	0.254	1.86	0.71772	0.74076	8.34128	11.3992	3.05796	0.26826	7.92273	6.10181	0.2848	1.912	0.300579
C+G	3C	12:29:05	9.017	12.17	3.153	0.259	1.84	0.71772	0.74076	8.29928	11.4292	3.12996	0.273855	7.95963	6.08677
C+G	3C	12:29:13	9.139	13.06	3.917	0.3	1.98	0.71772	0.74076	8.42128	12.3192	3.89796	0.316412	7.85338	5.67198
C+G	3C	12:29:21	9.332	13.4	4.063	0.303	1.94	0.71772	0.74076	8.61428	12.6592	4.04496	0.319526	7.69096	5.52806
C+G	3C	12:29:29	9.285	13.43	4.142	0.308	1.94	0.71772	0.74076	8.56728	12.6892	4.12196	0.324839	7.72989	5.51571
C+G	3D	12:30:43	8.58	11.26	2.679	0.238	1.83	0.71772	0.74076	7.86228	10.5192	2.65696	0.252581	8.36503	6.57869	0.2774	1.882	0.293196
C+G	3D	12:30:54	8.659	11.86	3.202	0.27	1.79	0.71772	0.74076	7.94128	11.1192	3.17796	0.285807	8.28872	6.24587
C+G	3D	12:31:03	8.663	12.26	3.6	0.294	1.95	0.71772	0.74076	7.94528	11.5192	3.57396	0.31026	8.28489	6.04209
C+G	3D	12:31:11	8.731	12.41	3.68	0.297	1.94	0.71772	0.74076	8.01328	11.6692	3.65596	0.313299	8.22036	5.96906
C+G	3D	12:31:22	8.686	12.19	3.508	0.288	1.9	0.71772	0.74076	7.96828	11.4492	3.48096	0.304034	8.26295	6.07678
C+G	4A	14:11:47	9.392	12.88	3.49	0.271	1.9	0.65288	0.66434	8.73912	12.2157	3.47654	0.284597	6.95145	5.15792	0.291	1.938	0.305419
C+G	4A	14:12:07	9.335	12.93	3.598	0.278	1.94	0.65288	0.66434	8.68212	12.2657	3.58354	0.29216	6.99389	5.13797
C+G	4A	14:12:17	9.511	13.54	4.028	0.298	1.95	0.65288	0.66434	8.85812	12.8757	4.01754	0.312026	6.86447	4.9065
C+G	4A	14:12:28	9.454	13.61	4.152	0.305	1.94	0.65288	0.66434	8.80112	12.9457	4.14454	0.320149	6.90586	4.88126
C+G	4A	14:12:39	9.507	13.65	4.141	0.303	1.96	0.65288	0.66434	8.85412	12.9857	4.13154	0.318162	6.86736	4.86696
C+G	4B	14:14:02	9.643	13.05	3.411	0.261	1.89	0.65288	0.66434	8.99012	12.3857	3.39554	0.274151	6.77051	5.09073	0.2964	1.958	0.310236
C+G	4B	14:14:12	9.809	13.74	3.934	0.286	1.93	0.65288	0.66434	9.15612	13.0757	3.91954	0.299758	6.65593	4.83508
C+G	4B	14:14:22	9.78	14.07	4.286	0.305	1.98	0.65288	0.66434	9.12712	13.4057	4.27854	0.319159	6.67566	4.72168
C+G	4B	14:14:32	9.774	14.22	4.449	0.313	1.99	0.65288	0.66434	9.12112	13.5557	4.43454	0.327136	6.67976	4.67187
C+G	4B	14:14:40	9.936	14.54	4.607	0.317	2	0.65288	0.66434	9.28312	13.8757	4.59254	0.330978	6.57085	4.56905
C+G	4C	14:16:46	9.285	12.5	3.215	0.257	1.9	0.65288	0.66434	8.63212	11.8357	3.20354	0.270668	7.03156	5.31472	0.2868	1.97	0.301111
C+G	4C	14:17:03	9.389	12.9	3.515	0.272	1.96	0.65288	0.66434	8.73612	12.2357	3.49954	0.286012	6.95367	5.14992
C+G	4C	14:17:13	9.486	13.61	4.128	0.303	1.98	0.65288	0.66434	8.83312	12.9457	4.11254	0.317677	6.88256	4.88126
C+G	4C	14:17:25	9.413	13.54	4.122	0.305	2	0.65288	0.66434	8.76012	12.8757	4.11554	0.319637	6.93594	4.9065
C+G	4C	14:17:38	9.455	13.45	3.996	0.297	2.01	0.65288	0.66434	8.80212	12.7857	3.98354	0.311563	6.90513	4.93933
C+G	4D	14:19:32	8.927	12.18	3.251	0.267	1.9	0.65288	0.66434	8.27412	11.5157	3.24154	0.28149	7.31354	5.45435	0.2934	1.954	0.308523
C+G	4D	14:19:47	9.02	12.51	3.49	0.279	1.96	0.65288	0.66434	8.36712	11.8457	3.47854	0.293655	7.23814	5.31047
C+G	4D	14:19:55	9.162	13.2	4.037	0.306	1.98	0.65288	0.66434	8.50912	12.5357	4.02654	0.321207	7.12596	5.03288
C+G	4D	14:20:06	9.083	13.17	4.086	0.31	1.95	0.65288	0.66434	8.43012	12.5057	4.07554	0.325896	7.18793	5.04434
C+G	4D	14:20:17	9.057	13.03	3.977	0.305	1.98	0.65288	0.66434	8.40412	12.3657	3.96154	0.320366	7.20857	5.09854
C+G	5A	16:01:50	9.153	12.69	3.54	0.279	1.99	0.59276	0.60504	8.56024	12.085	3.52472	0.291662	6.47613	4.76785	0.2998	1.986	0.313107
C+G	5A	16:02:04	9.243	13.04	3.792	0.291	1.95	0.59276	0.60504	8.65024	12.435	3.78472	0.304361	6.41307	4.63988
C+G	5A	16:02:13	9.345	13.68	4.336	0.317	1.99	0.59276	0.60504	8.75224	13.075	4.32272	0.330611	6.34307	4.42281
C+G	5A	16:02:23	9.276	13.58	4.307	0.317	2.02	0.59276	0.60504	8.68324	12.975	4.29172	0.330769	6.39025	4.45538
C+G	5A	16:02:39	9.293	13.18	3.891	0.295	1.98	0.59276	0.60504	8.70024	12.575	3.87472	0.30813	6.37856	4.59059
C+G	5B	16:04:11	9.681	13.34	3.654	0.274	1.97	0.59276	0.60504	9.08824	12.735	3.64672	0.286355	6.12292	4.53553	0.306	2.006	0.318685
C+G	5B	16:04:20	9.788	14.19	4.4	0.31	2.02	0.59276	0.60504	9.19524	13.585	4.38972	0.323131	6.05599	4.26385
C+G	5B	16:04:29	9.892	14.47	4.581	0.317	2.01	0.59276	0.60504	9.29924	13.865	4.56572	0.329299	5.99232	4.18134
C+G	5B	16:04:37	9.997	14.76	4.766	0.323	2.04	0.59276	0.60504	9.40424	14.155	4.75072	0.335622	5.92938	4.09919
C+G	5B	16:04:52	9.803	14.13	4.329	0.306	1.99	0.59276	0.60504	9.21024	13.525	4.31472	0.319019	6.04672	4.28195
C+G	5C	16:06:11	9.239	12.83	3.592	0.28	1.95	0.59276	0.60504	8.64624	12.225	3.57872	0.292739	6.41585	4.71582	0.299	1.98	0.312307
C+G	5C	16:06:24	9.324	13.23	3.903	0.295	1.96	0.59276	0.60504	8.73124	12.625	3.89372	0.308414	6.35736	4.57324
C+G	5C	16:06:37	9.313	13.32	4.011	0.301	1.99	0.59276	0.60504	8.72024	12.715	3.99472	0.314175	6.36487	4.54234
C+G	5C	16:06:48	9.382	13.72	4.338	0.316	2.01	0.59276	0.60504	8.78924	13.115	4.32572	0.329831	6.31806	4.40991
C+G	5C	16:07:03	9.326	13.38	4.054	0.303	1.99	0.59276	0.60504	8.73324	12.775	4.04172	0.316378	6.35599	4.52197
C+G	5D	16:08:23	8.985	12.43	3.44	0.277	1.93	0.59276	0.60504	8.39224	11.825	3.43272	0.290294	6.59722	4.86758	0.3036	1.976	0.317061
C+G	5D	16:08:36	9.098	12.92	3.821	0.296	1.97	0.59276	0.60504	8.50524	12.315	3.80972	0.309357	6.51528	4.68297
C+G	5D	16:08:45	9.28	13.49	4.21	0.312	2	0.59276	0.60504	8.68724	12.885	4.19772	0.325784	6.3875	4.4851
C+G	5D	16:08:56	9.214	13.48	4.271	0.317	2.01	0.59276	0.60504	8.62124	12.875	4.25372	0.330387	6.43325	4.48843
C+G	5D	16:09:08	9.172	13.4	4.231	0.316	1.97	0.59276	0.60504	8.57924	12.795	4.21572	0.329483	6.46271	4.51522
C+G	6A	18:09:39	9.601	13.34	3.739	0.28	1.98	0.66206	0.69368	8.93894	12.6463	3.70738	0.293159	6.89574	5.2	0.2952	2.082	0.308697
C+G	6A	18:25:51	9.347	12.96	3.609	0.279	2.05	0.66206	0.69368	8.68494	12.2663	3.58138	0.291969	7.08313	5.35247
C+G	6A	18:26:00	9.508	13.79	4.283	0.311	2.15	0.66206	0.69368	8.84594	13.0963	4.25038	0.324548	6.96319	5.03031
C+G	6A	18:26:11	9.485	13.77	4.288	0.311	2.15	0.66206	0.69368	8.82294	13.0763	4.25338	0.325273	6.98007	5.03762
C+G	6A	18:26:34	9.448	13.4	3.951	0.295	2.08	0.66206	0.69368	8.78594	12.7063	3.92038	0.308538	7.00741	5.17672
C+G	6B	18:29:25	9.829	13.64	3.812	0.279	1.99	0.66206	0.69368	9.16694	12.9463	3.77938	0.291927	6.73578	5.08563	0.3072	2.034	0.320325
C+G	6B	18:29:42	10.04	14.24	4.198	0.295	2.02	0.66206	0.69368	9.37794	13.5463	4.16838	0.307713	6.59422	4.87135
C+G	6B	18:29:53	10.14	14.85	4.703	0.317	2.08	0.66206	0.69368	9.47794	14.1563	4.67838	0.33048	6.52919	4.67125
C+G	6B	18:30:05	10.1	14.92	4.821	0.323	2.06	0.66206	0.69368	9.43794	14.2263	4.78838	0.336586	6.55505	4.64933
C+G	6B	18:30:15	10.27	15.14	4.874	0.322	2.02	0.66206	0.69368	9.60794	14.4463	4.83838	0.334921	6.44654	4.58177
C+G	6C	18:31:41	9.492	13.31	3.813	0.287	1.94	0.66206	0.69368	8.82994	12.6163	3.78638	0.300118	6.97493	5.21172	0.314	2.032	0.32815
C+G	6C	18:31:56	9.61	13.72	4.109	0.299	2.04	0.66206	0.69368	8.94794	13.0263	4.07838	0.313088	6.88928	5.05598
C+G	6C	18:32:04	9.757	14.57	4.812	0.33	2.08	0.66206	0.69368	9.09494	13.8763	4.78138	0.344571	6.78549	4.76102
C+G	6C	18:32:16	9.759	14.47	4.706	0.325	2.04	0.66206	0.69368	9.09694	13.7763	4.67938	0.339668	6.7841	4.79392
C+G	6C	18:32:27	9.722	14.49	4.769	0.329	2.06	0.66206	0.69368	9.05994	13.7963	4.73638	0.343307	6.80992	4.7873
C+G	6D	18:33:37	9.587	13.54	3.956	0.292	2.02	0.66206	0.69368	8.92494	12.8463	3.92138	0.305253	6.90581	5.12319	0.3162	2.04	0.329797
C+G	6D	18:33:50	9.689	14.07	4.381	0.311	2.06	0.66206	0.69368	9.02694	13.3763	4.34938	0.325155	6.83311	4.93021
C+G	6D	18:34:01	9.877	14.49	4.616	0.319	2.05	0.66206	0.69368	9.21494	13.7963	4.58138	0.332073	6.70305	4.7873
C+G	6D	18:34:12	9.933	14.82	4.886	0.33	2	0.66206	0.69368	9.27094	14.1263	4.85538	0.343712	6.66526	4.6807
C+G	6D	18:34:25	9.854	14.68	4.827	0.329	2.07	0.66206	0.69368	9.19194	13.9863	4.79438	0.342791	6.71869	4.72534
C+P	1A	08:28:57	14.29	17.93	3.648	0.203	2.04	0.6761	0.68072	13.6139	17.2493	3.63538	0.210755	4.73128	3.79654	0.201	2.086	0.209892
C+P	1A	08:29:12	14.15	17.63	3.486	0.198	2	0.6761	0.68072	13.4739	16.9493	3.47538	0.205046	4.77809	3.86115
C+P	1A	08:29:22	14.21	17.79	3.585	0.201	1.97	0.6761	0.68072	13.5339	17.1093	3.57538	0.208973	4.75792	3.82642
C+P	1B	08:59:47	10.14	12.64	2.506	0.198	2.21	0.6761	0.68072	9.4639	11.9593	2.49538	0.208656	6.66765	5.38544
C+P	1B	09:00:03	10.24	12.88	2.641	0.205	2.21	0.6761	0.68072	9.5639	12.1993	2.63538	0.216028	6.60254	5.28509
C+P	1B	09:00:12	10.31	13.4	3.098	0.231	2.13	0.6761	0.68072	9.6339	12.7193	3.08538	0.242575	6.55771	5.08	0.2388	2.216	0.250971
C+P	1B	09:00:53	10.24	13.16	2.918	0.222	2.29	0.6761	0.68072	9.5639	12.4793	2.91538	0.233618	6.60254	5.17264
C+P	1B	09:01:07	10.49	13.98	3.485	0.249	2.17	0.6761	0.68072	9.8139	13.2993	3.48538	0.262073	6.44519	4.86924
C+P	1B	09:01:19	10.38	13.71	3.328	0.243	2.19	0.6761	0.68072	9.7039	13.0293	3.32538	0.255224	6.51349	4.96513
C+P	1B	09:01:35	10.3	13.71	3.413	0.249	2.3	0.6761	0.68072	9.6239	13.0293	3.40538	0.261364	6.56408	4.96513
C+P	1C	09:09:43	15.18	17.89	2.704	0.151	1.82	0.6761	0.68072	14.5039	17.2093	2.70538	0.157205	4.45389	3.80503	0.1696	1.928	0.175827
C+P	1C	09:09:55	15.09	18.11	3.021	0.167	1.9	0.6761	0.68072	14.4139	17.4293	3.01538	0.173007	4.48045	3.75881
C+P	1C	09:10:12	15.1	18.26	3.161	0.173	1.97	0.6761	0.68072	14.4239	17.5793	3.15538	0.179494	4.47748	3.72793
C+P	1C	09:10:23	15.11	18.33	3.218	0.176	1.96	0.6761	0.68072	14.4339	17.6493	3.21538	0.182182	4.47452	3.71369
C+P	1C	09:10:35	15.11	18.44	3.335	0.181	1.99	0.6761	0.68072	14.4339	17.7593	3.32538	0.187247	4.47452	3.69154
C+P	1D	09:14:23	14.97	18.16	3.192	0.176	1.94	0.6761	0.68072	14.2939	17.4793	3.18538	0.182237	4.51637	3.74846	0.174	1.922	0.180646
C+P	1D	09:14:34	14.96	18.19	3.228	0.177	1.92	0.6761	0.68072	14.2839	17.5093	3.22538	0.18421	4.51939	3.74228
C+P	1D	09:15:26	14.97	17.9	2.925	0.163	1.88	0.6761	0.68072	14.2939	17.2193	2.92538	0.16989	4.51637	3.80291
C+P	1D	09:15:38	15.02	18.11	3.088	0.171	1.95	0.6761	0.68072	14.3439	17.4293	3.08538	0.177023	4.50133	3.75881
C+P	1D	09:15:56	14.95	18.3	3.357	0.183	1.92	0.6761	0.68072	14.2739	17.6193	3.34538	0.18987	4.52241	3.71978
C+P	2A	10:09:59	12.05	14.52	2.473	0.17	1.86	0.6761	0.68072	11.3739	13.8393	2.46538	0.178144	5.61079	4.68815	0.202	1.936	0.211225
C+P	2A	10:10:12	12.18	14.96	2.784	0.186	1.92	0.6761	0.68072	11.5039	14.2793	2.77538	0.194364	5.5509	4.55027
C+P	2A	10:10:20	12.22	15.42	3.193	0.207	1.94	0.6761	0.68072	11.5439	14.7393	3.19538	0.216793	5.53273	4.41453
C+P	2A	10:10:35	12.29	15.88	3.585	0.226	1.99	0.6761	0.68072	11.6139	15.1993	3.58538	0.235891	5.50122	4.28665
C+P	2A	10:10:45	12.25	15.73	3.477	0.221	1.97	0.6761	0.68072	11.5739	15.0493	3.47538	0.230933	5.51918	4.32753
C+P	2B	10:13:25	11.25	13.7	2.444	0.178	1.77	0.6761	0.68072	10.5739	13.0193	2.44538	0.187828	6.00978	4.96876	0.2164	1.896	0.227183
C+P	2B	10:13:38	11.17	14.07	2.904	0.206	1.9	0.6761	0.68072	10.4939	13.3893	2.89538	0.216246	6.05282	4.8381
C+P	2B	10:13:45	11.32	14.62	3.295	0.225	1.92	0.6761	0.68072	10.6439	13.9393	3.29538	0.23641	5.97261	4.65609
C+P	2B	10:13:53	11.34	14.93	3.597	0.241	1.99	0.6761	0.68072	10.6639	14.2493	3.58538	0.251618	5.96208	4.55941
C+P	2B	10:14:03	11.3	14.73	3.421	0.232	1.9	0.6761	0.68072	10.6239	14.0493	3.42538	0.243812	5.98319	4.62132
C+P	2C	10:16:52	13.32	15.75	2.429	0.154	1.8	0.6761	0.68072	12.6439	15.0693	2.42538	0.160949	5.07583	4.32203	0.1816	1.85	0.189514
C+P	2C	10:17:07	13.25	16.03	2.78	0.173	1.85	0.6761	0.68072	12.5739	15.3493	2.77538	0.180815	5.10264	4.24654
C+P	2C	10:17:15	13.43	16.64	3.21	0.193	1.76	0.6761	0.68072	12.7539	15.9593	3.20538	0.200847	5.03425	4.09087
C+P	2C	10:17:24	13.37	16.61	3.239	0.195	1.92	0.6761	0.68072	12.6939	15.9293	3.23538	0.203109	5.05684	4.09825
C+P	2C	10:17:34	13.43	16.66	3.222	0.193	1.92	0.6761	0.68072	12.7539	15.9793	3.22538	0.201848	5.03425	4.08595
C+P	2D	10:21:32	13.52	16.44	2.915	0.177	1.84	0.6761	0.68072	12.8439	15.7593	2.91538	0.184994	5.00074	4.14063	0.1892	1.896	0.197125
C+P	2D	10:21:45	13.45	16.46	3.014	0.183	1.89	0.6761	0.68072	12.7739	15.7793	3.00538	0.190464	5.02677	4.1356
C+P	2D	10:21:53	13.5	16.83	3.328	0.198	1.94	0.6761	0.68072	12.8239	16.1493	3.32538	0.205915	5.00815	4.04468
C+P	2D	10:22:03	13.59	16.91	3.322	0.196	1.88	0.6761	0.68072	12.9139	16.2293	3.31538	0.204284	4.97498	4.02555
C+P	2D	10:22:18	13.5	16.71	3.21	0.192	1.93	0.6761	0.68072	12.8239	16.0293	3.20538	0.19997	5.00815	4.07373
C+P	3A	11:53:34	11.66	14.17	2.506	0.177	1.81	0.8776	0.89556	10.7824	13.2744	2.49204	0.187732	7.52659	6.32011	0.1948	1.866	0.206286
C+P	3A	11:54:07	11.48	14	2.52	0.18	1.83	0.8776	0.89556	10.6024	13.1044	2.50204	0.190931	7.6446	6.39686
C+P	3A	11:54:19	11.52	14.35	2.826	0.197	1.91	0.8776	0.89556	10.6424	13.4544	2.81204	0.209005	7.61806	6.24084
C+P	3A	11:54:28	11.67	14.69	3.021	0.206	1.89	0.8776	0.89556	10.7924	13.7944	3.00204	0.217627	7.52014	6.09639
C+P	3A	11:54:38	11.63	14.79	3.161	0.214	1.89	0.8776	0.89556	10.7524	13.8944	3.14204	0.226136	7.546	6.05517
C+P	3B	11:58:26	11.35	14.08	2.727	0.194	1.85	0.8776	0.89556	10.4724	13.1844	2.71204	0.2057	7.73216	6.36051	0.2284	1.908	0.241489
C+P	3B	11:58:35	11.46	14.87	3.414	0.23	1.94	0.8776	0.89556	10.5824	13.9744	3.39204	0.242732	7.65794	6.0226
C+P	3B	11:58:46	11.49	14.97	3.479	0.232	1.92	0.8776	0.89556	10.6124	14.0744	3.46204	0.245981	7.63795	5.98236
C+P	3B	11:58:55	11.48	15.2	3.718	0.245	1.93	0.8776	0.89556	10.6024	14.3044	3.70204	0.258804	7.6446	5.89184
C+P	3B	11:59:04	11.62	15.3	3.683	0.241	1.9	0.8776	0.89556	10.7424	14.4044	3.66204	0.25423	7.5525	5.85333
C+P	3C	12:00:44	13.07	15.76	2.694	0.171	1.85	0.8776	0.89556	12.1924	14.8644	2.67204	0.179761	6.71461	5.68249	0.1754	1.864	0.18457
C+P	3C	12:01:01	13.05	15.82	2.761	0.175	1.84	0.8776	0.89556	12.1724	14.9244	2.75204	0.184398	6.7249	5.66094
C+P	3C	12:01:20	13.04	15.84	2.801	0.177	1.84	0.8776	0.89556	12.1624	14.9444	2.78204	0.186159	6.73006	5.65379
C+P	3C	12:01:34	13.02	15.97	2.946	0.185	1.93	0.8776	0.89556	12.1424	15.0744	2.93204	0.194504	6.7404	5.60776
C+P	3C	12:02:06	13.03	15.68	2.65	0.169	1.86	0.8776	0.89556	12.1524	14.7844	2.63204	0.178028	6.73523	5.71148
C+P	3D	12:03:45	13.24	16.05	2.804	0.175	1.79	0.8776	0.89556	12.3624	15.1544	2.79204	0.184239	6.6284	5.57981	0.1966	1.844	0.206826
C+P	3D	12:03:54	13.21	16.52	3.314	0.201	1.88	0.8776	0.89556	12.3324	15.6244	3.29204	0.210698	6.64345	5.42107
C+P	3D	12:04:04	13.19	16.66	3.467	0.208	1.87	0.8776	0.89556	12.3124	15.7644	3.45204	0.218976	6.65353	5.37551
C+P	3D	12:04:16	13.24	16.56	3.315	0.2	1.83	0.8776	0.89556	12.3624	15.6644	3.30204	0.210798	6.6284	5.40797
C+P	3D	12:04:29	13.23	16.52	3.291	0.199	1.85	0.8776	0.89556	12.3524	15.6244	3.27204	0.209418	6.63341	5.42107
C+P	4A	13:43:01	11.52	14.25	2.728	0.191	1.91	0.96056	1.0034	10.5594	13.2466	2.68716	0.202857	8.33819	7.0414	0.2016	1.888	0.21356
C+P	4A	13:43:32	11.53	14.16	2.633	0.186	1.84	0.96056	1.0034	10.5694	13.1566	2.58716	0.196644	8.33096	7.08616
C+P	4A	13:43:46	11.56	14.54	2.983	0.205	1.9	0.96056	1.0034	10.5994	13.5366	2.93716	0.216979	8.30934	6.90096
C+P	4A	13:43:56	11.69	14.81	3.124	0.211	1.88	0.96056	1.0034	10.7294	13.8066	3.07716	0.222876	8.21694	6.77515
C+P	4A	13:44:09	11.59	14.78	3.181	0.215	1.91	0.96056	1.0034	10.6294	13.7766	3.14716	0.228442	8.28783	6.7889
C+P	4B	13:45:36	11.26	14.14	2.877	0.204	1.86	0.96056	1.0034	10.2994	13.1366	2.83716	0.215974	8.53073	7.09618	0.2234	1.868	0.236723
C+P	4B	13:45:48	11.3	14.58	3.277	0.225	1.88	0.96056	1.0034	10.3394	13.5766	3.23716	0.238437	8.50053	6.88203
C+P	4B	13:46:07	11.29	14.41	3.114	0.216	1.86	0.96056	1.0034	10.3294	13.4066	3.07716	0.229526	8.50806	6.96322
C+P	4B	13:46:17	11.41	14.86	3.448	0.232	1.9	0.96056	1.0034	10.4494	13.8566	3.40716	0.245887	8.41858	6.75236
C+P	4B	13:46:28	11.39	14.98	3.592	0.24	1.84	0.96056	1.0034	10.4294	13.9766	3.54716	0.253793	8.43336	6.69826
C+P	4C	13:47:46	12.56	14.98	2.427	0.162	1.8	0.96056	1.0034	11.5994	13.9766	2.37716	0.170081	7.64777	6.69826	0.1794	1.858	0.189011
C+P	4C	13:47:55	12.62	15.45	2.822	0.183	1.89	0.96056	1.0034	11.6594	14.4466	2.78716	0.192928	7.61141	6.4945
C+P	4C	13:48:06	12.68	15.54	2.856	0.184	1.86	0.96056	1.0034	11.7194	14.5366	2.81716	0.193798	7.57539	6.45689
C+P	4C	13:48:18	12.58	15.51	2.929	0.189	1.86	0.96056	1.0034	11.6194	14.5066	2.88716	0.199024	7.63561	6.46937
C+P	4C	13:48:34	12.56	15.31	2.745	0.179	1.88	0.96056	1.0034	11.5994	14.3066	2.70716	0.189225	7.64777	6.55389
C+P	4D	13:49:57	12.84	15.53	2.691	0.173	1.83	0.96056	1.0034	11.8794	14.5266	2.64716	0.182228	7.481	6.46104	0.1876	1.832	0.197265
C+P	4D	13:50:11	12.85	15.72	2.874	0.183	1.8	0.96056	1.0034	11.8894	14.7166	2.82716	0.192107	7.47518	6.38295
C+P	4D	13:50:23	12.77	15.87	3.108	0.196	1.87	0.96056	1.0034	11.8094	14.8666	3.05716	0.205639	7.522	6.32262
C+P	4D	13:50:35	12.86	15.88	3.011	0.19	1.79	0.96056	1.0034	11.8994	14.8766	2.97716	0.200124	7.46936	6.31864
C+P	4D	13:50:45	12.92	16.07	3.155	0.196	1.87	0.96056	1.0034	11.9594	15.0666	3.10716	0.206228	7.43467	6.24393
C+P	5A	15:42:08	12.71	15.17	2.468	0.163	1.95	0.99904	1.028	11.711	14.142	2.43104	0.171902	7.86027	6.77653	0.1788	1.948	0.189158
C+P	5A	15:42:39	12.63	15.22	2.591	0.17	2	0.99904	1.028	11.631	14.192	2.56104	0.180457	7.91006	6.75427
C+P	5A	15:42:50	12.83	15.68	2.848	0.182	1.93	0.99904	1.028	11.831	14.652	2.82104	0.192536	7.78675	6.55612
C+P	5A	15:42:59	12.91	15.93	3.023	0.19	1.9	0.99904	1.028	11.911	14.902	2.99104	0.200714	7.7385	6.45323
C+P	5A	15:43:12	12.79	15.77	2.983	0.189	1.96	0.99904	1.028	11.791	14.742	2.95104	0.200179	7.8111	6.51871
C+P	5B	15:44:41	12.75	15.75	3.002	0.191	1.98	0.99904	1.028	11.751	14.722	2.97104	0.20181	7.83561	6.52698	0.2112	1.958	0.223279
C+P	5B	15:44:52	12.87	16.22	3.353	0.207	1.94	0.99904	1.028	11.871	15.192	3.32104	0.218605	7.76255	6.33785
C+P	5B	15:45:04	12.88	16.41	3.53	0.215	1.99	0.99904	1.028	11.881	15.382	3.50104	0.227606	7.75652	6.26447
C+P	5B	15:45:12	13	16.82	3.818	0.227	1.95	0.99904	1.028	12.001	15.792	3.79104	0.240061	7.68492	6.11177
C+P	5B	15:45:27	12.9	16.45	3.553	0.216	1.93	0.99904	1.028	11.901	15.422	3.52104	0.228313	7.7445	6.24924
C+P	5C	15:47:12	13.88	15.94	2.059	0.129	1.92	0.99904	1.028	12.881	14.912	2.03104	0.136202	7.19769	6.44918	0.142	1.928	0.149748
C+P	5C	15:47:25	13.83	16.17	2.339	0.145	2.01	0.99904	1.028	12.831	15.142	2.31104	0.152624	7.22372	6.35745
C+P	5C	15:47:38	13.99	16.24	2.245	0.138	1.91	0.99904	1.028	12.991	15.212	2.22104	0.146006	7.1411	6.33005
C+P	5C	15:47:47	14.02	16.47	2.453	0.149	1.93	0.99904	1.028	13.021	15.442	2.42104	0.156783	7.12582	6.24165
C+P	5C	15:47:59	14.04	16.5	2.462	0.149	1.87	0.99904	1.028	13.041	15.472	2.43104	0.157125	7.11567	6.2303
C+P	5D	15:49:37	14.59	16.83	2.247	0.133	1.83	0.99904	1.028	13.591	15.802	2.21104	0.139922	6.84743	6.10814	0.14	1.836	0.147099
C+P	5D	15:49:48	14.67	17.15	2.48	0.145	1.9	0.99904	1.028	13.671	16.122	2.45104	0.152031	6.81009	5.99417
C+P	5D	15:49:57	14.7	17.33	2.636	0.152	1.86	0.99904	1.028	13.701	16.302	2.60104	0.159553	6.79619	5.93191
C+P	5D	15:50:25	14.58	16.82	2.239	0.133	1.84	0.99904	1.028	13.581	15.792	2.21104	0.14001	6.85213	6.11177
C+P	5D	15:50:42	14.68	17.01	2.332	0.137	1.75	0.99904	1.028	13.681	15.982	2.30104	0.143977	6.80545	6.0435
C+P	6A	17:42:55	15.21	17.05	1.842	0.108	1.79	1.4566	1.4614	13.7534	15.5886	1.8352	0.117727	9.57659	8.57126	0.1168	1.846	0.127538
C+P	6A	17:43:31	14.8	16.67	1.865	0.112	1.89	1.4566	1.4614	13.3434	15.2086	1.8652	0.122641	9.84189	8.76665
C+P	6A	17:43:43	14.95	16.91	1.968	0.116	1.83	1.4566	1.4614	13.4934	15.4486	1.9552	0.126562	9.74314	8.64222
C+P	6A	17:43:53	14.98	17.06	2.08	0.122	1.86	1.4566	1.4614	13.5234	15.5986	2.0752	0.133038	9.72363	8.56624
C+P	6A	17:44:04	14.95	17.11	2.16	0.126	1.86	1.4566	1.4614	13.4934	15.6486	2.1552	0.137725	9.74314	8.5412
C+P	6B	17:45:43	14.84	17.17	2.334	0.136	1.84	1.4566	1.4614	13.3834	15.7086	2.3252	0.148021	9.81536	8.51136	0.1508	1.854	0.16418
C+P	6B	17:45:53	14.9	17.55	2.653	0.151	1.84	1.4566	1.4614	13.4434	16.0886	2.6452	0.164415	9.77584	8.32707
C+P	6B	17:46:02	15.02	17.74	2.717	0.153	1.9	1.4566	1.4614	13.5634	16.2786	2.7152	0.166796	9.69774	8.23788
C+P	6B	17:46:17	14.98	17.7	2.722	0.154	1.81	1.4566	1.4614	13.5234	16.2386	2.7152	0.167207	9.72363	8.2565
C+P	6B	17:46:27	14.92	17.77	2.849	0.16	1.88	1.4566	1.4614	13.4634	16.3086	2.8452	0.17446	9.76273	8.22397
C+P	6C	17:48:35	15.51	16.8	1.289	0.077	1.65	1.4566	1.4614	14.0534	15.3386	1.2852	0.0837886	9.39136	8.69881	0.0852	1.788	0.0926951
C+P	6C	17:48:48	15.52	16.91	1.388	0.082	1.77	1.4566	1.4614	14.0634	15.4486	1.3852	0.0896651	9.38531	8.64222
C+P	6C	17:49:00	15.48	16.97	1.489	0.088	1.81	1.4566	1.4614	14.0234	15.5086	1.4852	0.0957662	9.40956	8.61167
C+P	6C	17:49:12	15.49	17.01	1.526	0.09	1.89	1.4566	1.4614	14.0334	15.5486	1.5152	0.0974493	9.40349	8.59142
C+P	6C	17:49:25	15.5	17.01	1.51	0.089	1.82	1.4566	1.4614	14.0434	15.5486	1.5052	0.0968061	9.39742	8.59142
C+P	6D	17:51:12	16.51	17.92	1.409	0.079	2.06	1.4566	1.4614	15.0534	16.4586	1.4052	0.0853779	8.82253	8.15513	0.0826	1.924	0.0896321
C+P	6D	17:51:26	16.6	18.02	1.423	0.079	1.9	1.4566	1.4614	15.1434	16.5586	1.4152	0.0854662	8.7747	8.10988
C+P	6D	17:51:40	16.53	18.05	1.514	0.084	1.9	1.4566	1.4614	15.0734	16.5886	1.5152	0.0913398	8.81186	8.0964
C+P	6D	17:51:48	16.58	18.21	1.625	0.089	1.98	1.4566	1.4614	15.1234	16.7486	1.6252	0.097035	8.78528	8.02526
C+P	6D	17:52:02	16.67	18.16	1.496	0.082	1.78	1.4566	1.4614	15.2134	16.6986	1.4852	0.0889416	8.73785	8.04736
C+P+G	1A	09:19:38	13.61	17.26	3.657	0.212	2.02	0.68902	0.69904	12.921	16.561	3.63998	0.219793	5.0626	4.05006	0.213	1.972	0.221325
C+P+G	1A	09:19:53	13.55	17.03	3.482	0.204	1.93	0.68902	0.69904	12.861	16.331	3.46998	0.212479	5.08502	4.10476
C+P+G	1A	09:20:03	13.58	17.31	3.731	0.216	1.98	0.68902	0.69904	12.891	16.611	3.71998	0.223947	5.07378	4.03836
C+P+G	1A	09:20:16	13.66	17.39	3.728	0.214	1.94	0.68902	0.69904	12.971	16.691	3.71998	0.222874	5.04407	4.01978
C+P+G	1A	09:20:28	13.59	17.4	3.803	0.219	1.99	0.68902	0.69904	12.901	16.701	3.79998	0.227531	5.07005	4.01747
C+P+G	1B	09:24:06	11.95	14.88	2.922	0.196	2.01	0.68902	0.69904	11.261	14.181	2.91998	0.205908	5.76586	4.69785	0.2098	1.954	0.219558
C+P+G	1B	09:24:17	12.01	15.06	3.046	0.202	1.86	0.68902	0.69904	11.321	14.361	3.03998	0.211684	5.73705	4.6417
C+P+G	1B	09:24:27	12.08	15.33	3.25	0.212	1.9	0.68902	0.69904	11.391	14.631	3.23998	0.221447	5.70381	4.55995
C+P+G	1B	09:24:36	12.07	15.46	3.385	0.219	2.02	0.68902	0.69904	11.381	14.761	3.37998	0.228981	5.70853	4.5216
C+P+G	1B	09:25:07	12.12	15.54	3.424	0.22	1.98	0.68902	0.69904	11.431	14.841	3.40998	0.229768	5.68498	4.49833
C+P+G	1C	09:29:57	14.51	17.16	2.654	0.155	1.77	0.68902	0.69904	13.821	16.461	2.63998	0.160378	4.74859	4.07366	0.1726	1.872	0.178873
C+P+G	1C	09:30:08	14.58	17.54	2.961	0.169	1.87	0.68902	0.69904	13.891	16.841	2.94998	0.175167	4.72579	3.9854
C+P+G	1C	09:30:34	14.51	17.55	3.037	0.173	1.92	0.68902	0.69904	13.821	16.851	3.02998	0.179811	4.74859	3.98313
C+P+G	1C	09:30:44	14.64	17.74	3.1	0.175	1.86	0.68902	0.69904	13.951	17.041	3.08998	0.181327	4.70642	3.94047
C+P+G	1C	09:30:53	14.61	18.05	3.44	0.191	1.94	0.68902	0.69904	13.921	17.351	3.42998	0.197682	4.71608	3.8728
C+P+G	1D	09:34:36	16.16	19.29	3.137	0.163	1.96	0.68902	0.69904	15.471	18.591	3.11998	0.167822	4.26374	3.62385	0.1698	1.93	0.17531
C+P+G	1D	09:35:00	16.17	19.25	3.083	0.16	1.93	0.68902	0.69904	15.481	18.551	3.06998	0.165489	4.2611	3.63138
C+P+G	1D	09:35:09	16.23	19.55	3.314	0.17	1.89	0.68902	0.69904	15.541	18.851	3.30998	0.175587	4.24535	3.57565
C+P+G	1D	09:35:18	16.27	19.84	3.567	0.18	1.93	0.68902	0.69904	15.581	19.141	3.55998	0.185988	4.23491	3.52339
C+P+G	1D	09:35:33	16.23	19.69	3.46	0.176	1.94	0.68902	0.69904	15.541	18.991	3.44998	0.181664	4.24535	3.55023
C+P+G	2A	10:25:10	12.92	16.09	3.174	0.197	1.88	0.68902	0.69904	12.231	15.391	3.15998	0.205314	5.33297	4.34456	0.2178	1.912	0.226464
C+P+G	2A	10:25:23	12.94	16.29	3.354	0.206	1.9	0.68902	0.69904	12.251	15.591	3.33998	0.214225	5.32473	4.29122
C+P+G	2A	10:25:33	13.02	16.73	3.712	0.222	1.89	0.68902	0.69904	12.331	16.031	3.69998	0.230802	5.29201	4.17836
C+P+G	2A	10:25:41	13.05	16.94	3.89	0.23	1.95	0.68902	0.69904	12.361	16.241	3.87998	0.238901	5.27985	4.12656
C+P+G	2A	10:25:51	13.02	16.99	3.97	0.234	1.94	0.68902	0.69904	12.331	16.291	3.95998	0.243078	5.29201	4.11442
C+P+G	2B	10:29:13	11.03	13.56	2.529	0.187	1.84	0.68902	0.69904	10.341	12.861	2.51998	0.19594	6.24678	5.15516	0.214	1.868	0.223989
C+P+G	2B	10:29:29	11.07	14.01	2.94	0.21	1.89	0.68902	0.69904	10.381	13.311	2.92998	0.220118	6.22421	4.98958
C+P+G	2B	10:29:45	11.19	14.2	3.006	0.212	1.85	0.68902	0.69904	10.501	13.501	2.99998	0.222205	6.15746	4.92282
C+P+G	2B	10:29:55	11.33	14.65	3.329	0.227	1.85	0.68902	0.69904	10.641	13.951	3.30998	0.237258	6.08138	4.7716
C+P+G	2B	10:30:07	11.23	14.65	3.424	0.234	1.91	0.68902	0.69904	10.541	13.951	3.40998	0.244426	6.13553	4.7716
C+P+G	2C	10:33:15	13.58	16.67	3.089	0.185	1.94	0.68902	0.69904	12.891	15.971	3.07998	0.192849	5.07378	4.1934	0.1866	1.92	0.193844
C+P+G	2C	10:33:23	13.7	16.92	3.226	0.191	1.88	0.68902	0.69904	13.011	16.221	3.20998	0.197891	5.02934	4.13144
C+P+G	2C	10:33:45	13.65	16.72	3.075	0.184	1.9	0.68902	0.69904	12.961	16.021	3.05998	0.190999	5.04777	4.18086
C+P+G	2C	10:34:13	13.59	16.56	2.974	0.18	1.91	0.68902	0.69904	12.901	15.861	2.95998	0.18662	5.07005	4.22126
C+P+G	2C	10:34:24	13.5	16.73	3.233	0.193	1.97	0.68902	0.69904	12.811	16.031	3.21998	0.20086	5.10385	4.17836
C+P+G	2D	10:37:13	14.89	18.19	3.292	0.181	1.85	0.68902	0.69904	14.201	17.491	3.28998	0.188096	4.6274	3.84299	0.1892	1.876	0.196367
C+P+G	2D	10:37:25	14.87	18.12	3.25	0.179	1.86	0.68902	0.69904	14.181	17.421	3.23998	0.185982	4.63362	3.85784
C+P+G	2D	10:37:37	14.71	18.2	3.482	0.191	2	0.68902	0.69904	14.021	17.501	3.47998	0.198845	4.68402	3.84088
C+P+G	2D	10:37:47	14.93	18.58	3.654	0.197	1.76	0.68902	0.69904	14.241	17.881	3.63998	0.203567	4.615	3.76233
C+P+G	2D	10:37:57	14.93	18.62	3.687	0.198	1.91	0.68902	0.69904	14.241	17.921	3.67998	0.205345	4.615	3.75424
C+P+G	3A	12:05:59	12.63	16.16	3.527	0.218	1.95	0.8777	0.89154	11.7523	15.2685	3.51616	0.230289	6.94933	5.51696	0.2306	1.924	0.24284
C+P+G	3A	12:06:11	12.63	16.2	3.577	0.221	1.95	0.8777	0.89154	11.7523	15.3085	3.55616	0.2323	6.94933	5.50333
C+P+G	3A	12:06:23	12.68	16.46	3.787	0.23	1.92	0.8777	0.89154	11.8023	15.5685	3.76616	0.24191	6.92192	5.4164
C+P+G	3A	12:06:31	12.75	16.93	4.182	0.247	1.83	0.8777	0.89154	11.8723	16.0385	4.16616	0.259761	6.88392	5.26604
C+P+G	3A	12:06:44	12.66	16.6	3.938	0.237	1.97	0.8777	0.89154	11.7823	15.7085	3.92616	0.249939	6.93286	5.37072
C+P+G	3B	12:08:31	11.43	14.62	3.196	0.219	1.89	0.8777	0.89154	10.5523	13.7285	3.17616	0.231356	7.67892	6.09808	0.2348	1.9	0.248425
C+P+G	3B	12:08:41	11.48	14.97	3.491	0.233	1.92	0.8777	0.89154	10.6023	14.0785	3.47616	0.246913	7.64547	5.95551
C+P+G	3B	12:08:49	11.54	15.26	3.72	0.244	1.95	0.8777	0.89154	10.6623	14.3685	3.70616	0.257937	7.60572	5.84233
C+P+G	3B	12:09:09	11.46	14.86	3.398	0.229	1.85	0.8777	0.89154	10.5823	13.9685	3.38616	0.242415	7.65881	5.9996
C+P+G	3B	12:09:18	11.46	15.26	3.799	0.249	1.89	0.8777	0.89154	10.5823	14.3685	3.78616	0.263505	7.65881	5.84233
C+P+G	3C	12:10:43	13.42	16.31	2.89	0.177	1.92	0.8777	0.89154	12.5423	15.4185	2.87616	0.18654	6.54024	5.46622	0.2044	1.952	0.214951
C+P+G	3C	12:11:03	13.57	17.29	3.719	0.215	2.01	0.8777	0.89154	12.6923	16.3985	3.70616	0.226007	6.46794	5.15639
C+P+G	3C	12:11:12	13.67	17.33	3.656	0.211	1.96	0.8777	0.89154	12.7923	16.4385	3.64616	0.221807	6.42063	5.14449
C+P+G	3C	12:11:24	13.6	17.19	3.588	0.209	1.92	0.8777	0.89154	12.7223	16.2985	3.57616	0.219417	6.45368	5.18639
C+P+G	3C	12:11:34	13.59	17.21	3.622	0.21	1.95	0.8777	0.89154	12.7123	16.3185	3.60616	0.220987	6.45843	5.18036
C+P+G	3D	12:12:42	14.78	18.31	3.536	0.193	1.91	0.8777	0.89154	13.9023	17.4185	3.51616	0.201864	5.93843	4.86914	0.2014	1.91	0.210748
C+P+G	3D	12:12:51	14.88	18.41	3.528	0.192	1.88	0.8777	0.89154	14.0023	17.5185	3.51616	0.200712	5.89852	4.84269
C+P+G	3D	12:12:59	14.92	18.8	3.875	0.206	1.92	0.8777	0.89154	14.0423	17.9085	3.86616	0.215885	5.88271	4.74223
C+P+G	3D	12:13:09	14.75	18.67	3.917	0.21	1.94	0.8777	0.89154	13.8723	17.7785	3.90616	0.219713	5.95051	4.77525
C+P+G	3D	12:13:18	14.91	18.78	3.872	0.206	1.9	0.8777	0.89154	14.0323	17.8885	3.85616	0.215567	5.88665	4.74728
C+P+G	4A	13:52:17	12.74	16.13	3.4	0.211	1.82	1.0792	1.1628	11.6608	14.9672	3.3064	0.22091	8.47096	7.20893	0.2152	1.804	0.226103
C+P+G	4A	13:52:31	12.73	16.4	3.669	0.224	1.81	1.0792	1.1628	11.6508	15.2372	3.5864	0.235371	8.47761	7.09024
C+P+G	4A	13:52:49	12.85	16.4	3.549	0.216	1.77	1.0792	1.1628	11.7708	15.2372	3.4664	0.227496	8.39844	7.09024
C+P+G	4A	13:53:31	12.69	15.82	3.132	0.198	1.77	1.0792	1.1628	11.6108	14.6572	3.0464	0.207843	8.50433	7.35019
C+P+G	4A	13:53:41	12.76	16.51	3.753	0.227	1.85	1.0792	1.1628	11.6808	15.3472	3.6664	0.238897	8.45768	7.043
C+P+G	4B	13:54:56	11.34	14.43	3.089	0.214	1.89	1.0792	1.1628	10.2608	13.2672	3.0064	0.226604	9.51675	8.05821	0.233	1.912	0.246862
C+P+G	4B	13:55:17	11.28	14.43	3.148	0.218	1.88	1.0792	1.1628	10.2008	13.2672	3.0664	0.231126	9.56738	8.05821
C+P+G	4B	13:55:26	11.39	14.95	3.564	0.238	1.89	1.0792	1.1628	10.3108	13.7872	3.4764	0.252147	9.47498	7.77793
C+P+G	4B	13:55:36	11.39	15.12	3.73	0.247	1.96	1.0792	1.1628	10.3108	13.9572	3.6464	0.261256	9.47498	7.69048
C+P+G	4B	13:55:46	11.4	15.17	3.768	0.248	1.94	1.0792	1.1628	10.3208	14.0072	3.6864	0.263179	9.46667	7.66513
C+P+G	4C	13:57:36	13.24	16.34	3.098	0.19	1.85	1.0792	1.1628	12.1608	15.1772	3.0164	0.198745	8.15106	7.11628	0.1966	1.876	0.206284
C+P+G	4C	13:57:53	13.22	16.17	2.943	0.182	1.86	1.0792	1.1628	12.1408	15.0072	2.8664	0.191002	8.16339	7.19109
C+P+G	4C	13:58:01	13.24	16.59	3.35	0.202	1.86	1.0792	1.1628	12.1608	15.4272	3.2664	0.21173	8.15106	7.00904
C+P+G	4C	13:58:12	13.29	16.68	3.392	0.203	1.88	1.0792	1.1628	12.2108	15.5172	3.3064	0.21308	8.12039	6.97122
C+P+G	4C	13:58:24	13.2	16.64	3.432	0.206	1.93	1.0792	1.1628	12.1208	15.4772	3.3564	0.216861	8.17576	6.98798
C+P+G	4D	13:59:46	14.04	17.11	3.074	0.18	1.88	1.0792	1.1628	12.9608	15.9472	2.9864	0.187268	7.68661	6.79603	0.1886	1.884	0.196932
C+P+G	4D	13:59:55	14.1	17.43	3.335	0.191	1.9	1.0792	1.1628	13.0208	16.2672	3.2464	0.199567	7.6539	6.67126
C+P+G	4D	14:00:06	14.21	17.46	3.246	0.186	1.85	1.0792	1.1628	13.1308	16.2972	3.1664	0.194291	7.59465	6.65979
C+P+G	4D	14:00:17	14.08	17.51	3.424	0.196	1.92	1.0792	1.1628	13.0008	16.3472	3.3464	0.204708	7.66477	6.64078
C+P+G	4D	14:00:31	14.08	17.39	3.311	0.19	1.87	1.0792	1.1628	13.0008	16.2272	3.2264	0.198827	7.66477	6.6866
C+P+G	5A	15:52:38	13.83	17.18	3.349	0.195	1.9	0.95948	0.97124	12.8705	16.2088	3.33824	0.205953	6.93767	5.65332	0.203	1.868	0.214259
C+P+G	5A	15:53:10	13.84	17.07	3.222	0.189	1.82	0.95948	0.97124	12.8805	16.0988	3.21824	0.199906	6.93266	5.68975
C+P+G	5A	15:53:23	13.94	17.52	3.573	0.204	1.89	0.95948	0.97124	12.9805	16.5488	3.56824	0.21562	6.88293	5.54361
C+P+G	5A	15:53:40	14	17.65	3.654	0.207	1.82	0.95948	0.97124	13.0405	16.6788	3.63824	0.218136	6.85343	5.50278
C+P+G	5A	15:53:50	14.02	17.97	3.951	0.22	1.91	0.95948	0.97124	13.0605	16.9988	3.93824	0.231678	6.84365	5.40479
C+P+G	5B	15:55:13	12.16	14.94	2.782	0.186	1.89	0.95948	0.97124	11.2005	13.9688	2.76824	0.198174	7.89046	6.50094	0.2174	1.932	0.230721
C+P+G	5B	15:55:24	12.21	15.39	3.178	0.207	1.96	0.95948	0.97124	11.2505	14.4188	3.16824	0.21973	7.85815	6.31085
C+P+G	5B	15:55:32	12.26	15.88	3.619	0.228	1.97	0.95948	0.97124	11.3005	14.9088	3.60824	0.242021	7.8261	6.11612
C+P+G	5B	15:55:40	12.31	16.03	3.72	0.232	1.99	0.95948	0.97124	11.3505	15.0588	3.70824	0.246251	7.79431	6.05889
C+P+G	5B	15:55:50	12.36	16.12	3.766	0.234	1.85	0.95948	0.97124	11.4005	15.1488	3.74824	0.247429	7.76278	6.02506
C+P+G	5C	15:57:09	14.26	16.42	2.161	0.132	1.77	0.95948	0.97124	13.3005	15.4488	2.14824	0.139056	6.72847	5.91498	0.14	1.832	0.148036
C+P+G	5C	15:57:22	14.34	16.6	2.259	0.136	1.86	0.95948	0.97124	13.3805	15.6288	2.24824	0.143853	6.69093	5.85084
C+P+G	5C	15:57:47	14.3	16.44	2.141	0.13	1.78	0.95948	0.97124	13.3405	15.4688	2.12824	0.137583	6.70965	5.90779
C+P+G	5C	15:57:55	14.34	16.82	2.478	0.147	1.83	0.95948	0.97124	13.3805	15.8488	2.46824	0.155737	6.69093	5.77432
C+P+G	5C	15:58:06	14.26	16.88	2.616	0.155	1.92	0.95948	0.97124	13.3005	15.9088	2.60824	0.16395	6.72847	5.75379
C+P+G	5D	15:59:25	15.16	17.54	2.383	0.136	1.8	0.95948	0.97124	14.2005	16.5688	2.36824	0.142934	6.32902	5.53729	0.1538	1.834	0.162001
C+P+G	5D	15:59:38	15.14	17.84	2.699	0.151	1.81	0.95948	0.97124	14.1805	16.8688	2.68824	0.159362	6.33738	5.44417
C+P+G	5D	15:59:53	15.11	17.93	2.814	0.157	1.83	0.95948	0.97124	14.1505	16.9588	2.80824	0.165592	6.34997	5.41684
C+P+G	5D	16:00:00	15.23	18.27	3.033	0.166	1.87	0.95948	0.97124	14.2705	17.2988	3.02824	0.175055	6.29993	5.31604
C+P+G	5D	16:00:14	15.21	18.08	2.874	0.159	1.86	0.95948	0.97124	14.2505	17.1088	2.85824	0.167063	6.30822	5.3719
C+P+G	6A	17:54:05	16.33	19.19	2.864	0.149	1.85	1.297	1.391	15.033	17.799	2.766	0.155402	7.94244	7.24857	0.1628	1.864	0.169754
C+P+G	6A	17:54:22	16.37	19.39	3.015	0.156	1.88	1.297	1.391	15.073	17.999	2.926	0.162565	7.92303	7.1738
C+P+G	6A	17:54:30	16.44	19.87	3.43	0.173	1.86	1.297	1.391	15.143	18.479	3.336	0.180529	7.88929	7.0005
C+P+G	6A	17:54:44	16.37	19.76	3.395	0.172	1.87	1.297	1.391	15.073	18.369	3.296	0.179433	7.92303	7.03947
C+P+G	6A	17:54:58	16.42	19.63	3.211	0.164	1.86	1.297	1.391	15.123	18.239	3.116	0.170843	7.8989	7.08609
C+P+G	6B	17:58:32	14.26	16.45	2.183	0.133	1.87	1.297	1.391	12.963	15.059	2.096	0.139186	9.09537	8.45593	0.1446	1.842	0.151631
C+P+G	6B	17:58:50	14.45	16.93	2.485	0.147	1.63	1.297	1.391	13.153	15.539	2.386	0.153549	8.97578	8.21618
C+P+G	6B	17:59:12	14.3	16.79	2.486	0.148	1.91	1.297	1.391	13.003	15.399	2.396	0.155595	9.06993	8.28469
C+P+G	6B	17:59:46	14.27	16.62	2.345	0.141	1.84	1.297	1.391	12.973	15.229	2.256	0.148138	9.089	8.36943
C+P+G	6B	17:59:59	14.29	16.89	2.599	0.154	1.96	1.297	1.391	12.993	15.499	2.506	0.161688	9.07628	8.23564
C+P+G	6C	18:02:56	16.01	17.49	1.482	0.085	1.78	1.297	1.391	14.713	16.099	1.386	0.0860923	8.10119	7.95312	0.0878	1.864	0.0894002
C+P+G	6C	18:03:16	16.02	17.56	1.539	0.088	1.85	1.297	1.391	14.723	16.169	1.446	0.0894304	8.09613	7.92141
C+P+G	6C	18:03:53	15.92	17.44	1.516	0.087	1.98	1.297	1.391	14.623	16.049	1.426	0.0888529	8.14698	7.97592
C+P+G	6C	18:04:07	16.05	17.61	1.561	0.089	1.8	1.297	1.391	14.753	16.219	1.466	0.0903878	8.081	7.89892
C+P+G	6C	18:04:23	16.02	17.61	1.587	0.09	1.91	1.297	1.391	14.723	16.219	1.496	0.0922375	8.09613	7.89892
C+P+G	6D	18:06:17	17.13	18.78	1.649	0.088	1.7	1.297	1.391	15.833	17.389	1.556	0.0894819	7.57151	7.40682	0.0954	1.808	0.0976655
C+P+G	6D	18:06:33	17.27	18.87	1.609	0.085	1.7	1.297	1.391	15.973	17.479	1.506	0.0861605	7.51013	7.37149
C+P+G	6D	18:06:46	17.07	18.97	1.9	0.1	1.96	1.297	1.391	15.773	17.579	1.806	0.102736	7.59813	7.33263
C+P+G	6D	18:06:57	17.11	19.12	2.014	0.105	1.83	1.297	1.391	15.813	17.729	1.916	0.108072	7.58036	7.2751
C+P+G	6D	18:07:11	17.13	19.02	1.892	0.099	1.85	1.297	1.391	15.833	17.629	1.796	0.101878	7.57151	7.31335
Treatment	Sample ID	Time	Fo	Fm	Ave Blank Fo	Ave Blank Fm		Sample ID Blank	Ave Fo	Ave Fm
BLANK	C 2A	11:10:38	0.6487	0.6487	0.63856	0.6496		C 2A	0.63856	0.6496
BLANK	C 2A	11:11:07	0.6318	0.6493				C 3A	0.69824	0.70206
BLANK	C 2A	11:11:46	0.6421	0.6512				C 4A	0.6504	0.666275
BLANK	C 2A	11:11:58	0.6406	0.6525				C 5A	0.60322	0.61788
BLANK	C 2A	11:12:08	0.6296	0.6463				C 6A	0.6323	0.66752
BLANK	C 3A	12:44:09	0.7111	0.7111	0.69824	0.70206		C+G 2A	0.5971	0.60678
BLANK	C 3A	12:44:23	0.6984	0.6705				C+G 3A	0.71772	0.74076
BLANK	C 3A	12:44:32	0.6883	0.7086				C+G 4A	0.65288	0.66434
BLANK	C 3A	12:44:39	0.7024	0.7131				C+G 5A	0.59276	0.60504
BLANK	C 3A	12:44:51	0.691	0.707				C+G 6A	0.66206	0.69368
BLANK	C 4A	14:37:46	9.429	12.84	0.6504	0.666275		C+P 2A	0.6761	0.68072
BLANK	C 4A	14:40:53	0.6434	0.6636				C+P 3A	0.8776	0.89556
BLANK	C 4A	14:41:20	0.6385	0.6633				C+P 4A	0.96056	1.0034
BLANK	C 4A	14:41:36	0.662	0.662				C+P 5A	0.99904	1.028
BLANK	C 4A	14:41:50	0.6577	0.6762				C+P 6A	1.4566	1.4614
BLANK	C 5A	16:42:56	0.6031	0.6195	0.60322	0.61788		C+P+G 2A	0.68902	0.69904
BLANK	C 5A	16:43:16	0.6076	0.6247				C+P+G 3A	0.8777	0.89154
BLANK	C 5A	16:43:26	0.6119	0.5997				C+P+G 4A	1.0792	1.1628
BLANK	C 5A	16:43:38	0.594	0.6228				C+P+G 5A	0.95948	0.97124
BLANK	C 5A	16:43:50	0.5995	0.6227				C+P+G 6A	1.297	1.391
BLANK	C 6A	18:56:38	0.6167	0.6752	0.6323	0.66752
BLANK	C 6A	18:56:50	0.665	0.665
BLANK	C 6A	18:57:01	0.627	0.6629
BLANK	C 6A	18:57:13	0.6256	0.6673
BLANK	C 6A	18:57:25	0.6272	0.6672
BLANK	C+G 2A	11:13:34	0.5973	0.6044	0.5971	0.60678
BLANK	C+G 2A	11:13:46	0.6046	0.6046
BLANK	C+G 2A	11:13:55	0.5878	0.6117
BLANK	C+G 2A	11:14:06	0.6066	0.6066
BLANK	C+G 2A	11:14:15	0.5892	0.6066
BLANK	C+G 3A	12:41:49	0.6987	0.7404	0.71772	0.74076
BLANK	C+G 3A	12:42:00	0.7368	0.7368
BLANK	C+G 3A	12:42:10	0.7235	0.7423
BLANK	C+G 3A	12:42:29	0.7202	0.7423
BLANK	C+G 3A	12:42:44	0.7094	0.742
BLANK	C+G 4A	14:35:26	0.6542	0.6748	0.65288	0.66434
BLANK	C+G 4A	14:35:41	0.6564	0.66
BLANK	C+G 4A	14:35:52	0.6555	0.6685
BLANK	C+G 4A	14:36:03	0.6418	0.6619
BLANK	C+G 4A	14:36:14	0.6565	0.6565
BLANK	C+G 5A	16:40:40	0.5998	0.5998	0.59276	0.60504
BLANK	C+G 5A	16:40:56	0.5861	0.6072
BLANK	C+G 5A	16:41:05	0.5879	0.6074
BLANK	C+G 5A	16:41:15	0.5848	0.6056
BLANK	C+G 5A	16:41:31	0.6052	0.6052
BLANK	C+G 6A	18:54:32	0.6564	0.6919	0.66206	0.69368
BLANK	C+G 6A	18:54:44	0.663	0.698
BLANK	C+G 6A	18:54:53	0.6556	0.6983
BLANK	C+G 6A	18:55:01	0.6497	0.6946
BLANK	C+G 6A	18:55:14	0.6856	0.6856
BLANK	C+P 2A	11:15:41	0.6767	0.6767	0.6761	0.68072
BLANK	C+P 2A	11:15:58	0.6774	0.6774
BLANK	C+P 2A	11:16:07	0.6756	0.6829
BLANK	C+P 2A	11:16:17	0.684	0.684
BLANK	C+P 2A	11:16:26	0.6668	0.6826
BLANK	C+P 3A	12:37:32	0.8986	0.8986	0.8776	0.89556
BLANK	C+P 3A	12:37:48	0.8745	0.9004
BLANK	C+P 3A	12:37:57	0.8663	0.8975
BLANK	C+P 3A	12:38:05	0.8861	0.8861
BLANK	C+P 3A	12:38:18	0.8625	0.8952
BLANK	C+P 4A	14:28:46	0.9349	0.997	0.96056	1.0034
BLANK	C+P 4A	14:29:13	0.966	1.008
BLANK	C+P 4A	14:29:24	0.9654	1.005
BLANK	C+P 4A	14:29:46	0.953	1.005
BLANK	C+P 4A	14:29:59	0.9835	1.002
BLANK	C+P 5A	16:36:00	0.9711	1.026	0.99904	1.028
BLANK	C+P 5A	16:36:32	1.017	1.017
BLANK	C+P 5A	16:36:41	0.9867	1.028
BLANK	C+P 5A	16:36:49	0.9864	1.035
BLANK	C+P 5A	16:37:01	1.034	1.034
BLANK	C+P 6A	18:48:09	1.463	1.463	1.4566	1.4614
BLANK	C+P 6A	18:48:20	1.464	1.464
BLANK	C+P 6A	18:48:30	1.467	1.467
BLANK	C+P 6A	18:48:42	1.454	1.454
BLANK	C+P 6A	18:48:55	1.435	1.459
BLANK	C+P+G 2A	11:17:49	0.6786	0.6996	0.68902	0.69904
BLANK	C+P+G 2A	11:17:58	0.6976	0.6976
BLANK	C+P+G 2A	11:18:06	0.682	0.6992
BLANK	C+P+G 2A	11:18:17	0.6886	0.7005
BLANK	C+P+G 2A	11:18:25	0.6983	0.6983
BLANK	C+P+G 3A	12:39:49	0.8885	0.8885	0.8777	0.89154
BLANK	C+P+G 3A	12:39:58	0.8945	0.8945
BLANK	C+P+G 3A	12:40:08	0.8684	0.8956
BLANK	C+P+G 3A	12:40:19	0.8509	0.8929
BLANK	C+P+G 3A	12:40:30	0.8862	0.8862
BLANK	C+P+G 4A	14:32:08	1.08	1.15	1.0792	1.1628
BLANK	C+P+G 4A	14:32:19	1.069	1.166
BLANK	C+P+G 4A	14:32:30	1.068	1.168
BLANK	C+P+G 4A	14:32:40	1.089	1.178
BLANK	C+P+G 4A	14:33:01	1.09	1.152
BLANK	C+P+G 5A	16:38:32	0.9583	0.9583	0.95948	0.97124
BLANK	C+P+G 5A	16:38:45	0.9715	0.9715
BLANK	C+P+G 5A	16:38:53	0.9402	0.9755
BLANK	C+P+G 5A	16:39:05	0.978	0.978
BLANK	C+P+G 5A	16:39:18	0.9494	0.9729
BLANK	C+P+G 6A	18:52:21	1.298	1.397	1.297	1.391
BLANK	C+P+G 6A	18:52:33	1.294	1.385
BLANK	C+P+G 6A	18:52:40	1.302	1.389
BLANK	C+P+G 6A	18:52:47	1.308	1.399
BLANK	C+P+G 6A	18:52:55	1.283	1.385

## Sheet: 7
Explanation: Expression of phage genes in the two treatments, phage only (columns B-S) and phage + grazer (columns T-AK). Each column in each of those treatments represents the log2 RPKM value of the phage gene, per time point (1, 2, 3, etc) and biological replicate (A, B, C, D). The log2RPKM values are then scaled together across treatments (columns AL- BU), and averaged across biological replic…
229	log2RPKM in CP																		log2RPKM CPG																		scaled together CP and CPG log2RPKM in CP
Gene	C.P_1A	C.P_1B	C.P_1C	C.P_2A	C.P_2B	C.P_2C	C.P_3A	C.P_3B	C.P_3C	C.P_4A	C.P_4B	C.P_4C	C.P_5A	C.P_5B	C.P_5C	C.P_6A	C.P_6B	C.P_6C	C.G.P_1B	C.G.P_1C	C.G.P_1D	C.G.P_2B	C.G.P_2C	C.G.P_2D	C.G.P_3B	C.G.P_3C	C.G.P_3D	C.G.P_4B	C.G.P_4C	C.G.P_4D	C.G.P_5B	C.G.P_5C	C.G.P_5D	C.G.P_6B	C.G.P_6C	C.G.P_6D	C.P_1A	C.P_1B	C.P_1C	C.P_2A	C.P_2B	C.P_2C	C.P_3A	C.P_3B	C.P_3C	C.P_4A	C.P_4B	C.P_4C	C.P_5A
SSSM5_001	9.91463	9.85807	9.63874	9.69352	9.62343	9.545	9.35039	9.06455	8.97624	9.30905	9.20983	9.10492	9.73887	9.85768	10.0666	10.2186	10.0974	10.1737	10.0275	9.81347	9.39183	9.64069	9.41627	9.34032	8.93998	8.78117	8.85741	8.98938	8.98573	8.9	9.86744	9.96349	9.71033	10.2613	9.96689	10.032	0.790361	0.662634	0.167362	0.291072	0.132796	-0.0443225	-0.483775	-1.12924	-1.32867	-0.577128	-0.801176	-1.03809	0.393479
SSSM5_002	11.2442	11.1432	10.8542	10.8954	10.9812	10.6005	11.9955	10.3654	10.24	10.5802	10.3128	10.212	11.2707	11.5756	11.3858	11.2898	11.3828	11.4884	11.3446	10.8905	10.99	10.9053	10.6765	10.676	10.4343	10.1867	10.1102	10.3375	10.2073	10.1028	11.2803	11.4564	11.9399	11.6066	11.2321	11.3647	0.581048	0.392889	-0.14536	-0.0685227	0.091298	-0.617858	1.98034	-1.05571	-1.28919	-0.655603	-1.15362	-1.34129	0.630506
SSSM5_003	12.9808	13.1177	13.006	13.0548	13.3321	13.3147	13.0918	13.7341	13.7016	13.1499	13.2325	13.5974	13.5533	13.62	13.7119	13.3154	13.6448	13.5786	12.7815	13.0446	13.0191	13.352	13.0061	13.003	13.8681	13.8286	13.5858	13.4477	13.7547	13.7842	13.6777	13.5972	13.242	13.0774	13.2499	13.3938	-1.30698	-0.85146	-1.22312	-1.06094	-0.138051	-0.196173	-0.937779	1.19944	1.09129	-0.744293	-0.46946	0.744353	0.597851
SSSM5_004	14.1697	14.2546	14.1152	14.0997	14.1429	14.0565	13.8524	14.1055	14.176	13.7839	13.7682	14.0922	14.5906	14.651	14.6929	14.4937	14.5838	14.395	14.2443	14.1445	14.2163	14.2099	13.9124	14.0916	14.276	14.3287	14.1201	14.1837	14.3251	14.2697	14.6714	14.6094	14.3933	14.1998	14.4516	14.5653	-0.356802	-0.00816926	-0.580759	-0.644183	-0.46691	-0.821689	-1.65992	-0.620577	-0.330977	-1.94125	-2.00559	-0.675176	1.37175
SSSM5_005	13.0694	13.0438	12.9661	12.9438	13.0534	12.925	12.9568	13.0815	13.0701	12.8609	12.8912	13.1278	13.5791	13.5905	13.702	13.4831	13.6893	13.4078	13.0699	13.0484	13.1599	13.1894	12.8682	13.044	13.2404	13.1568	12.9603	13.0993	13.1829	13.1437	13.6862	13.5619	13.4448	13.2659	13.413	13.5751	-0.542807	-0.641889	-0.942281	-1.02857	-0.604695	-1.10115	-0.978209	-0.496021	-0.540149	-1.34898	-1.23182	-0.31708	1.4282
SSSM5_006	12.4683	12.4796	12.4154	12.4968	12.4172	12.3215	12.5862	12.0669	12.093	12.1173	11.9349	12.0823	12.7817	12.9971	12.9315	12.7169	12.7457	12.6724	12.5098	12.3837	12.425	12.4471	12.2768	12.2706	12.2053	12.2682	12.1347	12.0698	12.2452	12.1491	12.8936	12.8625	12.9138	12.724	12.6193	12.778	0.0339397	0.0725344	-0.146549	0.131028	-0.140588	-0.467012	0.436187	-1.3358	-1.24652	-1.16369	-1.78608	-1.28309	1.10322
SSSM5_007	12.2232	12.1847	12.0455	12.0959	11.9813	11.8824	11.9873	11.6869	11.636	11.7212	11.7258	11.721	12.5326	12.6908	12.6805	12.4283	12.4401	12.2995	12.2876	12.1045	11.9568	11.9829	11.7757	11.7284	11.6788	11.5867	11.6292	11.8123	11.8225	11.6349	12.6274	12.5736	12.4918	12.4174	12.119	12.3533	0.440635	0.329498	-0.0728832	0.0727844	-0.258505	-0.544111	-0.240978	-1.10929	-1.25642	-1.01011	-0.996678	-1.01078	1.33472
SSSM5_008	10.3751	10.189	10.5419	10.6568	10.5546	10.6957	11.748	11.2772	11.2675	11.5398	11.5281	11.504	11.003	11.1109	10.9048	10.9911	10.8284	10.942	10.195	10.3782	10.4076	10.4235	10.7278	10.6291	11.1378	11.1509	10.9923	11.5029	11.3912	11.3619	10.9097	10.874	11.4573	11.3522	10.94	10.9876	-1.40024	-1.84768	-0.99931	-0.723301	-0.968819	-0.629714	1.89963	0.76805	0.744581	1.39914	1.37106	1.31309	0.108841
SSSM5_009	11.01	10.8727	11.2333	11.5321	11.5522	11.7013	11.9185	12.4017	12.2557	12.4272	12.4317	12.444	11.1365	10.9309	10.9012	11.0684	10.9723	10.8986	11.127	11.3901	11.2675	11.5137	11.6848	11.6659	12.2673	12.1844	11.9468	12.6697	12.2505	12.275	11.2289	11.07	11.1213	11.1805	11.0888	10.961	-0.984044	-1.22463	-0.592812	-0.0694109	-0.0342371	0.226985	0.607516	1.45424	1.19838	1.49878	1.50667	1.52823	-0.762403
SSSM5_010	12.4654	12.4796	12.6242	12.8251	12.893	13.0127	12.6467	13.4801	13.4415	13.2535	13.2882	13.4415	12.3106	12.0806	12.1394	12.1263	12.0085	11.8298	12.4738	12.7824	12.4957	12.885	12.9297	12.8978	13.51	13.5655	13.2609	13.8931	13.4762	13.5432	12.4756	12.3104	12.0921	11.92	12.0237	11.9075	-0.477719	-0.453392	-0.205587	0.138799	0.25507	0.460248	-0.167029	1.26131	1.19513	0.87304	0.932501	1.19515	-0.743084
SSSM5_011	11.3459	11.3822	11.5075	11.6859	11.7305	11.7823	11.6298	12.3712	12.2275	12.249	12.2797	12.3684	11.1801	10.9952	11.0222	11.3567	11.2362	11.0626	11.5293	11.7622	11.4605	11.6879	11.6781	11.559	12.1909	12.1443	11.8885	12.7362	12.2686	12.2991	11.3623	11.1679	10.9613	11.0898	11.2498	11.1047	-0.637458	-0.562303	-0.303327	0.0653489	0.157488	0.264567	-0.0506189	1.48196	1.18484	1.2292	1.2927	1.47603	-0.980041
SSSM5_012	13.1878	13.0967	13.2682	13.472	13.5379	13.6657	13.167	14.0945	14.0395	13.7183	13.4876	13.9299	12.8468	12.7747	12.7348	12.8457	12.7688	12.1876	12.9748	13.3591	12.9656	13.547	13.4929	13.2845	14.1186	14.0068	13.7989	14.1637	13.9301	13.9636	12.9725	12.6007	12.1956	12.5024	12.6497	12.5341	-0.152254	-0.312118	-0.0112428	0.346553	0.462205	0.686427	-0.188751	1.439	1.34236	0.778801	0.37389	1.15016	-0.750623
SSSM5_013	12.4632	12.499	12.6063	12.7315	12.8866	12.9573	12.5217	13.4208	13.2995	13.0167	12.9414	13.2396	12.1664	11.9445	11.999	12.2588	12.1679	12.024	12.5385	12.779	12.4696	12.916	12.7971	12.789	13.3637	13.3084	13.0998	13.5285	13.1561	13.2432	12.1919	12.0199	11.6414	11.9317	12.0581	12.0416	-0.341726	-0.272302	-0.0641255	0.178629	0.479571	0.616701	-0.228229	1.51556	1.28029	0.731872	0.585811	1.16409	-0.917353
SSSM5_014	9.81902	9.59229	10.0495	10.0996	9.97207	10.0618	10.9708	10.6274	10.5399	10.9221	10.9968	10.6967	9.8012	9.82483	9.73321	10.3133	9.97819	10.1572	9.7318	9.99713	9.89773	9.84374	10.182	9.9146	10.4038	10.2698	10.3412	10.8453	10.5811	10.6691	9.72218	9.81999	10.423	10.5901	10.2852	10.1925	-1.01022	-1.58355	-0.427279	-0.300756	-0.623174	-0.396279	1.90234	1.03396	0.81262	1.77931	1.9682	1.20934	-1.05527
SSSM5_015	10.1861	10.0631	10.488	10.6813	10.6483	10.7791	11.1282	11.3403	11.3215	11.1525	11.2118	11.192	10.1062	10.1437	9.90525	10.3057	10.152	10.1107	10.0795	10.3919	10.3512	10.5944	10.7647	10.6324	11.2832	11.1319	10.9969	11.4882	11.1854	11.2598	10.1538	9.98045	10.4731	10.5544	10.2931	10.1635	-0.924394	-1.18033	-0.296273	0.106038	0.0373123	0.309472	1.03593	1.47719	1.43814	1.08641	1.20982	1.1686	-1.09073
SSSM5_016	8.74587	8.47334	9.07828	9.09072	8.93521	8.99078	9.77516	9.43332	9.35663	9.85494	10.0319	9.53567	8.69789	8.80383	8.5484	8.89655	8.88091	8.9869	8.77155	8.71219	9.09429	8.92371	9.15956	9.09915	9.27668	8.99004	9.21053	9.48818	9.31181	9.43095	8.68277	8.69053	9.40785	9.412	9.02288	8.86529	-0.969043	-1.71094	-0.0641312	-0.0302612	-0.45362	-0.302327	1.83296	0.902379	0.693608	2.05015	2.53183	1.181	-1.09966
SSSM5_017	13.086	13.1764	13.2088	13.1999	13.2819	13.3911	12.821	13.8661	13.8565	13.5	13.7411	13.9347	13.3945	13.1008	13.1458	12.8916	12.9076	12.8464	13.1078	13.3344	13.1853	13.3414	13.3328	13.4648	13.882	14.0918	13.6715	14.2118	14.0005	14.0118	13.336	13.3466	12.7581	12.5891	12.8546	12.9028	-0.636188	-0.422161	-0.34565	-0.366536	-0.172676	0.0859044	-1.26347	1.21006	1.1874	0.343623	0.914196	1.37248	0.0938805
SSSM5_018	12.382	12.4652	12.397	12.3882	12.5085	12.5153	11.8571	12.8612	12.7559	12.5185	12.5984	12.8767	12.524	12.3716	12.451	12.3519	12.3487	12.0538	12.4362	12.606	12.3625	12.5612	12.3999	12.4572	12.8263	12.8991	12.5748	12.985	12.8612	12.8416	12.5931	12.4668	11.9103	11.9697	12.1403	12.1819	-0.353235	-0.0547692	-0.299464	-0.330985	0.100483	0.124743	-2.23532	1.36515	0.987443	0.136254	0.422652	1.42079	0.156015
SSSM5_019	10.0084	9.97226	10.063	9.87368	9.90267	9.74331	10.2157	9.70572	9.50042	9.83073	9.8121	9.66891	10.1647	10.1703	10.0521	10.3439	10.3307	10.2137	10.0144	10.0648	10.1254	9.83556	9.8056	9.74283	9.59824	9.4234	9.56518	9.35687	9.43276	9.42731	10.1381	10.1804	10.2464	10.2921	10.0803	10.3261	0.292769	0.168848	0.479945	-0.169046	-0.0697031	-0.615939	1.00338	-0.744778	-1.44846	-0.316283	-0.380141	-0.870945	0.828364
SSSM5_020	6.949	7.01131	7.41118	7.11375	7.02448	7.06701	8.01773	7.69857	7.45907	7.91651	8.48657	7.5463	7.37718	7.92069	7.32659	7.75431	7.74425	8.07766	10.4013	10.3237	10.3287	10.3667	10.2593	10.3185	10.1941	9.96923	10.1474	9.95442	9.92139	9.92857	10.1433	10.1103	10.3475	10.1141	9.93438	9.96173	-1.39965	-1.35379	-1.05949	-1.2784	-1.34409	-1.31279	-0.613086	-0.847977	-1.02424	-0.687579	-0.26803	-0.960045	-1.08452
SSSM5_021	11.4639	11.5343	11.6195	11.3851	11.424	11.2648	10.7392	11.2165	10.9335	10.7616	10.9585	10.7984	11.3039	11.0951	11.2266	11.1875	11.457	11.4501	11.5658	11.4655	11.8683	11.5188	11.2519	11.5104	11.1776	11.0127	10.9732	10.7143	10.7094	10.8227	11.2977	11.5029	10.9114	11.2038	11.4047	11.545	0.778412	1.01268	1.29594	0.516405	0.645697	0.116227	-1.63204	-0.0444011	-0.985674	-1.5576	-0.902579	-1.43521	0.246103
SSSM5_022	11.4049	11.4574	11.655	11.5573	11.4901	11.3548	11.9488	11.1055	11.0373	11.1617	11.06	10.6919	11.3286	11.5633	11.3108	11.2169	11.3746	11.3757	11.6671	11.3027	11.7553	11.6167	11.4813	11.4461	11.2368	11.069	11.1237	10.7411	10.8049	10.8666	11.3162	11.4267	11.9502	11.7521	11.4187	11.5337	0.179124	0.350454	0.995663	0.676727	0.457158	0.0154147	1.95525	-0.798856	-1.02157	-0.615192	-0.94727	-2.14934	-0.0703471
SSSM5_023	11.3999	11.3648	11.6479	11.7191	11.7073	11.7552	11.9512	12.0815	12.0226	11.8432	11.7906	11.8335	11.1693	11.1779	11.106	11.4165	11.323	11.2338	11.3818	11.5883	11.5466	11.7013	11.7659	11.608	12.0358	11.9221	11.7581	12.0454	11.8412	11.9212	11.2156	11.1215	11.3003	11.578	11.349	11.2746	-0.664233	-0.782659	0.170805	0.410483	0.370834	0.532297	1.1922	1.63113	1.43282	0.82864	0.651447	0.795883	-1.44095
SSSM5_024	12.4784	12.4648	12.5255	12.41	12.234	12.1941	12.1463	11.8473	11.848	11.9395	11.9638	12.0341	12.7722	12.7542	12.7448	12.4965	12.7416	12.6854	12.7634	12.2657	12.749	12.2914	12.0905	12.3297	11.7681	11.7695	11.723	11.7933	12.0649	11.9759	12.7488	12.8661	12.7653	12.4646	12.5339	12.7023	0.403688	0.366156	0.533218	0.215293	-0.269545	-0.379263	-0.510941	-1.33432	-1.33229	-1.08028	-1.01352	-0.820001	1.21272
SSSM5_025	12.1897	12.1939	12.1981	12.0437	11.9729	11.9006	11.9209	11.4442	11.4945	11.5592	11.3263	11.6071	12.4496	12.466	12.4598	12.207	12.3853	12.303	12.3866	12.0486	12.3267	12.033	11.8684	11.9903	11.4952	11.4234	11.4661	11.3322	11.7146	11.5969	12.4351	12.5186	12.4043	12.288	12.2659	12.4364	0.480428	0.491333	0.502119	0.10222	-0.0811928	-0.268398	-0.215776	-1.45059	-1.3203	-1.15259	-1.75586	-1.02869	1.15361
SSSM5_026	12.1325	12.1211	12.0776	11.9516	11.8492	11.6931	12.3301	11.2512	11.2203	11.4268	11.2074	11.3111	12.3354	12.4857	12.2534	12.0952	12.2294	12.0819	12.3652	11.9881	12.1888	11.8074	11.7195	11.9047	11.2882	11.1152	11.2496	11.2412	11.4486	11.2988	12.3112	12.3568	12.646	12.2893	12.0117	12.1936	0.574718	0.549409	0.452581	0.171956	-0.0561131	-0.403499	1.01464	-1.38757	-1.45639	-0.996422	-1.48509	-1.2541	1.02661
SSSM5_027	10.0338	9.99268	10.1283	9.89059	9.97423	9.75445	11.5619	9.64028	9.60602	9.69239	9.66904	9.34651	10.0455	10.7814	9.88186	10.094	10.1637	10.051	9.78261	9.94184	10.3868	9.93784	9.96062	9.70163	9.46063	9.11335	9.77596	8.80412	9.18334	9.38699	10.1649	10.1675	11.6014	10.6189	10.1717	10.6567	0.101681	0.0297117	0.266926	-0.148782	-0.00253397	-0.386834	2.77349	-0.586458	-0.646358	-0.495344	-0.536164	-1.10011	0.122014
SSSM5_028	8.1889	8.25034	8.11573	7.99265	8.04826	7.79922	11.0909	7.66575	7.86392	8.49244	8.3195	7.38339	8.36738	9.89571	8.44718	8.87644	8.85414	9.48275	8.1883	8.24709	8.97098	7.70961	8.32614	8.21184	7.49515	6.92032	8.57978	7.11822	7.1649	7.81487	8.17583	8.83249	11.16	9.70941	9.17463	9.83686	-0.283937	-0.220951	-0.35895	-0.485134	-0.428117	-0.683435	2.69116	-0.820263	-0.617106	0.0272437	-0.15005	-1.10974	-0.100965
SSSM5_029	13.1055	13.1224	12.5664	12.4858	12.4657	12.0689	11.1139	11.6396	11.3397	11.4699	11.2507	11.6435	13.2208	13.3379	13.4032	13.431	13.4823	13.0235	13.2224	12.6773	12.2788	12.3924	11.6658	11.7017	11.6738	11.1946	11.1158	11.5996	11.5837	11.2628	13.253	13.1444	12.4425	12.9566	12.8883	13.0929	0.948279	0.969252	0.278549	0.178404	0.153492	-0.339491	-1.52578	-0.87271	-1.24528	-1.08347	-1.35582	-0.867878	1.0915
SSSM5_030	12.7881	12.8339	12.5562	12.5155	12.5035	12.3169	11.8438	12.5816	12.463	12.4285	12.4547	12.6052	13.068	13.0082	13.1113	13.1435	13.1761	12.9564	12.9076	12.5238	12.3224	12.4747	12.1525	12.2348	12.6052	12.4972	12.2994	12.8415	12.5917	12.5758	12.9915	12.9797	12.4419	12.7231	12.7627	12.9369	0.464569	0.613299	-0.287822	-0.419831	-0.458784	-1.06455	-2.59995	-0.205521	-0.590389	-0.702267	-0.617314	-0.128947	1.37309
SSSM5_031	12.4956	12.5123	12.1754	12.1345	12.2131	11.9284	12.0344	12.054	11.8579	12.0045	11.8414	11.9577	12.469	12.5763	12.6557	12.611	12.7379	12.4384	12.6698	12.1718	12.0158	12.1614	11.7704	11.6808	11.9807	11.6654	11.5553	12.123	11.9002	11.7934	12.5467	12.4868	12.1412	12.462	12.3249	12.4197	0.971063	1.02289	-0.0216648	-0.148583	0.095166	-0.787468	-0.45881	-0.398148	-1.00632	-0.551754	-1.05732	-0.696711	0.88846
SSSM5_032	11.9587	11.8932	11.7302	11.5569	11.6025	11.279	11.4511	11.3629	11.16	11.5054	11.5242	11.2591	11.8976	12.0281	12.0695	11.9693	12.1251	11.882	12.0145	11.506	11.5093	11.4953	11.2347	11.2732	11.3414	10.8992	11.0407	11.2688	11.1217	11.0559	11.8982	11.9124	11.7467	11.9153	11.7526	11.9228	1.08364	0.892207	0.415929	-0.0906205	0.0426101	-0.902576	-0.399824	-0.657303	-1.25039	-0.241055	-0.185993	-0.960866	0.905208
SSSM5_033	12.8907	12.9184	12.9425	13.1566	13.2542	13.2968	12.997	13.7977	13.7128	13.6002	13.5718	13.8458	12.9552	12.7474	12.9334	13.0539	12.999	12.9578	13.105	13.2361	12.9056	13.2034	13.2124	13.1484	13.752	13.7747	13.4642	14.1639	13.7845	13.8267	13.0555	13.0084	12.5586	12.7109	12.9838	12.9181	-0.879669	-0.808867	-0.746989	-0.1993	0.0503931	0.159154	-0.607584	1.44066	1.22355	0.935379	0.862704	1.56362	-0.714673
SSSM5_034	12.4715	12.4418	12.5867	12.7014	12.7578	12.8368	12.5211	13.3481	13.2869	13.1163	13.086	13.3733	12.4799	12.2329	12.3656	12.6577	12.5993	12.5351	12.5111	12.7486	12.6241	12.719	12.739	12.661	13.2335	13.224	12.9364	13.4341	13.282	13.3142	12.4567	12.3875	11.9625	12.3151	12.6732	12.5612	-0.764014	-0.844103	-0.453513	-0.144631	0.00751382	0.220216	-0.630454	1.59802	1.43327	0.973402	0.891906	1.66592	-0.741254
SSSM5_035	11.2221	11.118	11.3876	11.5315	11.5121	11.5931	12.0458	12.0321	12.0077	12.1203	12.0112	12.0474	11.2435	11.2202	11.23	11.5808	11.5027	11.6555	11.2589	11.4328	11.4195	11.5037	11.6151	11.5254	11.9812	11.9537	11.7719	12.3028	12.066	12.1248	11.2585	11.3224	11.5497	11.8156	11.7434	11.5592	-1.30249	-1.62233	-0.794284	-0.352408	-0.411927	-0.163233	1.22679	1.18471	1.10979	1.45544	1.12048	1.23165	-1.23686
SSSM5_036	11.0145	10.9893	11.9991	12.2072	12.1148	12.3259	12.3436	12.6097	12.6924	12.409	12.3331	12.2775	11.699	11.5557	11.5661	11.0183	11.5814	11.6117	11.5229	11.0453	12.0296	12.3649	12.4586	12.4529	12.9027	12.7877	12.7741	12.5144	12.6097	12.6726	11.6939	11.6326	12.0097	11.7377	11.7502	11.4755	-1.82376	-1.86946	-0.0410881	0.335833	0.168401	0.550652	0.582815	1.06454	1.21434	0.701235	0.563759	0.463055	-0.584424
SSSM5_037	10.7538	10.7482	11.452	11.6658	11.586	11.741	11.5801	12.132	12.0761	11.9568	12.0525	11.9589	11.0703	10.8783	10.9991	10.9893	11.1921	11.3003	11.3021	11.0336	11.4821	11.7232	11.7872	11.7877	12.1512	11.9623	11.8678	12.1338	11.9657	12.0395	11.2336	11.1508	11.205	11.2217	11.4304	11.1746	-1.7817	-1.79481	-0.161902	0.33401	0.148855	0.508482	0.13532	1.41572	1.28589	1.00916	1.23121	1.01407	-1.04737
SSSM5_038	10.3465	10.1699	10.8225	10.9246	10.7771	10.9296	11.6951	11.4593	11.3844	11.486	11.6627	11.3133	10.4135	10.5111	10.2968	10.7975	10.6386	10.7393	10.4364	10.5159	10.7446	10.7576	11.1433	10.8854	11.3766	11.1291	11.1461	11.3673	11.18	11.2777	10.4379	10.3554	11.1617	11.3036	10.9424	10.742	-1.39677	-1.8237	-0.245917	0.00108409	-0.355568	0.0131227	1.86388	1.29379	1.11267	1.35839	1.78558	0.940817	-1.2348
SSSM5_039	9.73234	9.57258	10.0321	10.1716	10.0108	10.1002	11.1003	10.7017	10.6185	10.92	10.9817	10.718	9.92992	9.89395	9.79196	10.169	10.0939	10.333	9.78188	9.83594	9.93307	10.0255	10.3606	10.2547	10.7091	10.4878	10.4417	10.8535	10.6212	10.6506	9.89735	9.92354	10.4731	10.769	10.3938	10.2087	-1.39359	-1.79179	-0.646336	-0.298806	-0.699629	-0.476644	2.01601	1.02254	0.815058	1.56666	1.72037	1.06305	-0.901127
SSSM5_040	8.97589	8.83929	10.5163	10.5843	10.2783	10.5121	11.9298	10.7968	11.1105	11.3924	11.7923	10.7979	10.1974	10.9243	10.1111	9.58944	10.3953	10.7586	10.0069	8.80436	11.1836	10.7336	11.0029	11.2389	11.1494	10.888	11.6307	10.8443	11.1267	11.2893	10.1555	10.3572	12.426	10.854	10.8066	10.9	-2.17119	-2.34404	-0.22189	-0.135912	-0.523045	-0.227223	1.56672	0.133028	0.530033	0.886758	1.39282	0.134418	-0.625521
SSSM5_041	10.4634	10.4997	10.4905	10.4052	10.3403	10.2128	10.1719	10.2317	10.1206	9.98466	10.3797	9.91373	10.182	10.3236	10.1315	10.1202	10.0088	9.85394	11.9557	12.0714	11.7196	11.664	11.5212	11.4968	11.5785	11.2479	11.0583	11.5244	11.204	11.231	11.1947	11.2711	10.8718	11.1304	11.2444	11.2126	-0.523876	-0.46831	-0.482378	-0.61269	-0.71173	-0.906466	-0.968968	-0.877568	-1.04728	-1.25482	-0.651567	-1.36313	-0.953444
SSSM5_042	11.828	11.8753	11.808	11.8136	11.8258	11.7362	10.9342	11.7312	11.4283	11.2015	11.245	11.3267	11.1117	11.1188	11.2133	11.4871	11.4259	11.2529	11.3598	11.3673	11.1062	11.1087	10.8801	10.7984	10.8289	10.489	10.4222	10.6057	10.2442	10.2706	10.5899	10.7254	10.356	10.6963	10.7831	10.7592	1.49838	1.59627	1.45712	1.46866	1.49379	1.30837	-0.352147	1.29802	0.670842	0.201212	0.291409	0.460465	0.0152675
SSSM5_043	11.2134	11.2766	11.2521	11.1957	11.1988	11.1219	10.3478	11.0131	10.6761	10.481	10.4942	10.3888	10.6251	10.6306	10.7292	11.0049	11.0186	10.8346	13.6613	13.2272	13.5446	13.557	13.4466	13.5731	13.5036	13.498	13.5288	13.3924	13.3843	13.4187	13.3784	13.4736	13.2434	12.9955	13.243	13.2336	-0.700048	-0.651918	-0.670533	-0.713494	-0.711097	-0.769632	-1.3586	-0.852368	-1.10882	-1.2572	-1.24716	-1.32738	-1.14758
SSSM5_044	12.8056	12.8221	13.1726	13.2974	13.2743	13.3719	12.7048	13.6081	13.7054	13.2221	13.3539	13.4828	13.0291	12.6353	12.7504	12.4521	12.5425	12.4144	12.8421	12.9396	13.0952	13.3676	13.3944	13.5084	13.8668	13.8887	13.6704	13.9388	13.6608	13.7067	12.8046	12.8334	12.5471	12.3174	12.5498	12.5474	-0.651259	-0.616434	0.122436	0.385481	0.33678	0.542304	-0.863535	1.04023	1.24526	0.226684	0.50449	0.776166	-0.180161
SSSM5_045	11.6442	11.6262	11.9748	12.0969	12.1185	12.1855	11.834	12.4773	12.4068	12.1843	12.315	12.2742	11.5635	11.4151	11.4837	11.3742	11.5634	11.4856	11.8907	11.7781	12.0224	12.1761	12.1867	12.2088	12.5404	12.3755	12.2419	12.659	12.2891	12.3224	11.6245	11.5851	11.4246	11.3191	11.5153	11.3628	-0.727896	-0.773416	0.108817	0.417711	0.472339	0.641926	-0.24746	1.3803	1.20194	0.638858	0.969668	0.866286	-0.932049
SSSM5_046	10.7365	10.6522	11.0739	10.8672	10.6901	10.6242	10.9721	10.8447	10.6851	11.0465	11.5162	10.758	10.6227	10.6647	10.6714	11.1475	11.0932	11.0132	11.0427	10.7681	10.9658	10.6942	10.7683	10.6822	10.7572	10.5945	10.858	10.6319	10.5198	10.6524	10.5872	10.7048	11.1384	11.1505	11.0959	11.0218	-0.473139	-0.850905	1.03932	0.113043	-0.681334	-0.97643	0.583261	0.0121203	-0.70374	0.916492	3.0224	-0.376527	-0.983267
SSSM5_047	10.5996	10.5715	10.5221	10.334	10.2364	10.1011	9.5637	9.99994	9.83319	9.96014	10.2646	9.98295	10.4696	10.5023	10.5901	10.8587	10.7526	10.5938	10.6537	10.4677	10.2839	10.1652	10.0243	9.87907	9.90742	9.7212	9.82927	9.8095	9.88347	9.81463	10.4646	10.4728	10.1884	10.4863	10.7518	10.7016	0.981834	0.901218	0.759863	0.22123	-0.0582139	-0.445641	-1.98419	-0.73515	-1.21257	-0.849109	0.0225679	-0.783778	0.609695
SSSM5_048	10.2855	10.3077	10.1594	9.98774	9.86699	9.67699	9.42056	9.41098	9.25677	9.43151	9.85426	9.43509	10.0818	10.1281	10.1652	10.359	10.1939	10.5474	10.4467	10.0721	10.0118	9.76123	9.65253	9.6474	9.31876	9.34145	9.47617	9.48151	9.33846	9.25753	9.98459	10.0959	10.0561	10.1159	10.252	10.2539	1.09445	1.15217	0.766329	0.31982	0.00571057	-0.488587	-1.15568	-1.18059	-1.58178	-1.12718	-0.0274055	-1.11789	0.56461
SSSM5_049	9.76251	9.74513	9.86675	9.71332	9.48798	9.3797	10.5217	9.07172	9.2354	9.79123	10.0265	9.06632	9.63468	9.89785	9.65311	10.0277	9.84015	10.1063	9.79759	9.71044	9.67172	9.37494	9.66621	9.65095	9.14653	9.08272	9.382	9.0622	9.08188	9.09525	9.48786	9.70423	10.4378	10.6668	10.0008	9.99941	0.240964	0.199134	0.491941	0.122544	-0.420018	-0.680729	2.06886	-1.42225	-1.02816	0.310131	0.876658	-1.43526	-0.0667951
SSSM5_050	13.0182	13.0016	12.9566	12.7518	12.6813	12.6818	12.1864	11.8456	12.1122	11.972	11.6005	12.1685	13.1051	13.2732	13.4785	12.849	13.2616	13.1373	13.4772	12.7705	12.9747	12.8223	12.5205	12.7274	12.2101	12.2387	12.3333	12.1274	12.4784	12.2782	13.2795	13.3472	13.0794	12.7998	13.0273	13.0826	0.62827	0.594131	0.501588	0.0804012	-0.0643893	-0.0635166	-1.08188	-1.78253	-1.23449	-1.52263	-2.28655	-1.11883	0.806884
SSSM5_051	13.3034	13.2811	13.5709	13.4338	13.4589	13.5174	12.88	13.3684	13.444	13.2183	13.1636	13.3037	13.3388	13.3439	13.5906	13.1035	13.4395	13.344	11.3182	11.6348	11.8324	11.3101	11.5926	11.9888	11.2286	11.5424	11.485	11.3266	11.4283	11.4074	11.2664	11.4775	11.221	10.7255	11.0825	11.0944	0.924492	0.902547	1.18744	1.0527	1.07732	1.13481	0.508223	0.98832	1.06267	0.840817	0.787071	0.924781	0.959231
SSSM5_052	13.4335	13.3606	13.4765	13.4566	13.4336	13.4705	12.718	13.2781	13.3347	13.1363	12.9247	13.209	13.4544	13.5108	13.7575	13.329	13.6168	13.4769	13.7705	13.2705	13.4675	13.5365	13.2906	13.4346	13.4431	13.3467	13.2858	13.3863	13.3631	13.3218	13.5873	13.6463	13.1442	13.1215	13.3923	13.4	0.273567	-0.0818438	0.483234	0.386471	0.27428	0.453967	-3.21614	-0.484152	-0.208214	-1.17585	-2.20821	-0.821427	0.375409
SSSM5_053	13.3039	13.2017	13.2376	13.1875	13.1688	13.1326	12.4149	12.8721	12.9245	12.8337	12.5216	12.8656	13.2931	13.395	13.5937	13.1356	13.3867	13.1729	13.6518	13.0765	13.2392	13.3039	12.9791	13.1507	12.9804	12.8967	12.8693	13.0709	13.0444	12.9299	13.4687	13.4417	12.9914	12.9392	13.1077	13.0995	0.754089	0.360887	0.499154	0.306309	0.234312	0.095363	-2.66466	-0.906671	-0.70523	-1.05436	-2.2546	-0.93162	0.712291
SSSM5_054	13.0713	12.9931	13.0365	12.9008	12.897	12.8255	12.0911	12.5351	12.5204	12.5183	12.3848	12.6649	13.3887	13.3532	13.4732	12.9651	13.2276	13.0799	13.3854	12.8186	13.0982	13.0849	12.6981	12.9043	12.6804	12.6186	12.5852	12.7505	12.7907	12.6814	13.4001	13.4371	12.878	12.8059	13.0222	13.0363	0.515094	0.27192	0.406745	-0.0149405	-0.0266942	-0.248912	-2.53202	-1.15164	-1.19747	-1.20382	-1.61905	-0.748169	1.50158
SSSM5_055	12.9187	12.9306	12.9576	12.7854	12.7552	12.6309	11.9261	12.3656	12.408	12.3211	12.3858	12.5591	13.436	13.2766	13.3919	12.8707	13.1714	13.1054	13.2887	12.6388	13.0635	12.9197	12.5528	12.8621	12.5144	12.4926	12.342	12.5457	12.6366	12.4996	13.3482	13.4136	12.8952	12.7545	12.978	13.0821	0.308521	0.341251	0.415214	-0.0572611	-0.139949	-0.481232	-2.41486	-1.20907	-1.0928	-1.3311	-1.15352	-0.678075	1.72802
SSSM5_056	13.0901	13.0357	13.1722	12.91	12.9222	12.7019	12.1002	12.484	12.423	12.4059	12.5385	12.6443	13.6725	13.5197	13.5309	13.0796	13.3529	13.1689	13.2469	12.7275	13.3743	13.0548	12.7399	12.9918	12.6067	12.5645	12.4877	12.3887	12.7895	12.6888	13.5985	13.5709	13.1859	12.9072	13.1914	13.3222	0.349312	0.213989	0.553765	-0.0989151	-0.0685233	-0.616819	-2.11406	-1.15902	-1.31077	-1.35347	-1.0233	-0.759955	1.79876
SSSM5_057	11.0283	11.0196	10.8957	10.7268	10.6152	10.537	10.7174	10.0088	10.0752	10.5482	10.4284	10.2134	11.2643	11.3743	11.4659	11.1345	11.2951	11.1995	11.2158	10.6408	10.9139	10.6353	10.4262	10.5404	10.039	10.0066	9.99836	10.1048	10.252	10.1041	11.3463	11.3346	11.1763	11.2308	11.0378	11.1004	0.605457	0.58717	0.326679	-0.0283996	-0.262863	-0.42741	-0.0482298	-1.53765	-1.39805	-0.403741	-0.655647	-1.1074	1.10132
SSSM5_058	11.4668	11.4813	11.4566	11.1472	11.0724	11.0641	10.308	10.3707	10.5896	10.4645	10.7136	10.7321	11.7133	11.7196	11.836	11.5761	11.6025	11.6559	11.5559	11.2275	11.3659	11.0605	10.8514	11.0657	10.4719	10.6673	10.7152	10.4767	10.8399	10.7417	11.6642	11.7735	11.392	11.3409	11.5092	11.5675	0.692605	0.723959	0.670527	0.00245394	-0.159021	-0.176942	-1.80942	-1.67402	-1.2013	-1.4714	-0.93372	-0.893642	1.22486
SSSM5_059	12.2615	12.2762	12.3442	11.8867	11.9056	11.9058	10.9795	11.4006	11.4791	11.1896	11.3724	11.6367	12.3473	12.3542	12.4922	12.1748	12.4439	12.3163	12.3429	12.0645	12.2416	11.8841	11.7747	12.1316	11.4644	11.4844	11.5815	11.1648	11.6476	11.5786	12.3486	12.3232	12.0476	11.8965	12.311	12.4173	0.782925	0.817495	0.977913	-0.101638	-0.0570956	-0.0564241	-2.24243	-1.24862	-1.06351	-1.74668	-1.31531	-0.691488	0.985237
SSSM5_060	12.787	12.7852	13.0754	13.102	13.1492	13.3318	12.891	13.5346	13.6257	13.0447	13.1862	13.454	12.9904	12.8161	13.0323	12.965	13.0346	13.1794	12.6387	12.7298	12.9398	13.0525	13.1659	13.3023	13.3462	13.4021	13.216	13.151	13.1481	13.2219	12.8046	12.9168	12.5758	12.7422	13.1509	13.0688	-1.15149	-1.15869	0.0175961	0.125488	0.316813	1.05696	-0.729796	1.87918	2.24855	-0.106959	0.466831	1.55226	-0.326853
SSSM5_061	11.2372	11.1858	11.1023	10.9873	10.6648	10.6683	12.1198	10.1064	10.4151	10.9477	10.3664	10.4923	11.1871	11.5759	11.3105	11.5662	11.2517	11.4499	11.1897	11.0896	11.1043	10.6345	10.9744	10.7713	10.1142	10.4951	10.5593	10.0406	10.6024	10.5921	11.0882	11.3341	12.1489	11.9386	11.4635	11.6012	0.423238	0.327388	0.171408	-0.0431775	-0.645304	-0.638677	2.07096	-1.68776	-1.11154	-0.117077	-1.20242	-0.967243	0.329714
SSSM5_062	9.82299	9.70463	9.80598	9.44057	9.23536	9.23625	9.98572	8.73458	8.99865	9.51194	9.76954	9.08157	9.93781	10.0557	10.1386	10.3941	10.1288	10.3913	9.87563	9.62809	9.69558	9.0939	9.51922	9.44675	8.6735	8.89164	9.42394	8.77863	9.19944	9.1218	9.78119	10.1331	10.3656	10.6444	10.1883	10.3033	0.342373	0.117587	0.310071	-0.383945	-0.77371	-0.772021	0.65146	-1.72483	-1.22329	-0.248403	0.240856	-1.06579	0.560464
SSSM5_063	11.3301	11.0485	11.4357	11.0817	10.9079	11.3208	11.4241	10.7226	11.1823	10.9908	10.8274	11.261	11.3799	11.5302	11.4846	11.1422	10.9868	11.0418	10.9674	11.3614	11.4655	10.8603	11.3381	11.3885	10.814	11.3551	11.4116	10.7524	11.4535	11.42	11.3217	11.3419	11.5553	11.3154	11.1432	11.2837	0.49211	-0.685531	0.933736	-0.546629	-1.27378	0.453303	0.885313	-2.04848	-0.1262	-0.926883	-1.61032	0.203156	0.700532
SSSM5_064	10.9626	10.8072	11.2627	10.7472	10.5794	10.9143	11.0964	10.3629	10.8972	10.6448	10.7859	11.0202	11.3679	11.3605	11.382	11.0611	10.9115	11.0499	10.6497	11.1274	11.1963	10.4963	11.0461	11.1559	10.3332	11.0924	11.1111	10.5017	11.1803	11.1426	11.1523	11.2881	11.3711	11.3666	11.0329	11.1805	-0.0933911	-0.622939	0.929888	-0.827682	-1.39938	-0.257854	0.362811	-2.13738	-0.316094	-1.17659	-0.695724	0.103155	1.28845
SSSM5_065	11.7707	11.5614	12.0445	11.3758	11.2048	11.7481	11.8612	10.8037	11.487	11.2317	11.141	11.6078	11.8256	11.9488	11.9387	11.4378	11.2885	11.8046	11.4403	11.9183	12.231	11.1499	11.79	12.2048	10.942	11.7975	11.7815	11.0162	11.8074	11.8581	11.7102	11.9336	12.1699	11.4989	11.5596	11.7512	0.394883	-0.188088	1.15794	-0.705484	-1.18193	0.332105	0.647066	-2.29951	-0.395551	-1.10677	-1.3595	-0.0588198	0.547876
SSSM5_066	11.7667	11.6614	12.1247	11.4938	11.2887	11.7985	11.391	10.7684	11.5205	11.2361	11.0835	11.6074	11.9854	11.9362	12.0298	11.4657	11.2675	11.7266	11.6363	12.0307	12.1496	11.2368	11.7944	12.0946	10.7935	11.8068	11.7046	11.1091	11.8088	11.8062	11.723	11.9408	11.8489	11.5154	11.4529	11.658	0.421558	0.122071	1.43869	-0.35405	-0.936801	0.511926	-0.646171	-2.41562	-0.278114	-1.08646	-1.51995	-0.0313348	1.043
SSSM5_067	11.7625	11.5824	12.0458	11.4469	11.2817	11.8911	11.0365	10.7932	11.6211	11.1198	11.0054	11.665	11.7979	11.9527	12.0544	11.398	11.302	11.411	11.4355	11.9261	11.9345	11.3564	11.8036	11.9429	10.9564	11.7461	11.8113	10.9698	11.9019	11.8369	11.8443	11.8335	11.6936	11.4463	11.4644	11.5276	0.552068	0.0297702	1.37418	-0.363558	-0.842881	0.925166	-1.55419	-2.25995	0.14204	-1.31245	-1.64428	0.269281	0.654907
SSSM5_068	11.6541	11.5544	11.9261	11.3714	11.2088	11.6873	11.1366	10.668	11.3144	11.1886	10.9415	11.4907	11.8569	11.9577	12.0229	11.4182	11.3005	11.5259	11.5983	11.7857	11.8861	11.2004	11.6256	11.9814	10.7784	11.5763	11.5791	11.1802	11.7397	11.6305	11.7888	11.9072	11.7674	11.3454	11.4194	11.5425	0.415306	0.116635	1.23001	-0.431408	-0.918397	0.51472	-1.13475	-2.53821	-0.602101	-0.979022	-1.71925	-0.074218	1.02278
SSSM5_069	11.5445	11.3785	11.685	11.2602	10.9813	11.4301	11.637	10.5112	11.084	11.1417	10.9164	11.264	11.6676	11.8265	11.7626	11.1812	10.9633	11.3151	11.3072	11.6011	11.6058	11.0382	11.4009	11.6212	10.6321	11.304	11.376	10.8915	11.485	11.3518	11.5734	11.6314	11.7747	11.1463	11.1288	11.2647	0.694597	0.170405	1.13834	-0.203366	-1.08433	0.333333	0.986785	-2.56901	-0.759686	-0.577482	-1.2892	-0.191276	1.08347
SSSM5_070	11.7055	11.5332	11.9223	11.4575	11.2125	11.6523	11.4257	10.796	11.3796	11.1704	11.1642	11.4885	11.7376	11.8835	11.851	11.2838	11.1134	11.2854	11.4235	11.7539	11.8583	11.1984	11.6227	11.8985	10.9606	11.6056	11.7371	10.9658	11.7478	11.718	11.6488	11.7141	11.8444	11.3418	11.286	11.4699	0.702624	0.124705	1.4301	-0.129363	-0.95139	0.524165	-0.235838	-2.34872	-0.39064	-1.09265	-1.11322	-0.0253113	0.810469
SSSM5_071	11.493	11.3078	11.8645	11.3233	11.0651	11.5862	11.0245	10.6139	11.299	11.142	11.5093	11.4458	11.7484	11.9086	11.883	11.4387	11.2269	11.3328	11.2113	11.5701	11.6995	10.9292	11.5635	11.6875	10.682	11.4483	11.7527	10.864	11.6387	11.6124	11.6847	11.6778	11.9867	11.3084	11.2934	11.4745	0.203877	-0.350607	1.31566	-0.304152	-1.07697	0.482635	-1.19847	-2.42755	-0.376792	-0.846863	0.252665	0.0625511	0.968284
SSSM5_072	11.2286	11.0732	11.6882	11.1069	10.8399	11.3911	10.8118	10.3529	11.1021	10.9935	11.4458	11.254	11.7076	11.7765	11.8312	11.3383	11.1725	11.4351	11.1206	11.432	11.5494	10.7675	11.4398	11.5201	10.5252	11.3642	11.5656	10.8248	11.5548	11.5044	11.6323	11.6834	11.9785	11.1338	11.1909	11.3625	-0.187114	-0.611278	1.06696	-0.519312	-1.24806	0.256402	-1.32472	-2.57707	-0.532472	-0.828728	0.405458	-0.117752	1.12008
SSSM5_073	11.1447	11.1373	11.6711	11.05	10.8477	11.3039	10.9062	10.4461	11.0875	10.8567	11.4752	11.3173	11.7146	11.672	11.7097	11.2414	11.1014	11.5745	11.0639	11.3616	11.7502	10.7908	11.4679	11.69	10.5176	11.5105	11.7073	10.7365	11.4838	11.5393	11.3984	11.7625	12.1026	11.0979	11.3816	11.5611	-0.43377	-0.453012	0.942581	-0.681281	-1.21026	-0.0174904	-1.05717	-2.26006	-0.583165	-1.18658	0.430483	0.0175425	1.05618
SSSM5_074	11.4888	11.2825	11.7401	11.2053	11.0168	11.4437	11.5196	10.701	11.2546	11.0938	11.1738	11.3826	11.8904	11.8905	11.8516	11.2883	11.218	11.4097	11.1433	11.4621	11.7934	10.9466	11.5237	11.8095	10.7012	11.5101	11.5746	10.8969	11.5897	11.6207	11.6238	11.8034	11.9821	11.3463	11.3429	11.5189	0.216436	-0.412443	0.982405	-0.647878	-1.22222	0.0788712	0.31041	-2.18501	-0.497413	-0.987766	-0.743863	-0.107381	1.44088
SSSM5_075	11.8676	11.8022	11.9745	11.5854	11.4288	11.6505	12.5773	11.0225	11.4058	11.4594	11.3996	11.5085	12.0674	12.3589	12.0228	11.4871	11.3119	11.5873	11.6635	11.7921	12.0754	11.4502	11.803	12.0276	11.2039	11.7121	11.8289	11.2972	11.7947	11.7302	11.8979	11.9742	12.8633	11.9259	11.4757	11.6952	0.335973	0.160426	0.622966	-0.42173	-0.842153	-0.24692	2.2415	-1.933	-0.903992	-0.7601	-0.920475	-0.628077	0.872521
SSSM5_076	11.6789	11.5246	11.841	11.4018	11.2402	11.6274	11.4694	10.8408	11.4195	11.1746	11.0705	11.4672	11.7762	11.8871	11.8412	11.2522	11.1032	11.2382	11.3515	11.6608	11.7897	11.3236	11.6818	11.8651	11.0963	11.605	11.7245	10.8941	11.7437	11.7472	11.674	11.6247	11.9387	11.4326	11.2904	11.4262	0.644197	0.111308	1.20379	-0.31267	-0.870525	0.466108	-0.079166	-2.24924	-0.251291	-1.09694	-1.45623	-0.0866736	0.979817
SSSM5_077	10.9779	10.8875	11.0897	10.7022	10.5365	10.8512	10.4019	10.0614	10.6706	10.6247	10.5337	10.7246	11.2167	11.3684	11.2975	10.729	10.6123	10.822	10.7649	10.9262	11.0879	10.6494	10.8993	11.1297	10.2814	10.8101	10.9006	10.4128	10.9845	10.9535	11.0789	11.0857	11.188	10.7541	10.6576	10.7392	0.561831	0.246192	0.952045	-0.400906	-0.979205	0.119482	-1.44905	-2.63809	-0.510989	-0.67136	-0.988986	-0.322496	1.39536
SSSM5_078	11.3764	11.2308	11.6445	11.0298	10.8583	11.3375	10.1019	10.4831	11.0801	10.6732	10.8202	11.2864	11.5649	11.5398	11.5766	10.9522	10.8921	11.1467	11.0347	11.4751	11.7169	10.914	11.3095	11.6567	10.592	11.359	11.3371	10.6473	11.4673	11.384	11.4242	11.4985	11.322	10.5364	11.0907	11.1944	0.5799	0.199652	1.27979	-0.324998	-0.772745	0.478271	-2.74737	-1.75214	-0.193592	-1.25584	-0.872277	0.345022	1.07197
SSSM5_079	10.6107	10.5037	10.9474	10.3128	10.275	10.7158	9.83587	9.8805	10.491	10.054	10.1164	10.6321	10.6943	10.7362	10.7204	10.1757	10.1548	10.2756	10.2787	10.7946	11.0095	10.2057	10.6805	10.9522	9.92615	10.6465	10.6982	9.93129	10.8033	10.7262	10.6336	10.6178	10.6012	9.72281	10.2076	10.4039	0.484986	0.174382	1.46258	-0.38007	-0.48975	0.790055	-1.76463	-1.63506	0.137509	-1.13136	-0.950276	0.54701	0.727578
SSSM5_080	11.4318	11.3755	11.7156	11.334	11.3164	11.562	10.6852	11.2797	11.4232	11.1194	11.4272	11.3782	11.553	11.3867	11.3843	11.1065	11.0976	11.3175	10.7886	10.8341	11.0613	10.9261	10.9177	11.0904	10.8371	10.6616	10.7979	10.8273	10.6936	10.6934	10.8738	10.8281	10.9461	10.5853	10.5547	10.5299	1.11731	0.945959	1.98203	0.819389	0.765838	1.51392	-1.15694	0.653965	1.09105	0.165589	1.10326	0.954029	1.48651
SSSM5_081	10.8	10.7684	11.0566	10.8954	10.8795	10.9006	10.4292	10.8513	10.7504	10.7913	11.2177	10.6805	11.002	11.0182	10.9134	10.8341	10.8056	10.7163	10.1146	10.3199	10.577	10.126	10.4368	10.8134	9.99933	10.1699	10.4184	10.1853	10.1927	10.3101	10.3468	10.4799	10.7532	10.2096	10.1449	10.3322	0.640597	0.544442	1.42375	0.931755	0.883275	0.947783	-0.490799	0.797331	0.489392	0.614267	1.9152	0.27599	1.25697
SSSM5_082	10.1422	10.1625	10.5998	10.229	10.1823	10.4143	10.1437	10.1936	10.2407	10.4804	10.9035	10.3256	10.5757	10.6012	10.4559	10.4921	10.1838	10.3126	6.85645	6.98651	8.29175	6.97545	7.70253	7.90719	7.26614	6.98918	8.3768	6.8069	7.26144	7.75757	7.08966	7.64625	8.98817	7.82186	7.685	8.52831	0.781872	0.795623	1.09191	0.84069	0.809049	0.96619	0.782851	0.816716	0.848573	1.01102	1.29765	0.906119	1.07556
SSSM5_083	10.1991	10.0221	10.4844	10.2134	9.9317	10.1197	10.0245	9.90101	9.98377	11.4948	11.8204	10.1414	10.7709	10.6525	10.5112	11.0902	10.2867	10.3082	9.78881	10.1815	10.3401	9.76141	10.6693	10.5776	9.82829	10.0359	10.3117	9.71707	10.1217	10.0855	10.4308	10.397	10.779	11.0034	10.1015	10.2299	-0.306315	-0.685319	0.304617	-0.275532	-0.878836	-0.476252	-0.680209	-0.944543	-0.767345	2.46826	3.16541	-0.429892	0.918073
SSSM5_084	11.2987	11.3086	11.3341	10.9761	10.8667	10.8791	10.5685	10.2446	10.4845	11.1084	11.8083	10.8706	11.8573	11.9365	11.8138	11.8102	11.5433	11.515	11.1864	11.1667	11.3194	10.84	10.9522	11.1184	10.3722	10.5226	10.9311	10.4794	11.0015	10.8413	11.811	11.8716	11.7404	11.6037	11.4394	11.7895	0.201403	0.22168	0.273852	-0.458838	-0.682733	-0.657416	-1.29306	-1.95591	-1.46506	-0.18817	1.24429	-0.674748	1.34462
SSSM5_085	11.0072	10.9997	10.8237	10.6982	10.581	10.4769	10.2317	9.93147	9.91151	10.6283	11.1684	10.1465	11.1819	11.3726	11.3485	11.4739	11.3385	11.2158	11.1892	10.8481	10.8383	10.5514	10.5597	10.8474	9.99144	9.761	10.3023	10.0664	10.3851	10.0864	11.3093	11.3513	11.1234	11.2527	11.0334	11.1941	0.497989	0.48297	0.133729	-0.11532	-0.347912	-0.554448	-1.04109	-1.6368	-1.67642	-0.253899	0.817729	-1.21017	0.844503
SSSM5_086	10.7821	10.7386	10.9415	10.7159	10.7377	10.5473	10.2129	10.4241	10.302	10.3199	10.8347	10.3898	11.1423	11.0658	11.1002	11.0656	11.0837	11.1255	10.6777	10.6214	11.0829	10.657	10.9092	10.9404	10.4192	10.3388	10.632	9.99506	10.39	10.4292	10.9712	11.22	10.8951	10.9046	11.109	11.2233	0.103346	-0.0303816	0.594176	-0.100221	-0.033211	-0.619575	-1.64921	-0.998861	-1.37493	-1.31979	0.26554	-1.10441	1.21262
SSSM5_087	11.538	11.5084	11.592	11.6928	11.6996	11.6476	11.0558	11.6358	11.5767	11.2001	11.5698	11.4733	11.5079	11.4467	11.4877	11.3753	11.4365	11.3411	11.4559	11.4633	11.6253	11.5849	11.7404	11.9121	11.6203	11.5273	11.4649	11.3844	11.4148	11.4734	11.3937	11.6439	11.2938	11.2924	11.4272	11.4236	0.250227	0.0651662	0.588272	1.21893	1.26155	0.93595	-2.76665	0.862387	0.492802	-1.86384	0.449605	-0.154476	0.0621874
SSSM5_088	11.4675	11.3796	11.5237	11.6013	11.5438	11.6113	11.3086	11.5723	11.5343	11.2799	11.5059	11.3331	11.2611	11.2224	11.1723	11.3394	11.2164	11.1021	11.4128	11.5362	11.3638	11.4838	11.693	11.626	11.5453	11.281	11.3028	11.4199	11.2502	11.295	11.2478	11.2756	11.2845	11.2627	11.1759	11.1972	0.577395	0.00633472	0.943049	1.4469	1.07312	1.51212	-0.454706	1.25838	1.01156	-0.641068	0.827288	-0.295714	-0.762878
SSSM5_089	9.62369	9.46723	9.76286	9.8805	9.62867	9.58771	11.3712	9.79102	9.81619	10.5063	10.433	9.65801	9.56451	10.1073	9.43114	9.99253	9.71597	9.92617	9.68414	9.60162	9.82149	9.60358	10.1801	9.84389	9.69338	9.61251	9.81739	9.86603	9.58972	9.68665	9.44379	9.59698	11.0058	10.8936	9.8733	9.89784	-0.59759	-0.95105	-0.283204	-0.0174332	-0.586333	-0.678878	3.35017	-0.219579	-0.162712	1.39635	1.23071	-0.520063	-0.731274
SSSM5_090	13.1833	13.2542	13.0931	12.8701	12.8771	12.7096	12.892	12.3402	12.2362	12.0088	11.9866	11.9577	12.4279	12.7969	12.5445	12.4321	12.584	12.2854	13.2139	13.0633	13.0494	12.9159	12.5843	12.7921	12.4957	12.2088	12.3423	12.0595	11.9899	11.9794	12.5176	12.4791	13.0569	12.6422	12.37	12.6468	1.55301	1.73558	1.32065	0.746451	0.76446	0.333285	0.802934	-0.617985	-0.885836	-1.47123	-1.52858	-1.60298	-0.392216
SSSM5_091	13.3496	13.4359	13.0725	12.8678	12.8849	12.5428	12.467	12.1131	12.0065	11.8645	11.619	11.9054	12.6508	12.7145	12.7834	12.5414	12.6977	12.485	13.6373	13.0953	13.1053	12.8431	12.3457	12.6005	12.195	11.9144	11.8465	12.2906	11.9006	11.7494	12.6327	12.7645	12.7068	12.4969	12.328	12.5558	1.67122	1.84665	1.10738	0.691001	0.725844	0.0298893	-0.124176	-0.844117	-1.06091	-1.34974	-1.84905	-1.26664	0.249613
SSSM5_092	11.6951	11.7277	11.7244	11.8315	11.8274	11.8917	11.8963	12.2644	12.2253	11.9692	12.0715	12.196	11.5919	11.4475	11.4324	11.4884	11.4601	11.4206	11.7636	11.8419	11.7899	11.7757	11.826	11.8537	12.2438	12.2141	11.9711	12.5061	12.2809	12.325	11.6897	11.6376	11.6836	11.5805	11.4642	11.4604	-0.4749	-0.364289	-0.375346	-0.0126536	-0.0264479	0.191175	0.206833	1.45365	1.32108	0.453817	0.800297	1.22177	-0.824374
SSSM5_093	10.325	10.285	10.5831	10.9221	10.9543	11.1318	11.3057	11.8489	11.8437	11.661	11.8176	11.8725	10.7061	10.6152	10.4262	10.6523	10.4885	10.4762	10.3617	10.6965	10.5643	10.9501	11.1215	11.013	11.8846	11.8757	11.6185	12.1894	11.9617	12.0206	10.8638	10.6361	10.852	10.7493	10.6415	10.5295	-1.25735	-1.32513	-0.820491	-0.246733	-0.192351	0.108022	0.402339	1.3218	1.31295	1.00374	1.26876	1.36179	-0.612436
SSSM5_094	10.1173	9.99855	10.4501	10.7266	10.6937	10.878	11.359	11.5805	11.5548	11.5642	11.5801	11.6073	10.4807	10.4015	10.3591	10.721	10.4655	10.554	10.0829	10.4705	10.3363	10.6609	10.945	10.7753	11.4851	11.4583	11.2832	11.7834	11.5745	11.6381	10.5933	10.4738	10.7765	10.9403	10.8425	10.64	-1.47741	-1.70592	-0.836703	-0.304498	-0.367858	-0.0130198	0.912938	1.33923	1.28974	1.30787	1.33854	1.39086	-0.777744
SSSM5_095	11.3888	11.3013	11.5677	11.9779	11.985	12.083	12.4206	12.7147	12.6216	12.6736	12.5334	12.6785	11.5984	11.4944	11.388	11.4927	11.327	11.1665	11.347	11.702	11.5727	11.9408	12.1407	11.9773	12.718	12.6556	12.4152	13.0209	12.7702	12.8523	11.7827	11.5174	11.6919	11.8034	11.4777	11.3685	-1.05897	-1.21655	-0.73687	0.00180463	0.0146149	0.191037	0.799129	1.32871	1.16106	1.25461	1.0023	1.26347	-0.681536
SSSM5_096	9.69317	9.58665	10.1045	10.3089	10.2242	10.3909	11.0514	11.2057	11.1303	11.4453	11.5207	11.427	10.2245	10.1463	10.0249	10.4269	10.1819	10.2873	9.76927	10.0641	10.0726	10.1314	10.4433	10.2616	11.0072	10.9359	10.8467	11.5972	11.3413	11.4391	10.2446	10.1742	10.6849	10.5801	10.4719	10.3561	-1.53229	-1.72276	-0.796664	-0.431166	-0.582618	-0.284551	0.896421	1.17251	1.03765	1.60085	1.73577	1.56819	-0.582157
SSSM5_097	12.5217	12.5076	12.7205	13.0911	13.153	13.3473	13.3689	13.9707	14.0198	13.9057	13.7625	14.0258	12.8364	12.715	12.7767	12.7834	12.5936	12.48	12.5449	12.9092	12.701	13.239	13.325	13.1831	14.0666	14.2129	13.9167	14.3861	14.171	14.2243	13.0312	12.7847	12.7169	12.6898	12.7916	12.6414	-1.14498	-1.16793	-0.821535	-0.218587	-0.117863	0.198382	0.233383	1.21255	1.29249	1.10673	0.873764	1.30216	-0.632893
SSSM5_098	11.3172	11.2654	11.5371	11.7357	11.7711	11.9422	11.8721	12.5558	12.5133	12.4487	12.3698	12.6013	11.5287	11.2866	11.4425	11.6801	11.4613	11.5425	11.2755	11.6523	11.4143	11.7705	11.8953	11.7811	12.4742	12.4903	12.2436	12.7152	12.491	12.5674	11.5433	11.4968	11.2714	11.502	11.8156	11.6064	-1.15393	-1.26466	-0.684465	-0.260472	-0.184986	0.180333	0.0306827	1.49042	1.39966	1.26187	1.0933	1.58767	-0.702436
SSSM5_099	12.3089	12.318	12.1252	12.3257	12.4406	12.4338	11.7847	12.6914	12.4813	12.36	12.1546	12.4644	11.6884	11.5898	11.8188	12.1758	12.0722	11.9325	12.3853	12.5246	12.1236	12.4191	12.3084	12.2236	12.5638	12.3223	12.0942	12.671	12.2163	12.2952	11.9041	11.8805	11.302	11.8228	12.0806	11.9972	0.430593	0.45986	-0.160047	0.48458	0.853846	0.832122	-1.25517	1.66047	0.984791	0.594746	-0.0657806	0.930586	-1.56473
SSSM5_100	12.3412	12.3846	12.3393	12.181	12.3085	12.1896	11.6955	12.295	12.1217	11.9499	12.0384	12.1876	12.2466	12.1563	12.2986	12.3436	12.533	12.2703	12.3524	12.4293	12.6239	12.2818	12.2268	12.2321	12.1667	11.9868	11.9469	11.8175	11.9575	11.9807	12.3204	12.4369	12.0475	12.1661	12.5681	12.6848	0.532129	0.730883	0.522973	-0.202664	0.382085	-0.162993	-2.42873	0.31999	-0.474531	-1.26238	-0.856386	-0.172435	0.0984079
SSSM5_101	11.2444	11.1751	11.4956	11.7365	11.684	11.7954	12.6624	12.3616	12.3508	12.5337	12.4366	12.4507	11.5572	11.644	11.4765	11.8512	11.6715	11.9048	11.3055	11.5371	11.6011	11.6533	11.908	11.7273	12.2802	12.3252	12.1285	12.6242	12.4692	12.5536	11.5342	11.5565	12.1869	12.1343	12.0008	11.8868	-1.6139	-1.77726	-1.02177	-0.45384	-0.57767	-0.315074	1.72881	1.01977	0.994408	1.42541	1.19649	1.22976	-0.876486
SSSM5_102	10.9459	10.8429	11.0736	11.1982	11.1849	11.3238	11.2767	11.8417	11.7851	12.0024	11.8764	12.0355	11.2072	11.0477	11.151	11.3635	11.2275	11.2665	10.8704	11.1025	11.0431	11.151	11.3195	11.1923	11.7909	11.7846	11.5733	12.1974	12.0307	12.1228	11.2701	11.1956	10.988	11.3318	11.4898	11.2973	-1.19127	-1.46155	-0.856251	-0.529371	-0.564453	-0.199986	-0.323425	1.15843	1.01004	1.58007	1.24947	1.66674	-0.505918
SSSM5_103	10.7002	10.5727	10.7934	10.8861	10.8758	10.8254	12.1372	11.2757	11.234	11.4445	11.2536	11.1711	10.667	11.1737	10.7728	10.7944	10.7196	10.7051	10.6686	10.5321	10.6579	10.9655	11.0426	10.8672	11.2793	11.0571	11.1679	11.4738	11.1372	11.2258	10.7874	10.7953	11.8058	11.3966	10.8651	10.975	-0.915515	-1.28084	-0.648259	-0.382555	-0.411867	-0.556338	3.20419	0.734428	0.614856	1.21832	0.670956	0.434543	-1.01053
SSSM5_104	11.7627	11.7905	11.7785	11.9658	11.989	11.973	11.793	12.3303	12.1543	11.9754	11.8495	12.0184	11.3589	11.242	11.2494	11.624	11.5666	11.2976	11.8942	11.9241	11.6802	11.9391	11.9296	11.7934	12.2444	12.0069	11.8367	12.296	11.9001	11.9242	11.4805	11.3829	11.0531	11.6222	11.4836	11.3884	-0.00370014	0.0854399	0.0468734	0.647417	0.721647	0.670652	0.0934396	1.81587	1.25156	0.678058	0.274707	0.816131	-1.29812
SSSM5_105	10.6488	10.5666	10.6065	10.7338	10.7297	10.6844	11.4054	11.1062	10.8772	11.0683	10.9674	10.8566	10.1491	10.2782	9.99091	10.7285	10.6652	10.3751	10.6248	10.7701	10.6468	10.6878	10.7825	10.5909	10.8016	10.3913	10.3712	10.7694	10.4944	10.5009	10.2913	10.1242	10.5103	11.1001	10.5581	10.5123	0.0372237	-0.244131	-0.107586	0.327905	0.313856	0.158808	2.62435	1.60143	0.818325	1.47167	1.12658	0.747845	-1.6717
SSSM5_106	12.3312	12.3295	12.3577	12.5761	12.5738	12.618	12.8184	13.2864	13.2438	13.3018	13.2988	13.4836	12.4031	12.1967	12.2042	12.3707	12.2723	12.1498	12.4213	12.6322	12.4707	12.5196	12.5336	12.4703	13.2393	13.2	12.9219	13.6834	13.4641	13.4984	12.5374	12.4363	12.2609	12.2698	12.2568	12.2295	-0.775668	-0.779453	-0.718597	-0.247038	-0.252152	-0.156749	0.275943	1.28606	1.19408	1.31916	1.3127	1.71164	-0.62055
SSSM5_107	10.98	10.8312	11.0498	11.3082	11.3946	11.4742	11.4885	12.3023	12.1305	12.1342	12.2241	12.365	11.0611	10.8458	10.9649	11.0951	11.075	10.9559	11.1835	11.1096	11.1833	11.4634	11.5854	11.4588	12.2361	12.0975	12.0247	12.4935	12.2894	12.3502	11.2265	11.1646	11.0633	11.0939	10.9566	10.9645	-0.942824	-1.21819	-0.813675	-0.335674	-0.175704	-0.0285292	-0.00199171	1.50373	1.18579	1.1927	1.35897	1.61963	-0.792835
SSSM5_108	11.4113	11.3191	11.5559	11.7611	11.803	11.878	12.6401	12.4425	12.4496	12.4897	12.5259	12.5325	11.4885	11.605	11.2681	11.2857	11.3863	11.1631	11.4381	11.4036	11.6451	11.7598	11.9251	11.8867	12.388	12.2762	12.169	12.6518	12.43	12.4799	11.4832	11.3302	12.0818	11.8193	11.2001	11.2142	-0.892916	-1.08081	-0.598331	-0.180373	-0.0950158	0.0577897	1.61019	1.20775	1.22221	1.30388	1.37768	1.39104	-0.735775
SSSM5_109	11.8312	11.8651	11.8712	11.8175	11.8694	11.774	12.2634	11.7987	11.8207	11.6139	11.7749	11.7155	12.0704	12.1561	11.8939	11.599	11.7298	11.5089	11.6907	11.6476	11.8908	11.9425	11.8663	11.9154	12.0019	11.9058	11.9175	11.7606	11.8051	11.7891	12.0066	12.0248	12.1411	11.8472	11.5452	11.6987	-0.0744759	0.128152	0.165069	-0.156117	0.153916	-0.416064	2.50869	-0.268427	-0.136757	-1.37304	-0.41075	-0.765659	1.3557
SSSM5_110	10.9594	10.9512	10.8769	10.8399	10.862	10.7088	10.7338	10.6693	10.6258	10.6963	10.7786	10.5339	11.0963	11.1576	11.0694	10.9811	10.9967	10.6979	10.9192	10.7741	10.7381	10.8734	10.7743	10.7745	10.7611	10.5209	10.5471	10.6279	10.5633	10.4767	11.2094	11.0892	10.8573	11.1715	10.6528	10.7757	0.73836	0.696501	0.316359	0.127257	0.240203	-0.543211	-0.415521	-0.745526	-0.967805	-0.607573	-0.186528	-1.4382	1.439
SSSM5_111	11.0546	10.9437	11.1212	11.706	11.7249	11.8518	12.2579	12.5422	12.5368	12.5559	12.3688	12.5923	11.9371	11.8162	11.849	12.0239	11.9083	11.8065	10.6117	10.9084	10.6438	11.4895	11.4835	11.4738	12.2609	12.1276	11.8069	12.5756	12.1091	12.051	11.4126	11.3396	11.2037	11.5615	11.62	11.3671	-1.25347	-1.45619	-1.13167	-0.0623224	-0.0278547	0.204226	0.946859	1.46665	1.45678	1.49179	1.1497	1.55821	0.360232
SSSM5_112	11.9917	12.0193	11.8844	12.0589	12.0913	11.9681	11.8181	12.3705	12.2098	12.3346	12.1279	12.4166	12.7877	12.7736	12.8914	12.9638	13.0373	12.756	11.8389	11.7541	11.6487	11.8986	11.7194	11.6965	12.0542	11.7865	11.6868	12.1984	11.9798	11.8775	12.576	12.5112	11.9502	12.4049	12.5707	12.6065	-0.519652	-0.451275	-0.785223	-0.353414	-0.273206	-0.578133	-0.949198	0.417785	0.0202477	0.328961	-0.182495	0.531897	1.45046
SSSM5_113	11.4874	11.4266	11.3461	11.5143	11.5228	11.3666	11.4182	11.6699	11.497	11.6708	11.4996	11.6599	12.1894	12.1814	12.3348	12.2749	12.4479	12.2905	11.4208	11.172	11.1707	11.3404	11.1561	11.127	11.3861	11.0635	11.0151	11.5897	11.3128	11.1281	12.004	11.9344	11.4937	11.7562	11.9781	11.9855	-0.298051	-0.45001	-0.651533	-0.230571	-0.209402	-0.600244	-0.471153	0.1589	-0.27398	0.160923	-0.267377	0.13382	1.45877
SSSM5_114	11.6312	11.6037	11.6415	11.714	11.5663	11.4026	12.5892	11.5929	11.4746	12.0714	12.0466	11.7204	12.5717	12.7772	12.6656	12.6499	12.6964	12.6615	11.6269	11.2884	11.5734	11.4578	11.5069	11.3933	11.3323	11.1354	11.3868	11.5732	11.4622	11.3734	12.3537	12.3159	12.7819	12.4985	12.3817	12.4318	-0.532417	-0.583823	-0.513104	-0.377188	-0.653946	-0.960728	1.26295	-0.604071	-0.825865	0.292582	0.24605	-0.365282	1.23006
SSSM5_115	11.149	11.0899	10.9896	10.9513	10.9279	10.6773	11.3561	10.8864	10.7711	11.2866	11.3138	11.1061	11.9497	11.9586	12.0684	11.9045	12.0622	12.0165	11.1299	10.7226	10.8299	10.7801	10.5979	10.7922	10.675	10.4454	10.5516	11.121	10.8495	10.7189	11.694	11.7378	11.437	11.6558	11.595	11.5912	-0.114769	-0.235349	-0.440101	-0.518111	-0.565966	-1.0772	0.307712	-0.650661	-0.885821	0.165938	0.221503	-0.202244	1.51892
SSSM5_116	11.0301	10.9816	10.9181	10.9177	10.8448	10.7837	10.6385	10.98	10.8899	11.0557	11.1161	11.1524	11.5318	11.5404	11.5822	11.5702	11.616	11.4579	11.0074	10.7417	10.7753	10.8137	10.6819	10.7443	10.8912	10.8407	10.7344	11.1255	10.9747	10.9183	11.3739	11.3339	11.0217	11.1318	11.2595	11.2433	-0.111436	-0.282732	-0.507301	-0.508742	-0.766206	-0.981949	-1.49498	-0.288379	-0.60691	-0.020996	0.192264	0.320377	1.66084
SSSM5_117	10.4951	10.4085	10.3227	10.6184	10.5552	10.4874	11.0242	10.9324	10.8013	11.0414	11.0418	11.0961	10.7678	10.6539	10.6191	10.9094	10.9317	10.9076	10.5419	10.344	10.4784	10.3676	10.4367	10.548	10.6931	10.5443	10.3017	11.0852	10.7544	10.6996	10.6609	10.609	10.5587	10.8879	10.6074	10.6157	-0.787506	-1.16345	-1.53653	-0.251929	-0.526315	-0.821097	1.51111	1.11251	0.54298	1.58587	1.58785	1.82375	0.397208
SSSM5_118	11.3534	11.388	11.5683	11.81	11.7639	11.7596	12.1797	11.7797	11.7419	11.4925	11.4665	11.4034	11.4226	11.4504	11.1285	11.1074	11.1122	10.873	11.2291	11.2671	11.4786	11.7247	11.832	11.8938	11.943	11.8879	11.9014	11.5094	11.4315	11.5884	11.1905	11.1431	11.7494	11.5423	10.8646	11.021	-0.456258	-0.348585	0.212698	0.965293	0.821745	0.808415	2.11644	0.871104	0.753395	-0.0231939	-0.104103	-0.300676	-0.240897
SSSM5_119	9.8067	9.65979	9.98882	10.2305	10.0508	10.0563	11.4975	10.4612	10.3315	10.6579	10.5831	10.0696	9.51453	9.9829	9.24072	9.94221	9.66933	9.45093	9.74302	9.82274	9.86241	9.91526	10.4162	10.0617	10.2497	9.94396	10.1093	10.2366	9.87824	10.0686	9.46631	9.29111	10.6457	10.945	9.48661	9.59803	-0.466456	-0.779007	-0.0790197	0.435061	0.0527635	0.0645382	3.13054	0.925827	0.650019	1.34447	1.18534	0.0927812	-1.08802
SSSM5_120	12.7269	12.7381	13.0522	13.2676	13.3102	13.4803	13.8083	14.2627	14.3707	14.3855	14.4519	14.6172	13.5376	13.3778	13.3392	13.1475	12.9731	13.0212	12.7037	13.0823	13.1444	13.3494	13.5103	13.4732	14.2701	14.5381	14.2283	14.6775	14.7125	14.7786	13.5631	13.3703	13.5181	13.1105	13.2629	13.1736	-1.41374	-1.39595	-0.899042	-0.558212	-0.490869	-0.221648	0.297291	1.01618	1.1872	1.2106	1.31566	1.57712	-0.131014
SSSM5_121	13.2651	13.2874	13.5404	13.6384	13.6522	13.7275	13.7642	14.3576	14.4576	14.447	14.4086	14.7107	13.6882	13.5075	13.4614	13.09	13.0345	12.8335	13.2589	13.5716	13.4336	13.6978	13.714	13.7266	14.514	14.698	14.384	14.7847	14.7789	14.8172	13.7436	13.5313	13.4603	13.1143	13.1321	13.0264	-0.884508	-0.846688	-0.416186	-0.249437	-0.225862	-0.0978364	-0.0353737	0.974412	1.14449	1.12648	1.06113	1.57517	-0.164645
SSSM5_122	12.9234	12.9557	12.9393	13.0038	13.0727	13.0798	13.0221	13.4179	13.3574	13.243	13.1868	13.409	12.7347	12.6191	12.7337	13.067	12.9648	12.8265	13.0993	13.14	13.0117	13.0973	13.0525	13.0261	13.3926	13.447	13.1578	13.6055	13.4088	13.484	12.8309	12.845	12.5912	12.9233	13.0091	13.0068	-0.613682	-0.482801	-0.549281	-0.287255	-0.00774905	0.021265	-0.213254	1.39335	1.14806	0.683578	0.455531	1.35727	-1.37986
SSSM5_123	13.5751	13.609	13.7399	13.8535	13.9475	13.9586	13.9184	14.6154	14.5975	14.5453	14.6983	14.8576	13.9396	13.6396	13.6733	13.6782	13.6456	13.6429	13.5858	13.8062	13.8847	13.9331	13.9436	14.0432	14.5395	14.7697	14.4058	14.9974	14.8371	14.941	13.8947	13.8598	13.6417	13.5326	13.7957	13.7809	-1.05999	-0.986739	-0.703271	-0.457196	-0.253586	-0.229743	-0.316668	1.19259	1.15369	1.04082	1.37211	1.71699	-0.270828
SSSM5_124	13.7189	13.6908	13.8086	14.0609	14.1064	14.2471	14.028	14.7067	14.7143	14.6381	14.5596	14.8187	13.7877	13.6237	13.7218	13.7379	13.7118	13.4984	13.7217	13.8902	13.7489	14.1395	14.1328	14.0765	14.7211	14.7732	14.4848	15.1045	14.8241	14.8565	13.8806	13.684	13.3589	13.5649	13.7056	13.5875	-0.778699	-0.836876	-0.59314	-0.0713739	0.022775	0.313673	-0.139332	1.26449	1.28022	1.12246	0.960186	1.4961	-0.636556
SSSM5_125	14.1448	14.1271	14.4172	14.6589	14.7452	14.9288	14.7579	15.446	15.558	15.4727	15.5306	15.6925	14.6311	14.4258	14.5194	14.2076	14.2567	14.2031	14.1564	14.3897	14.4969	14.8087	14.8604	14.9021	15.5291	15.7143	15.4138	15.7756	15.7543	15.8093	14.683	14.5269	14.4137	14.0981	14.4348	14.2952	-1.19081	-1.22176	-0.715512	-0.293958	-0.143315	0.176914	-0.1212	1.07916	1.27456	1.12575	1.22679	1.50929	-0.342332
SSSM5_126	14.5486	14.616	14.9989	15.2809	15.3712	15.5896	15.3773	16.0525	16.2072	16.1184	16.1658	16.3183	15.27	15.0273	15.2111	14.9518	14.8497	14.9551	14.6245	14.9977	15.0836	15.4356	15.5675	15.5945	16.1125	16.4532	16.0926	16.2449	16.425	16.4926	15.2715	15.2237	15.1009	14.7771	15.2458	15.0998	-1.56972	-1.45424	-0.798632	-0.315751	-0.161212	0.212781	-0.150757	1.00532	1.27023	1.11815	1.19922	1.46042	-0.334514
SSSM5_127	16.0617	16.3003	16.4886	16.1641	16.5633	16.4889	15.9314	17.0064	16.9922	16.3732	17.1947	16.9019	16.3967	16.065	16.1466	16.0591	16.2459	16.6748	16.0569	16.3186	16.8984	16.4654	16.5537	17.0613	17.0203	17.4442	17.1407	16.7891	16.9584	17.2218	16.2048	16.4537	16.0122	15.847	16.483	16.8556	-1.15118	-0.590027	-0.147021	-0.910285	0.0286605	-0.146329	-1.45771	1.07096	1.0375	-0.418448	1.51379	0.825107	-0.363087
SSSM5_128	9.92529	10.1677	10.012	9.74734	9.70103	9.5079	11.2978	9.58151	9.54743	9.98446	10.4521	9.5981	9.97157	10.4133	10.0104	10.2548	10.1318	10.5608	10.2798	9.79865	10.0295	9.44293	9.8598	10.1443	9.48289	9.43193	10.2431	9.42821	9.4742	9.65459	9.77548	10.1613	10.9908	10.9003	10.0219	10.3729	-0.185661	0.346099	0.00447348	-0.575987	-0.677558	-1.10117	2.82471	-0.939723	-1.01446	-0.0558883	0.96991	-0.903318	-0.0841701
SSSM5_129	14.4464	14.6045	14.7647	14.3318	14.5473	14.0747	13.5423	14.53	14.0648	13.7755	14.1875	13.9911	13.4147	13.2387	13.1788	12.8081	13.2868	12.7352	14.5261	14.6003	15.0585	14.604	14.4934	14.9896	14.9113	13.9955	14.5327	14.1931	14.1191	14.3187	13.8313	13.9094	13.4729	13.3622	13.5688	13.7709	0.657531	0.919459	1.18486	0.467707	0.824602	0.041735	-0.840105	0.795978	0.0253318	-0.453838	0.228647	-0.096655	-1.05146
SSSM5_130	12.5422	12.6257	12.6357	12.9239	12.9867	13.1441	12.7245	13.5081	13.4082	13.0569	13.1092	13.2922	12.3705	12.1713	12.1976	12.2983	12.2708	12.0508	12.5215	12.8664	12.6704	13.055	13.076	13.1245	13.6002	13.5927	13.3703	13.7501	13.3129	13.3686	12.4492	12.3064	11.9957	12.1932	12.1923	12.205	-0.513572	-0.350115	-0.330538	0.233391	0.356185	0.664167	-0.156918	1.37641	1.18099	0.493573	0.595981	0.954035	-0.849498
SSSM5_131	12.4006	12.3092	12.3907	12.6897	12.7364	12.7886	12.8704	13.1057	12.9565	12.8912	12.7301	12.8273	12.115	12.0649	12.0199	12.2539	12.1035	11.9444	12.3652	12.5802	12.3982	12.7797	12.7805	12.7494	13.0891	13.0275	12.8382	13.2336	12.8474	12.8861	12.1597	12.0944	12.21	12.2274	12.0052	12.0585	-0.376557	-0.619152	-0.402842	0.390927	0.514873	0.653291	0.87027	1.49475	1.09891	0.925507	0.498124	0.755872	-1.13444
SSSM5_132	11.0326	10.915	11.0036	11.169	11.2162	11.2445	11.1766	11.5992	11.3795	11.3502	11.2685	11.318	10.6193	10.6568	10.5854	11.1162	10.9879	10.5814	10.8997	11.1408	10.8559	11.1706	11.2374	10.9637	11.4614	11.2032	11.0661	11.4991	11.2441	11.258	10.7979	10.5773	10.4447	11.1223	10.7865	10.7529	-0.0507194	-0.456716	-0.150728	0.420421	0.583116	0.680799	0.446333	1.90523	1.14678	1.04582	0.763838	0.93453	-1.47725
SSSM5_133	11.4939	11.591	11.2294	11.1573	11.2572	11.1439	10.278	11.0193	10.7521	10.6214	10.5511	10.8047	11.3477	11.4742	11.4826	11.3877	11.5404	11.3632	11.5132	11.3292	11.1987	11.266	10.821	11.0623	11.0076	10.7128	10.4989	10.9502	10.7607	10.5996	11.495	11.4851	10.8794	11.0231	11.1245	11.2815	1.14514	1.42565	0.381493	0.173069	0.461569	0.134371	-2.36601	-0.225239	-0.996937	-1.37434	-1.57733	-0.844911	0.723026
SSSM5_134	10.9601	10.9965	10.6867	10.5715	10.6405	10.4182	9.52096	10.1642	10.0197	9.82333	9.81895	10.0394	10.9691	11.0501	11.0773	11.0432	11.0985	10.7867	10.9673	10.7782	10.5891	10.7807	10.1728	10.245	10.2134	10.0624	9.89697	9.96684	10.1176	10.0064	11.0682	10.9705	10.4558	10.5904	10.7454	10.8248	1.01035	1.09105	0.404983	0.149865	0.302727	-0.189623	-2.17643	-0.75196	-1.07191	-1.50686	-1.51656	-1.02847	1.03049
SSSM5_135	10.7563	10.7389	10.6785	10.7791	10.6927	10.5999	10.0785	10.3574	10.181	9.84273	9.9813	9.74313	10.5762	10.7441	10.5594	10.3849	10.3615	9.94235	10.6076	10.4528	10.3651	10.6875	10.4422	10.427	10.5006	10.0649	10.2396	10.0832	9.98589	9.95187	10.6117	10.4331	10.3127	10.4052	10.042	10.1414	1.37996	1.32037	1.11296	1.45815	1.16152	0.843009	-0.946472	0.010969	-0.594619	-1.75548	-1.27991	-2.09731	0.76198
SSSM5_136	11.4128	11.428	11.3362	11.4825	11.5163	11.4218	11.6049	11.639	11.4084	11.3065	11.3376	11.2121	10.9366	11.0557	10.8062	11.0178	11.0208	10.5976	11.396	11.387	11.2432	11.4245	11.3109	11.2747	11.5326	11.1641	11.0751	11.6145	11.2049	11.2492	11.1094	10.8858	10.9526	11.1077	10.6301	10.7418	0.715862	0.771646	0.434551	0.971741	1.096	0.74879	1.42164	1.54667	0.699572	0.325532	0.439699	-0.0213665	-1.03349
SSSM5_137	11.2591	11.2323	10.9971	11.0797	11.1305	11.0771	10.7935	11.4711	11.1768	11.4	11.3417	11.4162	10.8944	10.8272	10.8539	11.3033	11.2992	11.0114	11.3541	11.2299	10.9847	11.1078	10.9087	10.8177	11.2272	10.9593	10.7052	11.5998	11.2049	11.1887	11.1111	10.9388	10.4228	10.9649	10.9516	10.9466	0.70927	0.597754	-0.380453	-0.0369157	0.174311	-0.0477926	-1.22747	1.59117	0.36685	1.29563	1.05315	1.36303	-0.807682
SSSM5_138	11.3487	11.4175	10.9767	10.9114	10.9625	10.7165	9.90277	10.3609	10.1738	10.0618	10.1909	10.1519	10.9139	10.9828	11.0078	11.181	11.2527	10.9387	11.3781	11.0929	10.8684	11.0074	10.3614	10.538	10.438	10.2162	10.1272	10.2125	10.1608	10.125	11.0536	11.0551	10.6162	10.8478	10.9391	11.0796	1.45048	1.60695	0.605283	0.457011	0.57314	0.0141004	-1.8347	-0.793801	-1.21897	-1.47335	-1.18009	-1.26864	0.462619
SSSM5_139	12.1464	12.135	11.8309	11.7206	11.7003	11.4638	10.8713	10.9947	10.823	10.6328	10.3881	10.6889	11.7136	11.7967	11.9489	12.2982	12.2442	11.9291	12.2612	11.9482	11.6561	11.7129	11.206	11.2117	11.0832	10.6739	10.758	10.6724	10.7519	10.5901	11.8374	11.8844	11.3799	11.8903	11.9755	12.0371	1.16352	1.1438	0.622222	0.432973	0.398106	-0.00757111	-1.02407	-0.812337	-1.10698	-1.43331	-1.85311	-1.33707	0.420858
SSSM5_140	11.1235	11.1982	11.1792	11.3741	11.3601	11.4272	10.7905	11.4915	11.3971	11.121	11.0753	11.4118	11.2892	11.1961	11.3577	11.4341	11.5068	11.5732	11.3344	11.0457	11.1384	11.4652	11.308	11.3711	11.5369	11.2575	11.1557	11.3008	11.3817	11.3254	11.4131	11.5927	10.9993	11.2032	11.5284	11.4509	-1.0389	-0.619888	-0.72657	0.366378	0.288027	0.66444	-2.90652	1.02479	0.49547	-1.05317	-1.30935	0.577849	-0.109761
SSSM5_141	10.3308	10.3165	10.2741	10.3042	10.2164	10.1843	10.5885	10.1796	10.1705	10.1092	10.1845	10.0479	10.3292	10.4413	10.4593	10.7122	10.6144	10.545	10.454	10.1673	10.1854	10.2692	10.2109	10.1275	10.2083	10.1502	10.1425	10.1048	10.0881	10.0705	10.4263	10.4802	10.4947	10.7609	10.4799	10.5835	0.0711547	-0.00255868	-0.221525	-0.0662274	-0.519703	-0.685671	1.40311	-0.709851	-0.757237	-1.0741	-0.684785	-1.39082	0.0629082
SSSM5_142	10.484	10.4992	10.4067	10.645	10.3926	10.3339	11.9208	10.4816	10.5939	10.7892	10.5367	10.3534	10.5036	10.9386	10.5224	10.8005	10.6479	10.8381	10.646	10.3547	10.4941	10.4609	10.5952	10.3302	10.5382	10.5657	10.46	10.7249	10.4875	10.4662	10.4825	10.6899	11.6247	11.2731	10.5486	10.6814	-0.469102	-0.423887	-0.69851	0.00885281	-0.740301	-0.914658	3.7959	-0.476117	-0.142795	0.436938	-0.312495	-0.856539	-0.410887
SSSM5_143	11.3605	11.3484	11.3393	11.0174	10.8827	10.8871	11.3303	10.2998	10.5781	10.6014	10.5455	10.6643	11.3318	11.4779	11.4741	11.381	11.3199	11.3205	11.3583	11.2273	11.3072	10.8462	10.9613	10.9821	10.2913	10.6219	10.7598	10.1542	10.79	10.7077	11.3144	11.4403	11.5372	11.4489	11.2639	11.4404	0.804876	0.774012	0.750897	-0.0698885	-0.413302	-0.402179	0.727849	-1.89946	-1.18984	-1.13039	-1.27299	-0.970192	0.731854
SSSM5_144	10.9994	11.0031	10.95	10.5985	10.5377	10.4168	12.1188	9.91507	10.1062	10.4558	10.227	10.2783	11.0035	11.4941	11.1436	11.092	11.1808	11.4863	11.1649	10.9375	11.1984	10.6521	10.7603	10.6225	9.89629	10.2882	10.391	9.85114	10.475	10.2981	11.1309	11.3193	11.942	11.457	11.1104	11.3569	0.306291	0.312795	0.217268	-0.415915	-0.525549	-0.743321	2.32278	-1.64717	-1.30282	-0.673063	-1.08523	-0.992815	0.313621
SSSM5_145	12.866	12.8534	12.957	12.7969	12.7922	12.7632	12.6228	12.5966	12.6254	12.5374	12.4208	12.5785	12.8806	12.9267	13.0154	12.926	13.069	13.0023	13.0735	12.8419	13.095	12.8584	12.7869	12.8815	12.5964	12.6506	12.6358	12.35	12.6656	12.6529	12.9874	13.0199	12.8558	12.8916	13.0483	13.0355	0.289527	0.224801	0.759839	-0.0671202	-0.0913551	-0.241426	-0.966749	-1.10199	-0.952825	-1.40786	-2.01006	-1.19545	0.365153
SSSM5_146	13.3976	13.5484	13.3166	13.0998	13.0595	12.8877	12.5476	12.3994	12.4001	12.3874	12.3911	12.4461	13.4934	13.4512	13.6332	13.5043	13.658	13.8781	13.8587	13.3399	13.4626	13.1676	12.8181	13.1246	12.5547	12.6023	12.6077	12.5267	12.6104	12.4937	13.4877	13.7506	13.2894	13.2692	13.5938	13.6304	0.599557	0.90581	0.434893	-0.00532156	-0.0871037	-0.436143	-1.12689	-1.42785	-1.4264	-1.45209	-1.44473	-1.33297	0.793961
SSSM5_147	12.9121	12.9379	12.801	12.5933	12.5626	12.4003	11.5722	11.915	11.8889	11.8305	11.6375	11.9958	13.0916	13.0682	13.2512	13.2371	13.368	13.247	13.2191	12.7556	12.8385	12.6315	12.2624	12.4305	11.9973	11.9405	11.9498	11.6724	12.1494	12.0254	13.1675	13.2076	12.6797	12.8645	13.2636	13.2997	0.592275	0.637453	0.397681	0.0338277	-0.0200754	-0.304349	-1.75507	-1.15461	-1.20037	-1.30257	-1.64067	-1.01294	0.90675
SSSM5_148	12.3603	12.3585	12.2348	12.0035	11.9704	11.8455	11.0759	11.3408	11.3916	11.4118	11.243	11.5352	12.5791	12.49	12.7831	12.8684	12.8721	12.9984	12.7381	12.2584	12.3907	12.0035	11.7862	11.9447	11.376	11.5299	11.4891	11.2508	11.6632	11.5475	12.5785	12.7845	12.2083	12.4339	12.9183	12.9745	0.460211	0.457189	0.246586	-0.14715	-0.203544	-0.416135	-1.72616	-1.27515	-1.18874	-1.15427	-1.44169	-0.944381	0.832685
SSSM5_149	12.1731	12.1867	12.0705	11.8832	11.8078	11.6743	12.1024	11.1597	11.2485	11.3976	11.2776	11.3022	12.3111	12.4751	12.5913	12.6613	12.6576	12.7774	12.5283	12.0518	12.0502	11.8384	11.667	11.6657	11.2129	11.2188	11.3715	11.0479	11.4619	11.3624	12.397	12.5739	12.5255	12.5324	12.664	12.7407	0.378624	0.403164	0.193795	-0.143894	-0.279756	-0.520358	0.251309	-1.44792	-1.28782	-1.01904	-1.23532	-1.19102	0.627506
SSSM5_150	11.9153	11.9541	11.7603	11.6147	11.6221	11.444	10.582	10.9905	10.9606	10.8772	10.8036	11.0531	11.9415	11.9567	12.2325	12.2485	12.3286	12.3936	12.2881	11.7723	11.779	11.658	11.2914	11.4118	11.0368	10.9435	10.9811	10.8432	11.1464	11.0042	12.0131	12.2104	11.6895	11.8759	12.2846	12.2831	0.603144	0.674833	0.316925	0.0480866	0.0617634	-0.267071	-1.85873	-1.10454	-1.15976	-1.31372	-1.44968	-0.988835	0.651516
SSSM5_151	11.5794	11.5674	11.3164	11.2344	11.2906	11.1307	10.0949	10.6325	10.6225	10.4421	10.3553	10.6675	11.4058	11.4802	11.8552	11.8048	11.8867	12.1042	11.9469	11.3983	11.3602	11.3278	10.8958	11.0888	10.6854	10.5389	10.6465	10.5236	10.7852	10.5485	11.6089	11.8435	11.2756	11.361	11.8281	11.8814	0.711007	0.68885	0.224729	0.0731368	0.17707	-0.118672	-2.03379	-1.03975	-1.05837	-1.39194	-1.55234	-0.975077	0.39006
SSSM5_152	11.5028	11.6004	11.5364	11.293	11.3127	11.1186	10.255	10.7039	10.6948	10.5474	10.7777	10.6949	11.7	11.6041	11.8715	11.8904	11.9792	12.169	11.9345	11.4466	11.6534	11.3757	11.1083	11.1936	10.7154	10.7404	10.8575	10.4527	10.8055	10.7548	11.6463	11.9695	11.5335	11.5214	12.0634	12.0218	0.369034	0.552732	0.432335	-0.0259637	0.0109934	-0.354386	-1.98069	-1.1354	-1.15245	-1.43012	-0.996454	-1.15238	0.740362
SSSM5_153	10.7614	10.7507	10.5434	10.4264	10.4323	10.2395	10.4429	9.67415	9.76628	9.85939	9.6729	9.85985	10.6667	10.7562	11.0499	11.0875	11.1221	11.3114	11.131	10.6704	10.5722	10.4469	10.1092	10.2493	9.68738	9.73112	9.77246	9.69542	10.0173	9.9058	10.7332	11.0061	10.7272	10.772	11.1114	11.0879	0.619124	0.598493	0.198828	-0.0267863	-0.0152781	-0.387025	0.00510225	-1.47693	-1.29932	-1.11983	-1.47935	-1.11893	0.436578
SSSM5_154	11.1648	11.0814	11.0765	11.0107	11.0906	11.0931	10.2584	11.034	10.8525	10.7528	10.7705	11.0082	10.9079	10.9218	11.0472	11.0946	11.0897	11.0249	11.2616	11.1279	10.9783	11.1142	10.9845	11.0929	11.0837	10.9491	10.8436	10.8462	10.8169	10.8326	10.9048	11.0269	10.6492	10.6546	11.0001	10.9945	1.12927	0.676464	0.650114	0.292874	0.726662	0.73995	-3.78859	0.419217	-0.565218	-1.10632	-1.01008	0.279459	-0.264699
SSSM5_155	11.3995	11.3258	11.4954	11.3169	11.5174	11.4785	10.7526	11.552	11.2561	11.1456	11.0731	11.3162	10.7669	10.854	10.924	11.1095	11.0357	10.9502	11.3972	11.516	11.2272	11.5284	11.4072	11.3662	11.4479	11.2943	11.1728	11.183	11.0638	11.1426	10.8553	10.9081	10.7028	10.7849	10.9762	10.903	0.889174	0.60276	1.26154	0.568135	1.34713	1.19586	-1.62502	1.48166	0.331635	-0.0975495	-0.37926	0.565241	-1.56923
SSSM5_156	12.8141	12.8107	13.0368	13.2735	13.3406	13.5028	13.6067	14.1872	14.2157	14.0503	14.066	14.2393	13.0837	12.9383	12.9697	12.8489	12.7512	12.7515	12.7639	13.0751	12.9147	13.4041	13.4997	13.4818	14.1517	14.33	13.9923	14.4499	14.2116	14.3297	13.1875	13.0151	12.9182	12.7818	12.8917	12.7725	-1.01199	-1.01784	-0.631949	-0.228153	-0.113583	0.163141	0.340398	1.33093	1.37959	1.09746	1.1242	1.41988	-0.551919
SSSM5_157	11.9841	11.941	12.2969	12.6465	12.6408	12.8554	13.3726	13.5187	13.5289	13.6172	13.6849	13.6491	12.4699	12.4263	12.2797	12.2491	12.0696	12.3673	12.0609	12.2705	12.3784	12.7198	12.9489	12.8478	13.4624	13.7551	13.3898	13.7846	13.602	13.7041	12.4666	12.3508	12.8138	12.4586	12.4172	12.3058	-1.37494	-1.44636	-0.857331	-0.278724	-0.288117	0.0670926	0.923192	1.16489	1.18187	1.3279	1.43997	1.38077	-0.57097
SSSM5_158	11.0687	10.9907	11.3435	11.7262	11.662	11.839	12.8985	12.5016	12.4378	12.9504	12.7475	12.6986	11.4349	11.879	11.4273	11.6597	11.324	11.5036	11.1211	11.3211	11.4	11.7171	11.8941	11.5464	12.3026	12.3996	12.2357	12.7323	12.5459	12.5974	11.5407	11.3057	12.3994	11.9936	11.7344	11.6837	-1.47115	-1.60846	-0.987526	-0.313958	-0.426862	-0.115353	1.74951	1.0508	0.938597	1.84079	1.48363	1.39769	-0.826647
SSSM5_159	10.4906	10.3922	10.6639	10.8167	10.8079	10.9632	11.3301	11.6069	11.512	11.8894	11.8445	11.7709	10.7758	10.6873	10.7758	10.9149	10.6717	10.9056	10.3897	10.5829	10.5292	10.7727	10.9306	10.8243	11.4928	11.4039	11.2123	11.9558	11.5526	11.5747	10.6189	10.6148	10.8121	10.9301	10.9587	10.7853	-1.17003	-1.38711	-0.787837	-0.45099	-0.470268	-0.127727	0.68136	1.29198	1.08266	1.91494	1.81599	1.65359	-0.541171
SSSM5_160	11.7397	11.7582	12.0014	12.1743	12.2181	12.2585	12.3152	12.2695	12.1172	12.0598	11.9917	11.9046	11.2715	11.3497	11.1333	11.4558	11.4377	11.4282	11.8095	12.0308	12.1537	12.1999	12.2772	12.2875	12.1282	11.961	11.7383	11.9983	11.7083	11.8148	11.2899	11.2544	11.7783	11.7556	11.5243	11.4115	-0.266857	-0.214304	0.477658	0.969642	1.09443	1.20915	1.37048	1.24051	0.807174	0.643808	0.450208	0.202432	-1.59906
SSSM5_161	12.0737	12.1205	12.4295	12.7118	12.8297	12.9146	13.0988	13.2556	13.2005	13.1297	13.1348	13.14	12.0533	12.1253	11.8983	11.8824	11.8536	11.8422	12.1838	12.4721	12.6369	12.8507	12.9462	12.9854	13.2273	13.2389	12.9952	13.3305	13.1085	13.2291	12.2135	12.0374	12.5569	12.2165	12.0255	11.9818	-1.04148	-0.950488	-0.349371	0.199545	0.428812	0.594104	0.952263	1.2573	1.15005	1.01235	1.02229	1.03241	-1.0812
SSSM5_162	12.4471	12.4482	12.904	13.175	13.2363	13.4001	13.3956	13.7993	13.8231	13.6627	13.5572	13.701	12.6438	12.5572	12.501	12.2354	12.2671	12.1352	12.4694	12.7767	12.8138	13.2701	13.4171	13.4238	13.837	13.8698	13.6721	13.9228	13.7635	13.8851	12.746	12.5784	12.7132	12.5383	12.4054	12.221	-1.03626	-1.03441	-0.265527	0.191528	0.294825	0.571152	0.563636	1.2445	1.28456	1.0141	0.836079	1.07874	-0.704527
SSSM5_163	14.2178	14.1459	14.3679	14.7193	14.8961	15.1983	14.9656	15.6723	15.8002	14.9706	15.0439	15.3811	13.7902	13.8334	13.6733	13.9132	14.0017	13.4185	13.6399	13.8873	14.4627	15.4503	15.1674	15.2661	16.0778	16.1211	15.7415	15.8933	15.7694	15.5911	13.9753	13.4399	13.554	13.7526	13.6507	13.7025	-0.485972	-0.56809	-0.314452	0.0870424	0.289042	0.634383	0.368493	1.17589	1.32204	0.374175	0.457928	0.843201	-0.97445
SSSM5_164	13.5402	13.5359	13.385	13.4951	13.5489	13.5435	13.5701	13.8236	13.8384	13.5131	13.4709	13.6591	13.5149	13.5242	13.6129	13.5861	13.6906	13.5383	13.711	13.3192	13.4888	13.66	13.4518	13.5677	13.8627	13.9208	13.6796	13.8121	13.6707	13.5411	13.3869	13.4137	13.3458	13.3067	13.3066	13.4159	-0.139921	-0.166742	-1.11092	-0.422397	-0.0855411	-0.119056	0.0470661	1.63393	1.72621	-0.309236	-0.573577	0.604272	-0.297972
SSSM5_165	13.4552	13.5201	13.4646	13.304	13.3377	13.1854	13.2402	13.2967	13.2749	13.1294	13.0585	13.1922	13.6041	13.6546	13.6823	13.5386	13.6394	13.4773	13.5705	13.2604	13.4591	13.3238	13.1239	13.1204	13.1073	13.1675	13.003	12.8773	13.06	13.0364	13.4485	13.5164	13.3808	13.3224	13.3883	13.468	0.632836	0.947809	0.678755	-0.100328	0.0629092	-0.675468	-0.409875	-0.135918	-0.241654	-0.946977	-1.2912	-0.642793	1.35534
SSSM5_166	14.3145	14.3633	14.2551	14.0805	14.1447	14.0179	13.0045	13.8833	13.7716	13.2959	13.2337	13.4756	13.8146	13.7584	13.9229	13.917	14.0522	13.8524	14.4092	14.2101	14.2267	14.1925	13.7673	13.8911	13.8561	13.7018	13.5084	13.483	13.3906	13.4097	13.8095	13.8557	13.1726	13.5309	13.7967	13.8002	1.43513	1.57391	1.26593	0.769088	0.951907	0.591035	-2.29352	0.207874	-0.110047	-1.46421	-1.64104	-0.952565	0.0121472
SSSM5_167	13.9468	14.0063	13.8589	13.6295	13.6431	13.4963	12.6964	13.2801	13.1349	12.8275	12.732	12.9996	13.5057	13.4765	13.6441	13.6225	13.7715	13.5703	14.0222	13.8189	13.8638	13.7012	13.247	13.4085	13.2403	13.026	12.8981	12.867	12.8546	12.8311	13.4961	13.5916	12.9027	13.2621	13.5774	13.5529	1.42245	1.57409	1.19832	0.613253	0.647962	0.273624	-1.76606	-0.277582	-0.647948	-1.43175	-1.67548	-0.992971	0.297707
SSSM5_168	11.8915	11.9281	11.7848	11.6959	11.6591	11.3943	11.7998	11.3143	11.1946	11.3866	11.1275	11.1459	11.8531	11.9235	12.0891	12.1555	12.1851	12.1407	12.1279	11.7421	11.7777	11.6247	11.4681	11.4559	11.3114	10.9902	11.0917	11.0811	11.1271	11.0864	11.8735	12.0207	11.797	12.139	12.1061	12.1392	0.607303	0.701717	0.331701	0.10201	0.0071181	-0.676764	0.370436	-0.883411	-1.1926	-0.696673	-1.36586	-1.31841	0.508139
SSSM5_169	12.2526	12.3996	12.1455	12.042	12.0832	11.8643	11.4787	11.6773	11.5777	11.4682	11.4123	11.6176	12.3482	12.2268	12.4658	12.3844	12.534	12.6364	12.6493	12.2028	12.2307	12.1671	11.7116	11.9543	11.6361	11.4861	11.3589	11.5917	11.5843	11.3948	12.3533	12.5988	11.9974	12.1892	12.4113	12.5415	0.567717	0.924619	0.307848	0.0566125	0.156585	-0.374803	-1.3109	-0.828873	-1.07063	-1.33633	-1.47212	-0.973722	0.799744
SSSM5_170	12.4648	12.525	12.3684	12.2701	12.2514	12.0574	11.9123	11.7819	11.6951	11.7013	11.5427	11.6433	12.5469	12.5597	12.6956	12.525	12.6648	12.5806	12.74	12.2903	12.3701	12.2995	11.9509	12.0911	11.8451	11.6111	11.6401	11.6422	11.6859	11.6152	12.5656	12.6677	12.2686	12.469	12.521	12.5769	0.708942	0.860895	0.465122	0.216711	0.169562	-0.320837	-0.687524	-1.01732	-1.23659	-1.22097	-1.62184	-1.3674	0.916447
SSSM5_171	11.8915	11.9693	11.7481	11.5733	11.5472	11.3581	10.83	11.0205	10.8894	10.9467	10.8441	10.966	11.9542	11.936	12.0829	12.1253	12.1331	11.9836	12.1677	11.7964	11.7152	11.5412	11.1727	11.2741	11.0566	10.7935	10.8034	10.8797	10.9984	10.9133	11.9697	12.044	11.4866	11.8995	11.9963	12.0855	0.77402	0.932265	0.482349	0.126908	0.0739012	-0.310869	-1.38488	-0.997556	-1.26411	-1.14748	-1.35621	-1.10835	0.901539
SSSM5_172	12.0154	12.019	11.8186	11.7	11.6344	11.4769	11.8448	11.0343	11.0391	11.2285	10.9523	11.1013	12.0425	12.1257	12.2548	12.3669	12.3027	12.3827	12.2515	11.8997	11.8165	11.6024	11.3928	11.4119	11.0848	11.0187	10.9801	10.9567	11.1986	11.0288	12.1106	12.2414	11.9999	12.3138	12.3437	12.3757	0.607727	0.614768	0.222942	-0.0091178	-0.13746	-0.445532	0.274181	-1.31118	-1.30171	-0.931378	-1.47159	-1.18019	0.660853
SSSM5_173	12.4588	12.4433	12.3622	12.133	12.1212	11.9384	11.9022	11.4931	11.5501	11.6268	11.3302	11.6416	12.6899	12.6833	12.8227	12.8337	12.8519	12.9061	12.5404	12.3058	12.4539	12.1306	11.9685	11.9659	11.511	11.5174	11.5159	11.1649	11.7108	11.6021	12.6824	12.8194	12.4953	12.6109	12.9417	13.0144	0.500974	0.472307	0.322763	-0.100092	-0.121714	-0.458893	-0.525736	-1.28034	-1.17512	-1.03373	-1.58073	-1.00634	0.927258
SSSM5_174	12.447	12.4368	12.3399	12.1084	12.0322	11.8283	12.4347	11.3472	11.4443	11.6487	11.815	11.5761	12.7366	12.8073	12.8529	12.8995	12.8945	13.0801	12.7074	12.2941	12.418	11.9864	11.8876	11.9967	11.3823	11.4428	11.6347	11.3755	11.7004	11.6138	12.6938	12.8918	12.9083	12.7805	12.9474	13.0108	0.374229	0.356304	0.186592	-0.218982	-0.352363	-0.709671	0.352708	-1.55237	-1.38225	-1.02432	-0.732945	-1.1514	0.881511
SSSM5_175	11.7985	11.81	11.6681	11.3504	11.3887	11.2147	11.8793	10.6635	10.8365	11.112	11.0972	10.9846	12.1967	12.2774	12.3697	12.3226	12.3669	12.6797	11.9908	11.6325	11.8667	11.3276	11.2254	11.3075	10.7034	10.839	10.8957	10.6938	11.2372	11.1119	12.1869	12.4362	12.3309	12.2025	12.4901	12.5368	0.254846	0.273273	0.0455384	-0.464501	-0.403042	-0.682368	0.384535	-1.56709	-1.28938	-0.847169	-0.870877	-1.05169	0.893945
SSSM5_176	10.6405	10.5596	10.6566	10.7023	10.6749	10.6814	10.8246	10.9103	10.8509	10.7757	10.9075	10.7699	10.6699	10.6963	10.6601	10.7772	10.6781	10.6028	10.6148	10.5526	10.479	10.6702	10.6883	10.5926	10.9569	10.9228	10.8165	11.0286	10.8516	10.8722	10.7227	10.6779	10.7011	10.845	10.6132	10.6787	-0.719492	-1.36162	-0.591869	-0.22936	-0.446677	-0.395247	0.740893	1.4214	0.950113	0.352991	1.39882	0.306908	-0.486688
SSSM5_177	10.933	10.863	11.1445	11.1805	10.9964	11.1772	12.3381	11.1141	11.3965	11.5382	11.4266	11.3536	11.2139	11.6426	11.2808	11.1075	11.0201	11.2438	10.9393	10.9974	11.2804	11.0226	11.3726	11.4338	11.4379	11.6417	11.6408	11.5662	11.578	11.6252	11.1502	11.2594	12.3667	11.7184	11.1942	11.2984	-1.2235	-1.43014	-0.598409	-0.492149	-1.03602	-0.501913	2.92846	-0.688217	0.146231	0.564681	0.235033	0.019398	-0.393414
SSSM5_178	10.8476	10.7775	11.1997	11.4239	11.3699	11.5123	11.7154	11.9091	11.9678	11.892	12.0059	11.9117	11.1062	11.0916	10.9657	10.8395	10.7918	10.712	10.955	10.9963	11.1599	11.451	11.5878	11.6193	12.0238	11.9895	11.9161	12.2514	12.0367	12.0651	11.1255	10.9615	11.318	11.1862	10.7679	10.7563	-1.14129	-1.28771	-0.406769	0.0611391	-0.0516466	0.245492	0.669226	1.07336	1.19598	1.03787	1.27543	1.07884	-0.601866
SSSM5_179	11.8932	11.806	12.1903	12.4139	12.4165	12.5513	13.1553	13.1534	13.1992	13.2996	13.2887	13.3925	12.3085	12.3359	12.0475	11.9928	11.9394	11.9036	11.9356	12.1596	12.2572	12.3776	12.5592	12.5705	13.1234	13.152	12.9287	13.4899	13.3561	13.4136	12.3036	12.0971	12.6604	12.3003	12.0185	11.9934	-1.22196	-1.38307	-0.673543	-0.260781	-0.255867	-0.00710594	1.1081	1.1045	1.18914	1.3744	1.35422	1.54599	-0.455286
SSSM5_180	11.9767	11.9259	12.1415	12.254	12.2743	12.3679	12.6349	12.8241	12.8263	13.1489	13.0012	13.1442	12.1008	11.9498	12.0119	12.076	11.9451	11.9182	12.0067	12.1912	12.134	12.1883	12.2883	12.248	12.6218	12.6739	12.4585	13.239	12.9442	13.0256	12.0189	11.9595	11.936	12.1235	11.9513	11.9051	-0.874095	-0.994636	-0.48345	-0.216692	-0.168698	0.0532123	0.686361	1.13487	1.14006	1.90477	1.5546	1.89374	-0.58001
SSSM5_181	11.1829	11.0635	11.2786	11.3684	11.3592	11.4325	11.9889	11.696	11.6919	12.103	11.9315	11.9493	11.1264	11.1502	11.1311	11.3672	11.1999	11.1353	11.1637	11.3522	11.33	11.3276	11.4424	11.3538	11.5374	11.4523	11.4605	11.8341	11.7307	11.8405	11.1194	11.1065	11.3031	11.6487	11.2932	11.2519	-0.878672	-1.2928	-0.546762	-0.235097	-0.267155	-0.0128355	1.91702	0.901041	0.886911	2.31268	1.71793	1.7798	-1.07458
SSSM5_182	13.2362	13.1804	13.3737	13.7426	13.7767	13.9583	13.7679	14.3777	14.3213	14.0093	13.8995	14.1528	13.0943	12.9285	12.9852	12.9396	12.917	12.6631	13.196	13.538	13.2893	13.8368	13.8821	13.9144	14.4573	14.4453	14.2059	14.6706	14.1671	14.2369	13.1243	13.003	12.8382	12.8812	12.9338	12.8652	-0.584878	-0.680415	-0.34966	0.28153	0.339943	0.65062	0.324793	1.36828	1.27179	0.737898	0.550018	0.983397	-0.827765
SSSM5_183	13.4501	13.3915	13.7939	14.0786	14.1207	14.3172	14.4277	15.1232	15.2065	15.0725	15.2305	15.3761	14.271	13.9788	13.8999	13.5454	13.4621	13.2717	13.3246	13.8081	13.8523	14.2011	14.35	14.3444	15.2189	15.4759	15.1186	15.5111	15.4756	15.557	14.2734	13.9839	14.0359	13.5153	13.6328	13.6187	-1.17175	-1.25123	-0.705637	-0.319575	-0.26249	0.00386142	0.153773	1.09687	1.20973	1.02801	1.24229	1.43976	-0.0587292
SSSM5_184	12.0391	11.9306	12.2195	12.5202	12.5895	12.8367	12.8267	13.6478	13.7119	13.632	13.6544	13.9409	12.6885	12.4482	12.457	12.1073	12.0743	11.7933	11.9368	12.3079	12.2407	12.689	12.7524	12.6858	13.7738	13.8815	13.5581	14.084	13.9438	13.9715	12.778	12.363	12.2314	12.105	12.0954	12.0504	-1.03075	-1.17901	-0.784335	-0.373372	-0.278703	0.0590567	0.045336	1.16719	1.2548	1.14565	1.17622	1.56762	-0.143529
SSSM5_185	11.9574	11.922	12.1775	12.3516	12.4336	12.5821	12.4853	13.1133	13.2091	12.7782	12.8677	13.0761	12.0686	11.854	11.7587	11.5143	11.5326	11.1929	11.7788	12.0268	12.0649	12.4464	12.4926	12.5051	13.1955	13.2169	12.9626	13.2825	13.0868	13.1911	12.0128	11.7832	11.6837	11.6167	11.4931	11.4787	-0.569034	-0.626034	-0.214725	0.0655155	0.1974	0.436541	0.280772	1.29165	1.44584	0.752177	0.896177	1.23174	-0.390107
SSSM5_186	10.5014	10.4024	10.5962	10.5457	10.5722	10.6486	11.0279	11.2429	11.1264	11.2165	11.3442	11.2723	10.2342	10.1781	10.0512	10.3653	10.3344	10.1386	10.3057	10.6109	10.4947	10.5376	10.6226	10.5099	10.8921	10.6628	10.4772	11.1717	10.8578	10.9169	10.2338	10.0713	10.1004	10.5505	10.1669	10.1704	-0.227814	-0.489434	0.0228311	-0.110553	-0.0405004	0.161508	1.16428	1.73292	1.42466	1.66305	2.00064	1.81058	-0.934314
SSSM5_187	11.728	11.7121	11.485	11.2597	11.312	11.242	10.7447	10.6969	10.7769	10.3711	10.5343	10.9187	11.8232	11.8893	12.2092	12.138	12.3166	12.2614	11.7966	11.5966	11.6572	11.2498	10.9303	11.2994	10.6813	10.7153	10.8063	10.3473	11.0516	10.9396	11.9032	12.2151	11.6208	11.5773	12.2734	12.5208	0.526504	0.50059	0.129609	-0.238184	-0.152864	-0.267137	-1.07907	-1.1572	-1.02656	-1.68916	-1.42267	-0.795069	0.681922
SSSM5_188	11.9028	11.8494	11.8303	11.7386	11.7906	11.8072	11.2474	11.7778	11.6386	11.6718	11.7646	11.8483	11.8722	11.8234	12.1467	12.3419	12.3	12.3536	12.1194	12.0184	11.8326	11.7316	11.652	11.7874	11.639	11.4896	11.5515	11.6068	11.6402	11.7111	12.0061	12.1464	11.6727	11.9684	12.2213	12.3028	0.18404	-0.0241248	-0.0987973	-0.456172	-0.253364	-0.188896	-2.37052	-0.303422	-0.845706	-0.716356	-0.354746	-0.0285902	0.0644979
SSSM5_189	11.9086	11.9289	11.9451	11.9628	11.8919	11.871	12.2302	11.9499	11.9165	11.914	11.7391	11.9002	11.9595	12.0045	12.0405	12.2198	12.1337	12.2074	12.0377	11.9562	11.8669	11.8562	11.8695	11.872	11.9118	11.8566	11.7769	11.9949	11.8701	11.9277	11.9481	12.0689	12.0784	12.2146	12.1133	12.18	-0.527273	-0.367989	-0.24068	-0.100759	-0.658749	-0.82356	2.00256	-0.202678	-0.465413	-0.48477	-1.86107	-0.593947	-0.127086
SSSM5_190	12.3159	12.2918	12.3449	12.3162	12.3174	12.2874	12.2477	12.5636	12.5049	12.4594	12.4	12.5037	12.3149	12.2709	12.3497	12.403	12.4654	12.3288	12.4049	12.2241	12.2701	12.3222	12.2221	12.2233	12.5075	12.4051	12.271	12.6291	12.4366	12.441	12.3012	12.2973	12.0655	12.2988	12.3673	12.3239	-0.332025	-0.550163	-0.0707581	-0.329403	-0.318596	-0.590221	-0.948598	1.90577	1.37601	0.964003	0.42736	1.36433	-0.341223
SSSM5_191	12.7441	12.7328	12.6931	12.6545	12.5997	12.5334	12.6682	12.5948	12.5268	12.5993	12.4539	12.5889	12.6767	12.7439	12.7309	12.6472	12.7144	12.4879	12.8055	12.5815	12.5472	12.6824	12.4309	12.4507	12.6446	12.4937	12.4483	12.607	12.4984	12.462	12.6623	12.6047	12.5097	12.7178	12.5668	12.6152	1.40172	1.28938	0.893685	0.509951	-0.0358983	-0.696161	0.646111	-0.0850697	-0.761752	-0.0402835	-1.48764	-0.14394	0.73005
SSSM5_192	17.0999	17.0477	17.1902	17.3789	17.4158	17.7008	17.2909	18.1949	18.3239	17.8999	17.8404	18.3729	17.3868	17.0756	17.3192	16.9421	16.8244	16.628	16.931	17.3967	17.0244	17.466	17.5655	17.5644	18.2562	18.5548	18.18	18.5503	18.3936	18.4136	17.3368	17.3291	16.7634	16.692	17.0307	17.0149	-0.711696	-0.80216	-0.555505	-0.22869	-0.164894	0.328696	-0.381014	1.18416	1.40748	0.673312	0.570372	1.49229	-0.215053
SSSM5_193	16.9217	16.8601	17.0075	17.1831	17.2638	17.5161	17.1007	18.079	18.1604	17.7234	17.7071	18.24	17.1982	16.9271	17.1206	16.7609	16.6607	16.5049	16.6515	17.2041	16.8429	17.3123	17.3894	17.3953	18.1146	18.4244	18.0335	18.26	18.2604	18.2878	17.1961	17.1821	16.6222	16.5275	16.83	16.8294	-0.716727	-0.821827	-0.570204	-0.270571	-0.132909	0.297714	-0.411262	1.25855	1.39745	0.651576	0.623807	1.53339	-0.24484
SSSM5_194	16.1548	16.0921	16.3352	16.4239	16.5144	16.7795	16.3402	17.38	17.4824	16.9595	16.8994	17.5142	16.4319	16.2806	16.3813	16.036	15.9164	15.5336	15.7482	16.4171	16.1245	16.5797	16.6984	16.5471	17.3749	17.6683	17.3582	17.3601	17.5365	17.5798	16.5548	16.303	15.8501	15.8198	16.092	16.0328	-0.714133	-0.817936	-0.415492	-0.268522	-0.118701	0.320066	-0.407124	1.31422	1.48379	0.618098	0.518674	1.53642	-0.255333
SSSM5_195	11.4725	11.47	11.5944	11.7207	11.7974	11.7346	12.4074	12.3747	12.3219	12.2654	12.1626	12.292	11.8992	11.9318	11.8353	11.637	11.7058	11.5611	11.5148	11.4956	11.4994	11.7852	11.8718	11.8677	12.463	12.3508	12.2666	12.5928	12.417	12.4693	11.9283	11.9025	11.9614	11.914	11.5472	11.6208	-1.34233	-1.34936	-0.988171	-0.621636	-0.398869	-0.581076	1.37229	1.27735	1.12409	0.95992	0.661533	1.03711	-0.103426
SSSM5_196	10.8102	10.7754	10.8556	11.1278	11.1482	11.1114	11.3288	11.7298	11.5988	11.5721	11.4346	11.5911	11.0698	11.0615	11.0927	10.864	10.9641	10.6374	10.8583	10.863	10.8252	11.1593	11.2099	11.1495	11.7126	11.2771	11.3776	11.9616	11.6939	11.6591	11.2202	11.0718	10.771	10.9312	10.6854	10.7151	-1.01739	-1.11734	-0.88709	-0.104799	-0.0462911	-0.151982	0.472677	1.6248	1.24836	1.17171	0.776498	1.22634	-0.271515
SSSM5_197	10.5053	10.4795	10.5526	10.6954	10.6817	10.5413	10.9224	11.1716	10.9698	11.2105	11.2207	11.1059	10.8022	10.6355	10.6732	10.7164	10.8209	10.6661	10.8458	10.5695	10.6467	10.6124	10.7576	10.752	10.9136	10.6751	10.5794	11.6429	10.985	10.9172	10.7603	10.8042	10.5856	10.6446	10.5145	10.6208	-1.11855	-1.22271	-0.92827	-0.353849	-0.408872	-0.973831	0.559826	1.5626	0.750634	1.71943	1.76016	1.2984	0.0762515
SSSM5_198	11.3835	11.3689	11.4063	11.6235	11.6452	11.5776	11.3624	11.7746	11.5926	11.4414	11.421	11.3535	11.1388	11.2138	11.2079	11.2244	11.286	11.1266	11.4435	11.4246	11.378	11.6236	11.5527	11.5375	11.8271	11.5529	11.4362	11.6535	11.329	11.3773	11.2397	11.2159	11.0367	11.3072	11.0106	11.0872	-0.0522901	-0.124752	0.0619015	1.14608	1.25426	0.916823	-0.157416	1.8998	0.991707	0.237035	0.135004	-0.201844	-1.27329
SSSM5_199	13.1891	13.1276	13.042	12.9607	12.8898	12.9698	12.9101	12.5729	12.6419	12.1948	11.9942	12.4251	12.881	13.0995	12.9485	12.8456	12.8254	12.7443	13.2514	13.228	13.0439	12.9605	12.8983	13.0393	12.8819	12.964	12.8306	12.5803	12.6548	12.6337	13.0048	13.0165	13.1911	12.6538	12.7072	12.9927	1.21988	0.995218	0.682279	0.384969	0.125548	0.418299	0.19992	-1.03287	-0.780761	-2.41545	-3.14899	-1.57333	0.0935687
SSSM5_200	10.4651	10.5648	10.6374	10.7157	10.6787	10.6169	11.4212	10.5901	10.7363	10.1974	10.385	10.3494	10.3889	10.9297	10.5346	10.3567	10.4342	11.0894	10.6611	10.6954	11.2913	10.7498	10.9101	11.2532	10.9512	11.0697	11.0261	10.6639	10.5197	10.7279	10.5136	10.7474	11.6095	10.4405	10.7263	11.0164	-0.855976	-0.546309	-0.320803	-0.0777234	-0.192541	-0.384385	2.11381	-0.467651	-0.0136501	-1.68761	-1.10473	-1.21544	-1.0928
SSSM5_201	17.6875	17.7405	17.5858	17.5342	17.6162	17.6252	16.7331	17.7175	17.5783	16.9246	17.0177	17.238	16.9395	16.9148	16.9628	16.9479	16.9467	16.6149	17.6081	17.7945	17.4283	17.671	17.5314	17.6216	17.8303	17.8801	17.5518	17.5364	17.2903	17.3401	17.0488	17.0949	16.3649	16.5553	16.7853	16.7928	0.984176	1.11181	0.739036	0.614683	0.812208	0.834039	-1.31632	1.05638	0.721025	-0.854703	-0.630329	-0.0993315	-0.818881
SSSM5_202	17.1172	17.1494	17.01	16.9528	17.0634	17.001	16.0331	17.0467	16.921	16.2171	16.1957	16.549	16.4208	16.3721	16.4222	16.4396	16.4258	15.9693	16.988	17.1966	16.889	17.1111	16.9184	16.8971	17.1674	17.0983	16.8749	16.6068	16.6369	16.6771	16.506	16.4439	15.7714	16.0482	16.2678	16.3434	1.15316	1.23435	0.882834	0.738723	1.01761	0.860177	-1.57922	0.975388	0.658654	-1.11559	-1.16941	-0.278933	-0.60196
SSSM5_203	16.0032	16.0278	15.9554	15.7386	15.9427	15.7143	14.4869	15.4792	15.2149	14.3849	14.2965	14.7377	15.279	15.3364	15.2599	15.3139	15.3967	14.694	15.7058	16.029	15.919	15.9536	15.6102	15.5779	15.6378	15.2092	15.1767	14.6104	14.8392	14.8279	15.4527	15.169	14.6075	15.0032	15.1604	15.3729	1.3821	1.43107	1.28688	0.855321	1.26158	0.806939	-1.63679	0.338792	-0.187399	-1.83969	-2.0158	-1.13735	-0.0596661
SSSM5_204	12.5311	12.6353	12.1478	11.9904	11.9393	11.8671	12.533	11.1706	11.4338	11.436	11.3224	11.3188	11.963	12.1414	11.9848	11.8227	11.7067	12.0387	12.0402	11.7034	11.7066	11.4578	11.3989	11.4794	11.0286	11.6794	11.2315	10.9713	11.1723	11.0815	11.6276	11.7887	12.3673	12.0341	11.4925	11.8439	1.85682	2.09684	0.974304	0.611885	0.494212	0.327908	1.86131	-1.27584	-0.669617	-0.664691	-0.926289	-0.934435	0.548723
SSSM5_205	11.4752	11.4295	11.068	10.8795	10.8703	10.7568	11.4942	10.1699	10.3638	10.542	9.70376	10.352	10.8224	11.131	11.0338	10.7706	10.7404	10.8045	11.042	10.6275	10.545	10.4818	10.3919	10.1758	9.99362	10.4011	10.0376	9.86986	10.1327	10.0098	10.8776	10.7237	11.0931	11.2864	10.4692	10.671	1.80679	1.70711	0.920087	0.509602	0.489591	0.242396	1.84811	-1.03562	-0.613363	-0.225276	-2.05059	-0.639116	0.385133
SSSM5_206	11.9891	12.0537	11.6355	11.38	11.3384	11.2139	12.1196	10.6022	10.8881	10.971	10.719	10.7813	11.4302	11.5354	11.5354	11.3528	11.1839	11.4576	11.566	11.2332	11.1632	10.9762	10.9264	10.8287	10.4024	10.9631	10.6736	10.434	10.6762	10.5809	11.228	11.3917	11.7086	11.7621	11.1092	11.2767	1.77672	1.92157	0.983747	0.410614	0.317388	0.038156	2.0693	-1.33371	-0.692378	-0.506543	-1.07172	-0.931891	0.523349
SSSM5_207	12.1986	12.2734	11.9468	11.939	12.0417	11.9491	11.6601	12.0866	11.9976	11.9681	12.2815	12.1538	11.8427	11.6615	11.8701	11.6527	11.7626	11.969	11.9576	11.8876	11.9326	11.8415	11.7038	12.062	11.9994	11.869	11.7868	12.2183	12.0048	12.0206	11.7732	11.8995	11.5249	11.5644	11.6369	11.7462	1.50809	1.89623	0.201725	0.161224	0.694077	0.213796	-1.28555	0.927347	0.465646	0.312612	1.93824	1.27581	-0.337995
SSSM5_208	12.1098	12.0702	12.5351	12.6048	12.6672	12.6945	12.2729	13.3042	13.089	12.867	13.1094	13.1974	12.3475	11.8692	11.7984	11.7891	11.8042	11.8097	12.0185	12.4836	12.6132	12.6138	12.8876	13.1058	13.2738	13.1691	13.0911	13.0474	12.9711	13.1506	12.0636	12.052	11.8024	11.8115	11.9759	11.8558	-0.726638	-0.800673	0.069527	0.199967	0.316742	0.367882	-0.421185	1.50919	1.10635	0.690765	1.14447	1.30925	-0.281547
SSSM5_209	11.359	11.3108	11.5623	11.7026	11.768	11.7374	11.7358	12.1597	11.9367	11.9561	11.8325	11.8836	11.1664	11.0235	11.0223	11.2384	11.2137	11.1852	11.4636	11.6901	11.7078	11.6981	11.9401	11.8655	12.0766	11.8663	11.8555	11.8356	11.7568	11.9301	11.221	11.1619	11.0925	11.3055	11.2588	11.1984	-0.645621	-0.789422	-0.0393254	0.378993	0.574165	0.482679	0.478088	1.7422	1.07704	1.13485	0.766225	0.918862	-1.22007
SSSM5_210	11.3374	11.2809	11.2828	11.311	11.2687	11.208	11.2425	11.1352	11.001	11.1808	10.8843	10.9716	10.9728	11.0186	11.1515	11.2748	11.2022	11.3143	11.4221	11.3983	11.2729	11.201	11.294	11.2279	11.0069	10.713	10.8114	10.8076	10.74	10.8029	11.047	11.071	10.955	11.282	11.2472	11.1863	1.092	0.800404	0.810345	0.956039	0.737439	0.424822	0.602369	0.049075	-0.643058	0.284521	-1.245	-0.795012	-0.788607
SSSM5_211	15.076	15.2255	15.3056	15.291	15.2643	15.4838	14.91	15.574	15.6697	15.4462	15.4116	15.6622	14.9775	14.8748	15.1789	14.9309	14.6858	15.1206	14.8141	15.1292	15.1333	15.0992	15.194	15.2661	15.5377	15.8958	15.6398	15.6065	15.7376	15.7736	14.8211	14.8754	14.73	14.3669	15.1063	14.9831	-0.399296	0.025214	0.252742	0.211323	0.135465	0.758686	-0.870576	1.01478	1.28652	0.652072	0.553691	1.26549	-0.678941
SSSM5_212	11.7593	11.5221	11.8359	12.0376	11.8839	11.9719	11.8863	11.9153	11.8133	12.1553	12.032	12.0206	11.7751	11.6013	12.1011	12.1165	11.8892	12.7473	11.6525	11.1696	11.8984	11.7186	11.6087	11.5911	11.6438	12.0476	11.6024	11.7752	11.6372	11.6031	11.5495	11.781	11.8216	11.7028	12.334	11.9283	-0.285325	-1.15696	-0.00376148	0.73767	0.172506	0.495923	0.181353	0.288012	-0.0866702	1.17002	0.716809	0.675033	-0.227399
SSSM5_213	11.4844	11.6043	11.7889	11.7569	11.5705	11.6735	12.2873	11.5464	11.6694	11.9369	11.7904	11.6609	11.6514	11.9052	12.0035	11.882	11.7859	12.4299	11.4409	11.2128	11.6913	11.4394	11.5516	11.5336	11.4544	11.7209	11.646	11.2438	11.5586	11.5225	11.3401	11.6307	12.3066	11.855	12.1672	11.9622	-0.814584	-0.389152	0.265501	0.152025	-0.509179	-0.143754	2.0338	-0.594707	-0.158402	0.790707	0.270791	-0.188428	-0.222213
SSSM5_214	10.6617	10.765	10.8716	10.7347	10.8619	10.9505	11.0295	10.8997	11.111	10.9443	11.0165	11.1314	10.8394	10.7808	11.1883	10.919	11.102	11.2402	10.4932	10.4866	10.7669	10.7271	10.7404	10.9019	11.0179	11.04	11.086	10.5872	10.9784	10.8998	10.5486	10.5673	10.9193	11.0066	11.1208	11.0532	-1.13835	-0.620138	-0.0851981	-0.772091	-0.133655	0.310777	0.70709	0.055891	1.11617	0.279652	0.641829	1.21819	-0.246676
SSSM5_215	10.3278	10.2289	10.7005	10.8365	10.7772	10.8933	11.6348	11.5416	11.5188	11.4979	11.6326	11.4804	10.5526	10.5776	10.2703	10.5197	10.3579	10.3003	10.2939	10.5529	10.6888	10.8196	11.0541	10.9337	11.526	11.4671	11.3936	11.6637	11.4765	11.5533	10.4737	10.2863	10.9867	10.9917	10.4624	10.4722	-1.17163	-1.37069	-0.42098	-0.147207	-0.266671	-0.0327	1.46045	1.27283	1.2269	1.18474	1.45611	1.14956	-0.71897
SSSM5_216	9.93368	9.84062	10.1384	10.1231	10.1372	10.1558	10.5371	10.8018	10.7521	10.9168	11.0666	10.91	9.90387	9.93698	9.95991	10.3743	10.2998	10.4262	10.0717	10.0487	10.1545	10.1963	10.2509	10.1883	10.5439	10.4473	10.4004	11.1053	10.6975	10.733	9.95246	10.0489	10.2408	10.4885	10.2366	10.1914	-1.17632	-1.44628	-0.58248	-0.626983	-0.585983	-0.531941	0.574157	1.34187	1.19771	1.67558	2.11018	1.65592	-1.26279
SSSM5_217	14.1882	14.3319	14.5868	14.2067	14.356	14.2387	13.5465	13.9667	13.9688	13.4405	13.6989	13.9328	13.5707	13.2557	13.497	13.1203	13.2235	13.6745	14.3711	14.4808	14.9891	14.4022	14.1363	14.5627	13.9242	14.1006	13.6919	13.3435	13.616	13.6641	13.1124	13.591	13.5131	12.9887	13.6404	13.755	0.699174	0.998334	1.52917	0.737739	1.04853	0.804193	-0.637087	0.237857	0.242385	-0.857747	-0.319596	0.167367	-0.586623
SSSM5_218	12.0872	12.4335	12.4167	12.4372	12.6549	12.4649	11.6958	11.8839	11.9925	11.8164	11.3903	12.0198	11.7484	11.8002	12.1638	12.1708	12.1605	12.1264	12.8873	12.3581	12.1228	12.7598	11.9823	12.0752	11.7107	11.8196	11.3667	11.3748	12.0009	11.9939	11.7719	12.0564	11.8396	11.7009	11.8566	12.1458	0.143358	1.10856	1.06168	1.11868	1.72557	1.19609	-0.947461	-0.423109	-0.120458	-0.611367	-1.79862	-0.0444539	-0.800738
SSSM5_219	13.4359	13.5389	13.3832	13.2899	13.4214	13.2451	12.2422	12.8799	12.8098	12.5577	12.285	12.7342	13.0582	13.0926	13.4048	13.2893	13.3462	13.1482	13.8063	13.4396	13.2048	13.4891	12.9603	13.0264	12.8382	12.7107	12.4818	12.6186	12.7228	12.6562	13.2102	13.3254	12.7281	12.7941	13.0884	13.1733	1.0644	1.34103	0.92257	0.671887	1.02522	0.55145	-2.14414	-0.430142	-0.618536	-1.29597	-2.02894	-0.82164	0.0490184
SSSM5_220	14.7795	14.8421	14.8612	14.8042	14.9233	14.8748	14.0469	14.9951	14.8768	14.4921	14.5709	14.6813	14.3968	14.139	14.4022	14.3794	14.4437	14.4872	14.9234	14.9043	14.9025	15.0227	14.8101	15.0082	15.0578	15.1082	14.8348	14.9595	14.6788	14.7761	14.3224	14.5445	13.8479	14.0577	14.4431	14.4582	0.384244	0.580495	0.640702	0.461592	0.835364	0.683162	-1.91546	1.06085	0.689648	-0.518161	-0.270756	0.0757459	-0.817257
SSSM5_221	14.0956	14.0833	14.0752	14.1188	14.1757	14.1752	13.4826	14.1401	14.0622	13.7066	13.4669	13.7523	13.4447	13.3891	13.643	13.621	13.6968	13.5536	14.199	14.1261	14.0045	14.2664	13.9787	14.0486	14.2453	14.1049	13.9116	14.1876	13.8013	13.8522	13.5438	13.5959	13.0314	13.3838	13.558	13.5317	0.825905	0.786792	0.761294	0.899306	1.0794	1.07771	-1.11534	0.96654	0.719942	-0.405929	-1.16506	-0.261345	-1.2354
SSSM5_222	13.1692	13.1492	13.1796	13.0717	13.1488	13.0849	12.4672	13.149	12.9516	12.7161	12.6586	12.725	12.5658	12.5989	12.8071	12.9242	12.991	12.8293	13.2436	13.2126	13.1783	13.1887	12.9347	12.9258	13.0327	12.7824	12.7564	12.8684	12.6315	12.703	12.7306	12.7667	12.3775	12.7254	12.8337	12.8364	1.23529	1.14794	1.28075	0.80942	1.14643	0.867086	-1.83279	1.14715	0.284199	-0.745073	-0.996334	-0.706125	-1.40209
SSSM5_223	12.8148	12.8017	12.7282	12.5916	12.6061	12.5104	11.9713	12.3482	12.1579	12.1601	12.0423	12.0571	12.4089	12.4255	12.6771	12.7653	12.8205	12.8239	12.9871	12.7719	12.7889	12.6307	12.3479	12.3951	12.2079	11.9918	11.9191	12.277	11.8993	11.9194	12.4703	12.6118	12.1752	12.5448	12.7501	12.6876	1.1606	1.11947	0.887528	0.456617	0.502204	0.200605	-1.50016	-0.311263	-0.911371	-0.904654	-1.27609	-1.22946	-0.119805
SSSM5_224	12.5137	12.5355	12.4714	12.3126	12.248	12.1029	12.4846	11.6276	11.5917	11.8329	11.4769	11.5435	12.5444	12.7107	12.765	12.7764	12.7772	12.9097	12.7544	12.3968	12.5704	12.2896	12.0489	12.1274	11.5681	11.5241	11.4745	11.5818	11.6456	11.5197	12.5733	12.7309	12.7175	12.7364	12.7749	12.7698	0.529153	0.573179	0.443967	0.12448	-0.00555488	-0.297686	0.470715	-1.25461	-1.32669	-0.841189	-1.55781	-1.4238	0.591008
SSSM5_225	12.0174	11.9914	11.8524	11.8131	11.7127	11.6249	12.3446	11.1533	11.1402	11.3933	11.1107	11.0968	12.0576	12.3284	12.3294	12.2904	12.3499	12.4751	12.3278	11.8518	11.9402	11.7633	11.6024	11.7109	11.2618	11.1212	11.1952	11.3034	11.2226	11.0698	12.052	12.2769	12.4429	12.3062	12.3187	12.3562	0.42722	0.373437	0.0853267	0.00388368	-0.204211	-0.386156	1.10544	-1.36369	-1.39068	-0.866281	-1.45202	-1.48077	0.510512
SSSM5_226	12.0053	12.0111	11.9297	11.799	11.8149	11.762	11.1799	11.34	11.2691	11.1519	11.0023	11.2507	12.1758	12.2672	12.4022	12.4588	12.4664	12.3991	12.1036	11.9492	11.8504	11.8606	11.6403	11.6747	11.4246	11.3031	11.2742	11.1158	11.3513	11.155	12.2452	12.3241	11.8386	12.2138	12.4266	12.4351	0.434786	0.447138	0.273132	-0.0064711	0.0276461	-0.0855363	-1.33027	-0.987978	-1.13958	-1.39018	-1.71022	-1.1789	0.799413
SSSM5_227	12.4724	12.439	12.3156	12.2709	12.3142	12.1993	11.8975	11.9707	11.7951	11.6858	11.639	11.8078	12.5737	12.5454	12.7483	12.8308	12.8236	12.8749	12.6302	12.4608	12.4537	12.3265	12.0635	12.2251	11.9782	11.8376	11.7379	11.7932	11.8392	11.8096	12.569	12.7198	12.2999	12.5131	12.8002	12.8708	0.491201	0.405474	0.0877928	-0.0272563	0.0841218	-0.211299	-0.98786	-0.799693	-1.25138	-1.53272	-1.65325	-1.2188	0.752055
SSSM5_228	11.9669	11.9389	11.8116	11.6757	11.7166	11.5579	10.497	11.2859	11.1429	11.0177	10.9579	11.3108	12.1493	12.0984	12.4238	12.4447	12.4495	12.4201	12.1885	11.8574	11.7723	11.6844	11.4263	11.514	11.2151	11.0611	11.0637	11.1071	11.2846	11.2048	12.1868	12.4091	11.7309	11.9216	12.3861	12.45	0.497699	0.444747	0.204164	-0.052631	0.0246147	-0.275331	-2.28063	-0.789535	-1.05983	-1.29645	-1.40944	-0.742526	0.842492
SSSM5_229	10.5376	10.5014	10.4236	10.2498	10.2069	10.1128	9.62452	9.83635	9.78759	9.82005	10.0239	10.0368	10.9138	10.8945	11.2378	11.4843	11.3558	11.4205	10.7375	10.4291	10.2397	10.1112	10.0328	10.0235	9.76618	9.64191	9.81389	9.753	9.95787	9.88412	10.9152	11.1522	10.7633	10.9424	11.3423	11.3848	0.187932	0.126578	-0.00510467	-0.299478	-0.372046	-0.531373	-1.35819	-0.999511	-1.08208	-1.02712	-0.681879	-0.660133	0.824934
[truncated: 58 more columns]

## Sheet: 8
Explanation: Synechococcus genes that are differentially expressed in response to grazer only treatment based on edgeR
15258					if FDR<0.05						0 genes DE
Genes	Timepoint	logCPM	logFC	PValue	FDR	logFDR	Significant
TX72_RS08995	1	8.32285	0.291383	0.317455	0.999634	0.000159142	0.2
TX72_RS09745	1	5.82767	0.44124	0.320741	0.999634	0.000159142	0.2
TX72_RS09740	1	5.66978	0.310606	0.326062	0.999634	0.000159142	0.2
TX72_RS08480	1	7.65303	-0.144705	0.346247	0.999634	0.000159142	0.2
TX72_RS04690	1	7.7027	-0.358723	0.34872	0.999634	0.000159142	0.2
TX72_RS10545	1	6.359	0.481664	0.350132	0.999634	0.000159142	0.2
TX72_RS06285	1	8.59843	0.160385	0.381294	0.999634	0.000159142	0.2
TX72_RS11530	1	7.30301	-0.375393	0.384099	0.999634	0.000159142	0.2
TX72_RS07555	1	7.50545	0.129032	0.400204	0.999634	0.000159142	0.2
TX72_RS08610	1	7.30757	0.303021	0.410029	0.999634	0.000159142	0.2
TX72_RS10300	1	6.97023	-0.200122	0.410936	0.999634	0.000159142	0.2
TX72_RS09650	1	7.06706	0.297729	0.422683	0.999634	0.000159142	0.2
TX72_RS02245	1	7.32058	0.174125	0.42291	0.999634	0.000159142	0.2
TX72_RS08605	1	8.09116	0.139297	0.438199	0.999634	0.000159142	0.2
TX72_RS04850	1	6.95536	-0.213117	0.442419	0.999634	0.000159142	0.2
TX72_RS02635	1	6.46409	-0.434555	0.451815	0.999634	0.000159142	0.2
TX72_RS11980	1	7.98841	0.174628	0.453359	0.999634	0.000159142	0.2
TX72_RS01340	1	6.21392	0.23402	0.454361	0.999634	0.000159142	0.2
TX72_RS08600	1	7.92566	-0.155235	0.458783	0.999634	0.000159142	0.2
TX72_RS03860	1	7.27627	-0.194387	0.460169	0.999634	0.000159142	0.2
TX72_RS05115	1	7.84619	-0.145876	0.462954	0.999634	0.000159142	0.2
TX72_RS08640	1	6.83247	0.235078	0.474243	0.999634	0.000159142	0.2
TX72_RS10215	1	6.06726	-0.196788	0.474333	0.999634	0.000159142	0.2
TX72_RS10475	1	8.86137	0.159803	0.476365	0.999634	0.000159142	0.2
TX72_RS04100	1	7.59905	0.156115	0.479409	0.999634	0.000159142	0.2
TX72_RS09155	1	8.56572	0.187183	0.480263	0.999634	0.000159142	0.2
TX72_RS10435	1	8.84089	0.593386	0.484783	0.999634	0.000159142	0.2
TX72_RS12365	1	9.00079	0.22363	0.484973	0.999634	0.000159142	0.2
TX72_RS00125	1	7.09691	0.188551	0.486859	0.999634	0.000159142	0.2
TX72_RS00365	1	6.16362	-0.324546	0.491435	0.999634	0.000159142	0.2
TX72_RS10375	1	7.1342	-0.227046	0.4918	0.999634	0.000159142	0.2
TX72_RS09025	1	6.45948	0.135775	0.492504	0.999634	0.000159142	0.2
TX72_RS04880	1	6.7758	0.184072	0.492707	0.999634	0.000159142	0.2
TX72_RS06960	1	6.99648	0.288543	0.497269	0.999634	0.000159142	0.2
TX72_RS08635	1	6.35684	0.254817	0.497658	0.999634	0.000159142	0.2
TX72_RS11190	1	8.41123	-0.143746	0.498992	0.999634	0.000159142	0.2
TX72_RS10450	1	8.16724	0.511878	0.500785	0.999634	0.000159142	0.2
TX72_RS10420	1	9.13519	0.671444	0.501476	0.999634	0.000159142	0.2
TX72_RS02405	1	6.9462	0.224024	0.502345	0.999634	0.000159142	0.2
TX72_RS10425	1	8.42021	0.671651	0.504712	0.999634	0.000159142	0.2
TX72_RS03600	1	7.35121	0.238019	0.504737	0.999634	0.000159142	0.2
TX72_RS08990	1	7.64915	0.166725	0.505988	0.999634	0.000159142	0.2
TX72_RS05985	1	8.70557	0.0971739	0.513672	0.999634	0.000159142	0.2
TX72_RS02440	1	6.89966	-0.325575	0.515625	0.999634	0.000159142	0.2
TX72_RS01610	1	8.16322	0.215378	0.517831	0.999634	0.000159142	0.2
TX72_RS01605	1	9.30456	0.263968	0.519504	0.999634	0.000159142	0.2
TX72_RS10430	1	8.74349	0.59409	0.521231	0.999634	0.000159142	0.2
TX72_RS08045	1	7.53227	-0.19631	0.522602	0.999634	0.000159142	0.2
TX72_RS02675	1	7.36858	-0.23583	0.523135	0.999634	0.000159142	0.2
TX72_RS01620	1	8.58453	0.144904	0.525033	0.999634	0.000159142	0.2
TX72_RS09060	1	6.73917	-0.338476	0.527447	0.999634	0.000159142	0.2
TX72_RS06175	1	8.10882	0.148087	0.528963	0.999634	0.000159142	0.2
TX72_RS05215	1	6.20779	-0.21429	0.529701	0.999634	0.000159142	0.2
TX72_RS02395	1	9.84672	0.53413	0.53452	0.999634	0.000159142	0.2
TX72_RS02855	1	6.71334	-0.2056	0.535509	0.999634	0.000159142	0.2
TX72_RS08975	1	7.55222	-0.160685	0.536686	0.999634	0.000159142	0.2
TX72_RS07290	1	7.55465	0.259077	0.537944	0.999634	0.000159142	0.2
TX72_RS10970	1	6.04251	-0.151533	0.538029	0.999634	0.000159142	0.2
TX72_RS05435	1	8.75934	0.18666	0.53874	0.999634	0.000159142	0.2
TX72_RS04500	1	7.42968	0.289592	0.544192	0.999634	0.000159142	0.2
TX72_RS02615	1	7.51829	-0.281263	0.546107	0.999634	0.000159142	0.2
TX72_RS00045	1	8.75965	0.227982	0.546779	0.999634	0.000159142	0.2
TX72_RS10455	1	8.64989	0.426618	0.5472	0.999634	0.000159142	0.2
TX72_RS10955	1	7.24392	0.36441	0.54855	0.999634	0.000159142	0.2
TX72_RS09410	1	7.19906	-0.311205	0.549423	0.999634	0.000159142	0.2
TX72_RS10440	1	8.51931	0.488993	0.54947	0.999634	0.000159142	0.2
TX72_RS10775	1	7.41047	0.170997	0.549923	0.999634	0.000159142	0.2
TX72_RS01615	1	8.39339	0.228555	0.553629	0.999634	0.000159142	0.2
TX72_RS06595	1	8.35461	0.193161	0.555208	0.999634	0.000159142	0.2
TX72_RS00470	1	7.39387	-0.123228	0.555652	0.999634	0.000159142	0.2
TX72_RS00290	1	7.98648	-0.247122	0.55586	0.999634	0.000159142	0.2
TX72_RS09090	1	6.51825	-0.166792	0.555918	0.999634	0.000159142	0.2
TX72_RS03145	1	8.29032	0.138005	0.556527	0.999634	0.000159142	0.2
TX72_RS10445	1	8.83285	0.467813	0.557533	0.999634	0.000159142	0.2
TX72_RS08820	1	6.62468	-0.194162	0.558831	0.999634	0.000159142	0.2
TX72_RS08735	1	7.57016	0.103143	0.559873	0.999634	0.000159142	0.2
TX72_RS02385	1	8.39949	0.36587	0.560764	0.999634	0.000159142	0.2
TX72_RS01820	1	9.36016	0.310401	0.562092	0.999634	0.000159142	0.2
TX72_RS09590	1	7.46897	0.273599	0.563702	0.999634	0.000159142	0.2
TX72_RS05830	1	6.96121	0.143599	0.563919	0.999634	0.000159142	0.2
TX72_RS12675	1	8.85804	0.132458	0.566781	0.999634	0.000159142	0.2
TX72_RS08170	1	8.29001	-0.0866332	0.567173	0.999634	0.000159142	0.2
TX72_RS08650	1	9.92565	0.244556	0.568413	0.999634	0.000159142	0.2
TX72_RS04890	1	6.92777	0.126037	0.569108	0.999634	0.000159142	0.2
TX72_RS06545	1	8.31777	0.212406	0.569178	0.999634	0.000159142	0.2
TX72_RS06170	1	7.14428	0.329016	0.5704	0.999634	0.000159142	0.2
TX72_RS02390	1	10.1505	0.444209	0.571153	0.999634	0.000159142	0.2
TX72_RS01410	1	8.13237	-0.134607	0.572017	0.999634	0.000159142	0.2
TX72_RS02630	1	7.23482	-0.225304	0.572401	0.999634	0.000159142	0.2
TX72_RS10725	1	7.94974	-0.244424	0.574298	0.999634	0.000159142	0.2
TX72_RS08065	1	7.98371	0.106087	0.574323	0.999634	0.000159142	0.2
TX72_RS04640	1	8.00894	0.117996	0.5754	0.999634	0.000159142	0.2
TX72_RS02435	1	6.04774	-0.405157	0.577084	0.999634	0.000159142	0.2
TX72_RS12490	1	7.06473	-0.1448	0.577289	0.999634	0.000159142	0.2
TX72_RS10415	1	9.7765	0.572582	0.579759	0.999634	0.000159142	0.2
TX72_RS00040	1	8.11634	0.0903448	0.580337	0.999634	0.000159142	0.2
TX72_RS08570	1	6.86944	0.130332	0.583149	0.999634	0.000159142	0.2
TX72_RS02450	1	7.67156	-0.166332	0.583489	0.999634	0.000159142	0.2
TX72_RS10335	1	6.95485	-0.206922	0.584532	0.999634	0.000159142	0.2
TX72_RS11865	1	7.76207	0.26708	0.584668	0.999634	0.000159142	0.2
TX72_RS07035	1	8.14327	0.399371	0.584959	0.999634	0.000159142	0.2
TX72_RS04600	1	7.58539	0.141043	0.58634	0.999634	0.000159142	0.2
TX72_RS09490	1	7.21652	0.111006	0.586621	0.999634	0.000159142	0.2
TX72_RS00370	1	6.43406	-0.439772	0.587775	0.999634	0.000159142	0.2
TX72_RS06840	1	7.53971	0.306759	0.589926	0.999634	0.000159142	0.2
TX72_RS06745	1	7.89262	-0.23081	0.589997	0.999634	0.000159142	0.2
TX72_RS04855	1	7.59727	-0.202775	0.590737	0.999634	0.000159142	0.2
TX72_RS03005	1	6.70587	0.439259	0.59095	0.999634	0.000159142	0.2
TX72_RS01305	1	8.18902	-0.0971912	0.591161	0.999634	0.000159142	0.2
TX72_RS08720	1	7.06282	-0.147584	0.591214	0.999634	0.000159142	0.2
TX72_RS01255	1	9.00368	0.155519	0.59183	0.999634	0.000159142	0.2
TX72_RS01710	1	7.11412	0.190523	0.593728	0.999634	0.000159142	0.2
TX72_RS11075	1	7.63218	0.22331	0.594214	0.999634	0.000159142	0.2
TX72_RS03780	1	6.41609	-0.187311	0.594275	0.999634	0.000159142	0.2
TX72_RS11200	1	7.41429	-0.195288	0.595132	0.999634	0.000159142	0.2
TX72_RS11825	1	8.78443	0.232108	0.595797	0.999634	0.000159142	0.2
TX72_RS01725	1	9.0558	-0.236495	0.595836	0.999634	0.000159142	0.2
TX72_RS10185	1	8.30956	0.127151	0.596341	0.999634	0.000159142	0.2
TX72_RS06055	1	8.62689	0.122571	0.596389	0.999634	0.000159142	0.2
TX72_RS04440	1	7.83125	-0.158471	0.596458	0.999634	0.000159142	0.2
TX72_RS08050	1	6.32365	-0.191054	0.596487	0.999634	0.000159142	0.2
TX72_RS10330	1	7.17308	-0.285393	0.596931	0.999634	0.000159142	0.2
TX72_RS02230	1	6.51322	0.124655	0.596996	0.999634	0.000159142	0.2
TX72_RS04885	1	7.25989	0.301505	0.597012	0.999634	0.000159142	0.2
TX72_RS11165	1	7.29263	0.209637	0.597487	0.999634	0.000159142	0.2
TX72_RS08090	1	5.82267	-0.149477	0.59854	0.999634	0.000159142	0.2
TX72_RS10800	1	7.30624	0.195041	0.599012	0.999634	0.000159142	0.2
TX72_RS11445	1	6.97986	-0.144017	0.600348	0.999634	0.000159142	0.2
TX72_RS02210	1	8.77672	0.251347	0.601084	0.999634	0.000159142	0.2
TX72_RS02380	1	8.09899	0.387386	0.601419	0.999634	0.000159142	0.2
TX72_RS01170	1	7.92327	-0.209633	0.601694	0.999634	0.000159142	0.2
TX72_RS06680	1	6.35569	0.287894	0.602657	0.999634	0.000159142	0.2
TX72_RS12315	1	7.39161	-0.271201	0.60405	0.999634	0.000159142	0.2
TX72_RS08625	1	9.31056	0.196316	0.60471	0.999634	0.000159142	0.2
TX72_RS02840	1	8.11059	-0.115009	0.605921	0.999634	0.000159142	0.2
TX72_RS01245	1	7.92437	0.197193	0.606038	0.999634	0.000159142	0.2
TX72_RS11235	1	10.1913	0.473487	0.606455	0.999634	0.000159142	0.2
TX72_RS02995	1	10.5632	0.418737	0.607133	0.999634	0.000159142	0.2
TX72_RS03755	1	8.45325	0.0944925	0.607542	0.999634	0.000159142	0.2
TX72_RS04130	1	7.98109	-0.106467	0.607845	0.999634	0.000159142	0.2
TX72_RS02485	1	11.4975	0.567332	0.609097	0.999634	0.000159142	0.2
TX72_RS12425	1	9.17446	0.202363	0.609153	0.999634	0.000159142	0.2
TX72_RS05465	1	8.94825	0.125005	0.609517	0.999634	0.000159142	0.2
TX72_RS01485	1	8.05402	-0.117083	0.609564	0.999634	0.000159142	0.2
TX72_RS10975	1	6.7688	-0.145764	0.610307	0.999634	0.000159142	0.2
TX72_RS01080	1	7.4711	-0.351219	0.61048	0.999634	0.000159142	0.2
TX72_RS01670	1	6.22109	-0.182909	0.610967	0.999634	0.000159142	0.2
TX72_RS10880	1	8.37287	0.133486	0.612225	0.999634	0.000159142	0.2
TX72_RS02745	1	5.97089	-0.270118	0.612507	0.999634	0.000159142	0.2
TX72_RS12005	1	7.65	0.129979	0.613339	0.999634	0.000159142	0.2
TX72_RS06925	1	6.43897	-0.178451	0.613663	0.999634	0.000159142	0.2
TX72_RS00275	1	7.89254	0.199831	0.614097	0.999634	0.000159142	0.2
TX72_RS08500	1	7.77014	-0.234358	0.614545	0.999634	0.000159142	0.2
TX72_RS06305	1	9.95632	0.446931	0.614673	0.999634	0.000159142	0.2
TX72_RS00110	1	9.34201	0.283575	0.615158	0.999634	0.000159142	0.2
TX72_RS12070	1	7.48479	0.114203	0.616142	0.999634	0.000159142	0.2
TX72_RS11045	1	8.09865	-0.171323	0.616503	0.999634	0.000159142	0.2
TX72_RS06330	1	8.68478	0.110276	0.617043	0.999634	0.000159142	0.2
TX72_RS00115	1	6.99355	0.17795	0.617278	0.999634	0.000159142	0.2
TX72_RS10460	1	7.68402	0.386369	0.619165	0.999634	0.000159142	0.2
TX72_RS08235	1	5.77882	0.251882	0.620082	0.999634	0.000159142	0.2
TX72_RS02375	1	8.88854	0.421929	0.620416	0.999634	0.000159142	0.2
TX72_RS04245	1	8.00912	-0.137017	0.62085	0.999634	0.000159142	0.2
TX72_RS03735	1	7.58708	0.101328	0.620867	0.999634	0.000159142	0.2
TX72_RS00800	1	8.41451	0.109576	0.62092	0.999634	0.000159142	0.2
TX72_RS05555	1	9.70432	0.172805	0.620948	0.999634	0.000159142	0.2
TX72_RS03585	1	7.07861	0.144614	0.621643	0.999634	0.000159142	0.2
TX72_RS12795	1	8.67852	-0.143886	0.622532	0.999634	0.000159142	0.2
TX72_RS07020	1	7.34645	-0.424106	0.623439	0.999634	0.000159142	0.2
TX72_RS12665	1	8.44026	0.350063	0.624405	0.999634	0.000159142	0.2
TX72_RS04495	1	7.48669	0.236244	0.625475	0.999634	0.000159142	0.2
TX72_RS04050	1	8.14979	0.144498	0.625622	0.999634	0.000159142	0.2
TX72_RS12670	1	7.47616	0.156692	0.626281	0.999634	0.000159142	0.2
TX72_RS04685	1	6.74716	-0.19432	0.626456	0.999634	0.000159142	0.2
TX72_RS10410	1	9.84838	0.569912	0.626829	0.999634	0.000159142	0.2
TX72_RS09835	1	8.10558	-0.111299	0.627034	0.999634	0.000159142	0.2
TX72_RS07335	1	6.4983	0.131682	0.627753	0.999634	0.000159142	0.2
TX72_RS09515	1	9.35247	0.211133	0.627879	0.999634	0.000159142	0.2
TX72_RS05325	1	8.35341	0.0808423	0.628687	0.999634	0.000159142	0.2
TX72_RS05265	1	9.04063	0.092273	0.628729	0.999634	0.000159142	0.2
TX72_RS02480	1	10.4468	0.538351	0.62943	0.999634	0.000159142	0.2
TX72_RS11425	1	7.53173	-0.146766	0.629766	0.999634	0.000159142	0.2
TX72_RS03805	1	7.48407	0.0889464	0.630414	0.999634	0.000159142	0.2
TX72_RS05260	1	9.14312	0.202016	0.631786	0.999634	0.000159142	0.2
TX72_RS07985	1	8.61002	0.142279	0.632182	0.999634	0.000159142	0.2
TX72_RS02530	1	7.99433	-0.12046	0.632703	0.999634	0.000159142	0.2
TX72_RS11050	1	8.22567	0.141885	0.632819	0.999634	0.000159142	0.2
TX72_RS10005	1	8.76953	0.219006	0.63407	0.999634	0.000159142	0.2
TX72_RS11735	1	8.3008	-0.149382	0.63451	0.999634	0.000159142	0.2
TX72_RS09705	1	6.8694	0.107108	0.634858	0.999634	0.000159142	0.2
TX72_RS00810	1	7.76	-0.160546	0.63527	0.999634	0.000159142	0.2
TX72_RS05180	1	9.2347	-0.106567	0.635365	0.999634	0.000159142	0.2
TX72_RS05030	1	7.51623	-0.24786	0.635753	0.999634	0.000159142	0.2
TX72_RS03260	1	8.41119	-0.174788	0.637041	0.999634	0.000159142	0.2
TX72_RS11035	1	7.64687	0.143516	0.637337	0.999634	0.000159142	0.2
TX72_RS04970	1	7.75599	-0.291774	0.637548	0.999634	0.000159142	0.2
TX72_RS02235	1	7.51482	0.122723	0.637823	0.999634	0.000159142	0.2
TX72_RS02590	1	7.03951	-0.204352	0.63826	0.999634	0.000159142	0.2
TX72_RS12695	1	6.46582	-0.100576	0.638643	0.999634	0.000159142	0.2
TX72_RS02670	1	8.76447	-0.104822	0.63996	0.999634	0.000159142	0.2
TX72_RS10175	1	7.695	-0.174514	0.640336	0.999634	0.000159142	0.2
TX72_RS10630	1	7.23053	-0.120267	0.640615	0.999634	0.000159142	0.2
TX72_RS12325	1	7.24495	-0.227572	0.64079	0.999634	0.000159142	0.2
TX72_RS04520	1	6.99584	0.0978066	0.641037	0.999634	0.000159142	0.2
TX72_RS08015	1	7.22032	-0.235304	0.64123	0.999634	0.000159142	0.2
TX72_RS08325	1	9.03142	0.224702	0.64149	0.999634	0.000159142	0.2
TX72_RS08685	1	8.31849	-0.242556	0.641867	0.999634	0.000159142	0.2
TX72_RS03240	1	6.69236	-0.249998	0.643119	0.999634	0.000159142	0.2
TX72_RS03795	1	7.39092	0.0962866	0.643931	0.999634	0.000159142	0.2
TX72_RS01155	1	8.79196	0.171675	0.64467	0.999634	0.000159142	0.2
TX72_RS08210	1	9.22208	0.187545	0.644741	0.999634	0.000159142	0.2
TX72_RS09065	1	7.12609	-0.178504	0.644916	0.999634	0.000159142	0.2
TX72_RS01500	1	7.12344	0.172354	0.645194	0.999634	0.000159142	0.2
TX72_RS06335	1	8.93878	0.0593394	0.645351	0.999634	0.000159142	0.2
TX72_RS11585	1	7.59463	-0.186774	0.645813	0.999634	0.000159142	0.2
TX72_RS04990	1	6.72277	-0.207285	0.646113	0.999634	0.000159142	0.2
TX72_RS02865	1	7.28073	-0.138817	0.647385	0.999634	0.000159142	0.2
TX72_RS08075	1	7.06458	-0.127503	0.647486	0.999634	0.000159142	0.2
TX72_RS00700	1	7.28682	-0.0942622	0.647626	0.999634	0.000159142	0.2
TX72_RS06685	1	7.15257	0.116527	0.648284	0.999634	0.000159142	0.2
TX72_RS09735	1	7.25469	0.10047	0.648676	0.999634	0.000159142	0.2
TX72_RS04080	1	8.60415	0.162196	0.648736	0.999634	0.000159142	0.2
TX72_RS12650	1	11.8774	0.478715	0.648874	0.999634	0.000159142	0.2
TX72_RS10290	1	7.02709	-0.259825	0.649462	0.999634	0.000159142	0.2
TX72_RS10465	1	8.03846	0.381361	0.64953	0.999634	0.000159142	0.2
TX72_RS10305	1	7.78709	-0.108654	0.649807	0.999634	0.000159142	0.2
TX72_RS06500	1	7.61634	0.0841734	0.650374	0.999634	0.000159142	0.2
TX72_RS05875	1	8.23573	0.0914025	0.650713	0.999634	0.000159142	0.2
TX72_RS09225	1	8.85138	0.142397	0.650776	0.999634	0.000159142	0.2
TX72_RS01675	1	6.55262	-0.186693	0.650808	0.999634	0.000159142	0.2
TX72_RS06935	1	7.06769	0.175104	0.651032	0.999634	0.000159142	0.2
TX72_RS02810	1	7.01315	-0.151066	0.651585	0.999634	0.000159142	0.2
TX72_RS11250	1	10.5681	0.452424	0.65165	0.999634	0.000159142	0.2
TX72_RS00675	1	7.27815	0.0816234	0.651826	0.999634	0.000159142	0.2
TX72_RS00520	1	8.87764	0.135453	0.651857	0.999634	0.000159142	0.2
TX72_RS12310	1	7.05429	-0.189932	0.652041	0.999634	0.000159142	0.2
TX72_RS12700	1	8.24404	-0.0979578	0.652453	0.999634	0.000159142	0.2
TX72_RS00655	1	6.86299	0.112146	0.652858	0.999634	0.000159142	0.2
TX72_RS02045	1	8.55041	0.0827983	0.653112	0.999634	0.000159142	0.2
TX72_RS01700	1	6.06938	0.22888	0.653917	0.999634	0.000159142	0.2
TX72_RS03245	1	7.31977	-0.169859	0.654048	0.999634	0.000159142	0.2
TX72_RS02910	1	8.41926	0.109428	0.654408	0.999634	0.000159142	0.2
TX72_RS07070	1	7.00555	-0.15033	0.654737	0.999634	0.000159142	0.2
TX72_RS00220	1	8.68522	0.158841	0.654867	0.999634	0.000159142	0.2
TX72_RS07260	1	9.60905	0.557797	0.65491	0.999634	0.000159142	0.2
TX72_RS08445	1	7.44756	0.262799	0.655301	0.999634	0.000159142	0.2
TX72_RS10685	1	8.24731	-0.12173	0.656444	0.999634	0.000159142	0.2
TX72_RS10905	1	7.25802	-0.172342	0.656499	0.999634	0.000159142	0.2
TX72_RS03000	1	11.6144	0.335896	0.656742	0.999634	0.000159142	0.2
TX72_RS04615	1	6.45745	-0.169194	0.656896	0.999634	0.000159142	0.2
TX72_RS00990	1	8.21741	-0.128214	0.657218	0.999634	0.000159142	0.2
TX72_RS01235	1	8.46034	0.234315	0.658014	0.999634	0.000159142	0.2
TX72_RS00925	1	6.46238	-0.169963	0.658297	0.999634	0.000159142	0.2
TX72_RS05560	1	7.01169	0.133767	0.658478	0.999634	0.000159142	0.2
TX72_RS04115	1	8.53087	-0.0854992	0.658568	0.999634	0.000159142	0.2
TX72_RS10470	1	8.0607	0.338962	0.65949	0.999634	0.000159142	0.2
TX72_RS03030	1	8.4648	0.139515	0.65952	0.999634	0.000159142	0.2
TX72_RS09985	1	8.19503	0.479297	0.659589	0.999634	0.000159142	0.2
TX72_RS01580	1	10.0678	0.365433	0.660439	0.999634	0.000159142	0.2
TX72_RS02445	1	7.49707	-0.10062	0.661628	0.999634	0.000159142	0.2
TX72_RS05025	1	7.95493	-0.0784005	0.661705	0.999634	0.000159142	0.2
TX72_RS00335	1	10.4187	0.334709	0.662055	0.999634	0.000159142	0.2
TX72_RS01600	1	8.7433	0.425309	0.662082	0.999634	0.000159142	0.2
TX72_RS12465	1	9.80601	0.297243	0.662176	0.999634	0.000159142	0.2
TX72_RS09815	1	7.86609	-0.220452	0.662526	0.999634	0.000159142	0.2
TX72_RS08880	1	8.14578	-0.0963237	0.663758	0.999634	0.000159142	0.2
TX72_RS09860	1	7.47428	-0.109444	0.663771	0.999634	0.000159142	0.2
TX72_RS06700	1	6.36808	0.121111	0.665491	0.999634	0.000159142	0.2
TX72_RS05035	1	6.87413	-0.289353	0.665582	0.999634	0.000159142	0.2
TX72_RS08415	1	7.93241	-0.239927	0.666292	0.999634	0.000159142	0.2
TX72_RS12050	1	7.0854	-0.133173	0.667989	0.999634	0.000159142	0.2
TX72_RS06070	1	10.621	0.437079	0.668497	0.999634	0.000159142	0.2
TX72_RS03390	1	9.08181	0.0995236	0.668642	0.999634	0.000159142	0.2
TX72_RS09080	1	7.86098	0.217837	0.670067	0.999634	0.000159142	0.2
TX72_RS06505	1	7.54626	0.167585	0.670514	0.999634	0.000159142	0.2
TX72_RS06535	1	6.65488	0.282783	0.670528	0.999634	0.000159142	0.2
TX72_RS10885	1	7.82219	-0.207346	0.671785	0.999634	0.000159142	0.2
TX72_RS04555	1	7.84001	-0.260599	0.672036	0.999634	0.000159142	0.2
TX72_RS04450	1	7.04215	-0.125667	0.672063	0.999634	0.000159142	0.2
TX72_RS08030	1	9.16245	-0.100527	0.672196	0.999634	0.000159142	0.2
TX72_RS03445	1	8.67515	0.0814192	0.672654	0.999634	0.000159142	0.2
TX72_RS08055	1	7.24758	-0.0863811	0.672943	0.999634	0.000159142	0.2
TX72_RS02415	1	6.8842	-0.30783	0.67322	0.999634	0.000159142	0.2
TX72_RS02430	1	7.9089	-0.169044	0.673665	0.999634	0.000159142	0.2
TX72_RS03300	1	10.8809	0.456243	0.673699	0.999634	0.000159142	0.2
TX72_RS01075	1	6.28644	-0.218428	0.674054	0.999634	0.000159142	0.2
TX72_RS06195	1	8.44618	0.298786	0.674369	0.999634	0.000159142	0.2
TX72_RS03835	1	7.5289	-0.171389	0.674665	0.999634	0.000159142	0.2
TX72_RS02925	1	7.34487	0.199989	0.67559	0.999634	0.000159142	0.2
TX72_RS08615	1	8.88654	0.123279	0.675801	0.999634	0.000159142	0.2
TX72_RS11110	1	6.6251	-0.226689	0.675984	0.999634	0.000159142	0.2
TX72_RS03090	1	6.74354	-0.201643	0.676328	0.999634	0.000159142	0.2
TX72_RS08950	1	6.7292	-0.211628	0.677145	0.999634	0.000159142	0.2
TX72_RS07265	1	6.90212	0.131043	0.677148	0.999634	0.000159142	0.2
TX72_RS04800	1	7.73271	-0.119347	0.677389	0.999634	0.000159142	0.2
TX72_RS07120	1	8.47585	0.203168	0.67809	0.999634	0.000159142	0.2
TX72_RS09700	1	8.44675	-0.175028	0.678959	0.999634	0.000159142	0.2
TX72_RS10745	1	10.8535	0.346932	0.678982	0.999634	0.000159142	0.2
TX72_RS09265	1	6.54965	-0.135287	0.678995	0.999634	0.000159142	0.2
TX72_RS02620	1	7.04517	-0.209135	0.679148	0.999634	0.000159142	0.2
TX72_RS01360	1	5.94105	-0.192022	0.679308	0.999634	0.000159142	0.2
TX72_RS04765	1	7.51966	0.342812	0.679495	0.999634	0.000159142	0.2
TX72_RS07470	1	6.73384	-0.33104	0.67995	0.999634	0.000159142	0.2
TX72_RS03975	1	8.42612	0.150656	0.679969	0.999634	0.000159142	0.2
TX72_RS01220	1	7.10212	-0.133633	0.680084	0.999634	0.000159142	0.2
TX72_RS06765	1	8.49028	0.220833	0.680887	0.999634	0.000159142	0.2
TX72_RS11160	1	8.22376	0.305893	0.681158	0.999634	0.000159142	0.2
TX72_RS08240	1	8.21687	0.0851095	0.681562	0.999634	0.000159142	0.2
TX72_RS00360	1	7.00519	-0.340622	0.682052	0.999634	0.000159142	0.2
TX72_RS03540	1	7.64992	0.119738	0.682336	0.999634	0.000159142	0.2
TX72_RS06340	1	8.04432	0.237591	0.683346	0.999634	0.000159142	0.2
TX72_RS09245	1	7.63125	0.347746	0.683705	0.999634	0.000159142	0.2
TX72_RS01495	1	7.71376	0.128571	0.683846	0.999634	0.000159142	0.2
TX72_RS02170	1	6.21984	0.449773	0.683899	0.999634	0.000159142	0.2
TX72_RS10405	1	9.42248	0.481381	0.684	0.999634	0.000159142	0.2
TX72_RS02370	1	8.32019	0.38022	0.68416	0.999634	0.000159142	0.2
TX72_RS11385	1	9.05676	0.142928	0.684366	0.999634	0.000159142	0.2
TX72_RS11850	1	7.20219	0.0947851	0.684767	0.999634	0.000159142	0.2
TX72_RS11465	1	9.08994	0.276356	0.684815	0.999634	0.000159142	0.2
TX72_RS07270	1	8.47657	0.196528	0.685592	0.999634	0.000159142	0.2
TX72_RS00200	1	7.0455	-0.112278	0.685814	0.999634	0.000159142	0.2
TX72_RS10870	1	7.25924	-0.0961333	0.686071	0.999634	0.000159142	0.2
TX72_RS08655	1	9.4179	0.371853	0.686108	0.999634	0.000159142	0.2
TX72_RS02420	1	6.15051	-0.228126	0.686489	0.999634	0.000159142	0.2
TX72_RS01750	1	8.62209	0.0839168	0.686611	0.999634	0.000159142	0.2
TX72_RS11665	1	7.28598	0.244042	0.686732	0.999634	0.000159142	0.2
TX72_RS03335	1	9.15066	0.28413	0.687104	0.999634	0.000159142	0.2
TX72_RS05335	1	7.57958	0.15098	0.687562	0.999634	0.000159142	0.2
TX72_RS04755	1	7.31251	0.351771	0.688018	0.999634	0.000159142	0.2
TX72_RS11125	1	6.53218	0.094972	0.688159	0.999634	0.000159142	0.2
TX72_RS04750	1	7.27872	0.377807	0.68877	0.999634	0.000159142	0.2
TX72_RS10040	1	7.26295	0.0970185	0.689193	0.999634	0.000159142	0.2
TX72_RS07515	1	8.29875	0.125034	0.689226	0.999634	0.000159142	0.2
TX72_RS01065	1	5.94758	-0.204727	0.689879	0.999634	0.000159142	0.2
TX72_RS04975	1	7.09079	-0.174188	0.690608	0.999634	0.000159142	0.2
TX72_RS03095	1	7.82276	-0.0836359	0.690636	0.999634	0.000159142	0.2
TX72_RS01135	1	9.71586	0.36496	0.690673	0.999634	0.000159142	0.2
TX72_RS03760	1	6.66236	0.189518	0.690719	0.999634	0.000159142	0.2
TX72_RS01510	1	7.39867	0.198412	0.690733	0.999634	0.000159142	0.2
TX72_RS10740	1	8.74056	0.313815	0.690792	0.999634	0.000159142	0.2
TX72_RS09595	1	7.30247	0.199244	0.691238	0.999634	0.000159142	0.2
TX72_RS05725	1	8.94728	0.346254	0.691282	0.999634	0.000159142	0.2
TX72_RS01415	1	7.08415	-0.244034	0.691789	0.999634	0.000159142	0.2
TX72_RS12495	1	7.85113	-0.150117	0.693086	0.999634	0.000159142	0.2
TX72_RS05385	1	8.37346	-0.0949514	0.693795	0.999634	0.000159142	0.2
TX72_RS12690	1	8.67948	0.0871489	0.694067	0.999634	0.000159142	0.2
TX72_RS00265	1	7.57627	-0.156982	0.694173	0.999634	0.000159142	0.2
TX72_RS05065	1	7.96129	-0.0936953	0.694594	0.999634	0.000159142	0.2
TX72_RS08070	1	7.20733	-0.175164	0.695211	0.999634	0.000159142	0.2
TX72_RS08630	1	7.16249	0.107549	0.695609	0.999634	0.000159142	0.2
TX72_RS07495	1	8.45015	-0.118144	0.695772	0.999634	0.000159142	0.2
TX72_RS05370	1	9.69557	0.223858	0.696712	0.999634	0.000159142	0.2
TX72_RS04260	1	6.30872	0.0922045	0.697031	0.999634	0.000159142	0.2
TX72_RS04785	1	6.93194	0.300806	0.697499	0.999634	0.000159142	0.2
TX72_RS03200	1	8.79704	0.11805	0.697765	0.999634	0.000159142	0.2
TX72_RS08725	1	6.58234	-0.235808	0.698314	0.999634	0.000159142	0.2
TX72_RS05530	1	6.36819	0.269761	0.698436	0.999634	0.000159142	0.2
TX72_RS03560	1	9.55238	0.2036	0.698507	0.999634	0.000159142	0.2
TX72_RS09070	1	7.42363	-0.153866	0.698602	0.999634	0.000159142	0.2
TX72_RS02645	1	8.2273	0.326912	0.698768	0.999634	0.000159142	0.2
TX72_RS11255	1	7.45006	0.169694	0.699332	0.999634	0.000159142	0.2
TX72_RS11955	1	8.82866	0.13034	0.699365	0.999634	0.000159142	0.2
TX72_RS05815	1	7.17993	-0.0852509	0.69984	0.999634	0.000159142	0.2
TX72_RS00945	1	8.10048	-0.243777	0.700218	0.999634	0.000159142	0.2
TX72_RS11960	1	9.05386	0.0922142	0.700778	0.999634	0.000159142	0.2
TX72_RS11975	1	8.62644	0.328606	0.701024	0.999634	0.000159142	0.2
TX72_RS11260	1	8.03409	0.112761	0.701364	0.999634	0.000159142	0.2
TX72_RS11355	1	6.78142	-0.11739	0.701773	0.999634	0.000159142	0.2
TX72_RS12685	1	7.89834	0.287802	0.701836	0.999634	0.000159142	0.2
TX72_RS08315	1	8.75037	0.212034	0.701925	0.999634	0.000159142	0.2
TX72_RS00050	1	8.1085	0.0814903	0.702554	0.999634	0.000159142	0.2
TX72_RS11905	1	9.02522	0.0820379	0.702894	0.999634	0.000159142	0.2
TX72_RS05460	1	7.05036	-0.108383	0.702933	0.999634	0.000159142	0.2
TX72_RS04205	1	7.34807	-0.181974	0.703188	0.999634	0.000159142	0.2
TX72_RS08660	1	11.6256	0.405135	0.703264	0.999634	0.000159142	0.2
TX72_RS05330	1	8.59704	0.167418	0.703495	0.999634	0.000159142	0.2
TX72_RS02890	1	6.51027	-0.17159	0.703635	0.999634	0.000159142	0.2
TX72_RS07510	1	9.3455	0.21093	0.704129	0.999634	0.000159142	0.2
TX72_RS08745	1	8.47241	0.173082	0.70461	0.999634	0.000159142	0.2
TX72_RS12185	1	7.17866	0.337594	0.70469	0.999634	0.000159142	0.2
TX72_RS01180	1	7.23031	0.109483	0.704733	0.999634	0.000159142	0.2
TX72_RS03190	1	6.97196	-0.257239	0.70507	0.999634	0.000159142	0.2
TX72_RS10760	1	8.0187	0.14765	0.705409	0.999634	0.000159142	0.2
TX72_RS12510	1	6.26148	-0.135384	0.705778	0.999634	0.000159142	0.2
TX72_RS01530	1	8.59835	0.0842263	0.706004	0.999634	0.000159142	0.2
TX72_RS00905	1	7.14796	-0.249076	0.706255	0.999634	0.000159142	0.2
TX72_RS04225	1	7.7091	0.0845695	0.706688	0.999634	0.000159142	0.2
TX72_RS09505	1	7.2713	0.156173	0.707294	0.999634	0.000159142	0.2
TX72_RS08790	1	7.74837	-0.160972	0.707468	0.999634	0.000159142	0.2
TX72_RS08955	1	7.93254	0.23981	0.707515	0.999634	0.000159142	0.2
TX72_RS00385	1	8.66427	-0.219367	0.707665	0.999634	0.000159142	0.2
TX72_RS12550	1	8.07811	0.290374	0.707744	0.999634	0.000159142	0.2
TX72_RS07725	1	8.25727	-0.070003	0.707791	0.999634	0.000159142	0.2
TX72_RS02305	1	7.07727	0.0910042	0.707825	0.999634	0.000159142	0.2
TX72_RS08980	1	8.46406	-0.171988	0.707956	0.999634	0.000159142	0.2
TX72_RS08510	1	7.37839	-0.0743399	0.707987	0.999634	0.000159142	0.2
TX72_RS11595	1	7.1144	-0.064771	0.708201	0.999634	0.000159142	0.2
TX72_RS11765	1	7.34418	-0.187369	0.708441	0.999634	0.000159142	0.2
TX72_RS00465	1	8.09763	-0.0826119	0.708636	0.999634	0.000159142	0.2
TX72_RS11460	1	8.85468	0.236903	0.708653	0.999634	0.000159142	0.2
TX72_RS10755	1	8.80414	0.331746	0.708916	0.999634	0.000159142	0.2
TX72_RS02175	1	7.66127	0.258479	0.708936	0.999634	0.000159142	0.2
TX72_RS10235	1	6.85902	-0.158621	0.708993	0.999634	0.000159142	0.2
TX72_RS03890	1	7.23422	-0.0749222	0.710442	0.999634	0.000159142	0.2
TX72_RS00155	1	9.01745	0.257475	0.710517	0.999634	0.000159142	0.2
TX72_RS10540	1	7.7718	-0.113381	0.710599	0.999634	0.000159142	0.2
TX72_RS10170	1	6.89775	-0.165253	0.710962	0.999634	0.000159142	0.2
TX72_RS00685	1	7.79898	-0.0803515	0.710968	0.999634	0.000159142	0.2
TX72_RS08905	1	7.10482	0.168446	0.711222	0.999634	0.000159142	0.2
TX72_RS03180	1	7.32064	-0.0687832	0.711293	0.999634	0.000159142	0.2
TX72_RS04490	1	7.37506	0.162696	0.711405	0.999634	0.000159142	0.2
TX72_RS03900	1	6.42201	-0.140499	0.711475	0.999634	0.000159142	0.2
TX72_RS00300	1	8.26919	-0.19204	0.711731	0.999634	0.000159142	0.2
TX72_RS04575	1	8.06731	0.25946	0.711782	0.999634	0.000159142	0.2
TX72_RS02710	1	7.70773	-0.159805	0.711963	0.999634	0.000159142	0.2
TX72_RS09710	1	8.54526	0.110328	0.712129	0.999634	0.000159142	0.2
TX72_RS12570	1	8.66016	0.0972489	0.712173	0.999634	0.000159142	0.2
TX72_RS05585	1	9.40548	0.280023	0.712369	0.999634	0.000159142	0.2
TX72_RS09510	1	8.30202	0.245703	0.713141	0.999634	0.000159142	0.2
TX72_RS01435	1	7.63731	0.0778624	0.713313	0.999634	0.000159142	0.2
TX72_RS00645	1	8.04257	0.302821	0.713414	0.999634	0.000159142	0.2
TX72_RS03295	1	12.1506	0.461997	0.713422	0.999634	0.000159142	0.2
TX72_RS12485	1	7.87485	-0.107343	0.713524	0.999634	0.000159142	0.2
TX72_RS05790	1	6.45706	0.0814981	0.713848	0.999634	0.000159142	0.2
TX72_RS10645	1	9.85496	0.404849	0.714065	0.999634	0.000159142	0.2
TX72_RS01035	1	9.09911	0.226586	0.714086	0.999634	0.000159142	0.2
TX72_RS08175	1	7.82771	-0.160168	0.714557	0.999634	0.000159142	0.2
TX72_RS11140	1	6.60174	-0.213524	0.714597	0.999634	0.000159142	0.2
TX72_RS08520	1	8.19395	-0.0901981	0.71492	0.999634	0.000159142	0.2
TX72_RS02135	1	9.05585	0.18434	0.715093	0.999634	0.000159142	0.2
TX72_RS11670	1	8.61957	0.108428	0.715231	0.999634	0.000159142	0.2
TX72_RS00935	1	7.42323	-0.216759	0.715264	0.999634	0.000159142	0.2
TX72_RS00705	1	9.71527	0.162428	0.715524	0.999634	0.000159142	0.2
TX72_RS11470	1	9.68534	0.260635	0.71559	0.999634	0.000159142	0.2
TX72_RS12565	1	6.90953	0.151657	0.715601	0.999634	0.000159142	0.2
TX72_RS02365	1	9.35772	0.302887	0.715845	0.999634	0.000159142	0.2
TX72_RS00345	1	7.99889	-0.216766	0.715918	0.999634	0.000159142	0.2
TX72_RS10720	1	10.2184	0.110645	0.716015	0.999634	0.000159142	0.2
TX72_RS11005	1	7.68761	0.363622	0.716895	0.999634	0.000159142	0.2
TX72_RS08935	1	8.42324	0.0573356	0.717182	0.999634	0.000159142	0.2
TX72_RS11480	1	6.30807	-0.162057	0.718012	0.999634	0.000159142	0.2
TX72_RS06955	1	7.9494	0.157162	0.718361	0.999634	0.000159142	0.2
TX72_RS08940	1	7.62036	0.0778289	0.718767	0.999634	0.000159142	0.2
TX72_RS10515	1	8.83612	0.309234	0.719263	0.999634	0.000159142	0.2
TX72_RS02740	1	6.41365	-0.14925	0.719556	0.999634	0.000159142	0.2
TX72_RS05100	1	8.17372	0.293114	0.719813	0.999634	0.000159142	0.2
TX72_RS08320	1	8.30506	0.187046	0.719831	0.999634	0.000159142	0.2
TX72_RS02805	1	7.99816	0.228986	0.719966	0.999634	0.000159142	0.2
TX72_RS00550	1	7.63446	-0.265015	0.720494	0.999634	0.000159142	0.2
TX72_RS09340	1	8.27038	0.167769	0.720534	0.999634	0.000159142	0.2
TX72_RS05360	1	10.7741	0.307536	0.720573	0.999634	0.000159142	0.2
TX72_RS01990	1	10.1531	0.128198	0.720725	0.999634	0.000159142	0.2
TX72_RS11760	1	10.9675	0.478425	0.720784	0.999634	0.000159142	0.2
TX72_RS04535	1	8.98152	-0.187508	0.720868	0.999634	0.000159142	0.2
TX72_RS05365	1	8.84476	0.239294	0.720977	0.999634	0.000159142	0.2
TX72_RS12410	1	8.42637	0.12452	0.721239	0.999634	0.000159142	0.2
TX72_RS06205	1	10.4096	0.0755959	0.721693	0.999634	0.000159142	0.2
TX72_RS11370	1	7.84478	-0.126086	0.721764	0.999634	0.000159142	0.2
TX72_RS05120	1	8.73146	0.0569156	0.721836	0.999634	0.000159142	0.2
TX72_RS01625	1	8.36734	-0.191047	0.722054	0.999634	0.000159142	0.2
TX72_RS12030	1	6.56101	0.0600042	0.722355	0.999634	0.000159142	0.2
TX72_RS01895	1	8.31532	0.172325	0.722508	0.999634	0.000159142	0.2
TX72_RS10875	1	7.98971	0.11347	0.722651	0.999634	0.000159142	0.2
TX72_RS09335	1	11.8232	0.390398	0.723278	0.999634	0.000159142	0.2
TX72_RS06005	1	6.63487	-0.167638	0.723683	0.999634	0.000159142	0.2
TX72_RS06100	1	9.21179	0.248941	0.72379	0.999634	0.000159142	0.2
TX72_RS01240	1	8.5195	-0.0889608	0.723929	0.999634	0.000159142	0.2
TX72_RS11015	1	8.34869	0.0963891	0.724084	0.999634	0.000159142	0.2
TX72_RS04025	1	7.5743	-0.054258	0.724122	0.999634	0.000159142	0.2
TX72_RS01770	1	8.2633	0.259581	0.724134	0.999634	0.000159142	0.2
TX72_RS06140	1	9.13179	0.408792	0.724176	0.999634	0.000159142	0.2
TX72_RS05490	1	9.01421	-0.123364	0.724273	0.999634	0.000159142	0.2
TX72_RS04215	1	8.40846	0.0733665	0.724859	0.999634	0.000159142	0.2
TX72_RS10750	1	10.8619	0.348926	0.725007	0.999634	0.000159142	0.2
TX72_RS08290	1	8.57732	0.118334	0.725031	0.999634	0.000159142	0.2
TX72_RS11950	1	12.2131	0.437706	0.72526	0.999634	0.000159142	0.2
TX72_RS04740	1	7.43667	0.384879	0.725836	0.999634	0.000159142	0.2
TX72_RS03075	1	7.58392	0.190933	0.725899	0.999634	0.000159142	0.2
TX72_RS10205	1	4.72819	0.0972106	0.726055	0.999634	0.000159142	0.2
TX72_RS10735	1	8.99071	0.328546	0.726068	0.999634	0.000159142	0.2
TX72_RS08155	1	8.98303	-0.0563323	0.726389	0.999634	0.000159142	0.2
TX72_RS01000	1	9.27943	0.405653	0.726483	0.999634	0.000159142	0.2
TX72_RS11930	1	6.46238	-0.104651	0.72655	0.999634	0.000159142	0.2
TX72_RS09600	1	9.08062	0.0746712	0.726602	0.999634	0.000159142	0.2
TX72_RS00105	1	10.2108	0.303852	0.727094	0.999634	0.000159142	0.2
TX72_RS02850	1	8.61034	-0.0684425	0.727169	0.999634	0.000159142	0.2
TX72_RS07345	1	6.62743	0.125552	0.727531	0.999634	0.000159142	0.2
TX72_RS06135	1	8.78036	0.360279	0.727651	0.999634	0.000159142	0.2
TX72_RS06910	1	8.0506	-0.149597	0.727654	0.999634	0.000159142	0.2
TX72_RS12265	1	7.45111	0.106465	0.727834	0.999634	0.000159142	0.2
TX72_RS02015	1	8.13175	-0.221094	0.7283	0.999634	0.000159142	0.2
TX72_RS11025	1	8.2001	-0.09274	0.728332	0.999634	0.000159142	0.2
TX72_RS04715	1	7.04757	-0.206036	0.728519	0.999634	0.000159142	0.2
TX72_RS06930	1	7.28278	0.14186	0.728525	0.999634	0.000159142	0.2
TX72_RS01045	1	8.48324	-0.0713244	0.728765	0.999634	0.000159142	0.2
TX72_RS09075	1	6.68663	-0.129182	0.728892	0.999634	0.000159142	0.2
TX72_RS02650	1	9.09234	0.331777	0.728964	0.999634	0.000159142	0.2
TX72_RS09645	1	11.7359	0.457116	0.72904	0.999634	0.000159142	0.2
TX72_RS02885	1	8.1215	-0.194965	0.729266	0.999634	0.000159142	0.2
TX72_RS01650	1	8.12057	-0.150447	0.729611	0.999634	0.000159142	0.2
TX72_RS07280	1	10.5081	0.32749	0.729637	0.999634	0.000159142	0.2
TX72_RS08785	1	7.88204	-0.192658	0.72983	0.999634	0.000159142	0.2
TX72_RS11560	1	8.02565	0.076283	0.729853	0.999634	0.000159142	0.2
TX72_RS06200	1	8.35381	0.242834	0.730053	0.999634	0.000159142	0.2
TX72_RS10815	1	11.638	0.446349	0.73007	0.999634	0.000159142	0.2
TX72_RS11290	1	8.04166	0.125929	0.730107	0.999634	0.000159142	0.2
TX72_RS01070	1	5.78826	-0.177408	0.730495	0.999634	0.000159142	0.2
TX72_RS09970	1	7.04873	0.2903	0.73082	0.999634	0.000159142	0.2
TX72_RS09545	1	10.7626	0.309023	0.731109	0.999634	0.000159142	0.2
TX72_RS06220	1	9.2271	0.276877	0.731154	0.999634	0.000159142	0.2
TX72_RS01270	1	8.06927	-0.16282	0.731203	0.999634	0.000159142	0.2
TX72_RS02935	1	8.40335	0.203632	0.731252	0.999634	0.000159142	0.2
TX72_RS04220	1	9.03384	0.057827	0.732101	0.999634	0.000159142	0.2
TX72_RS07635	1	7.04055	0.0656462	0.7323	0.999634	0.000159142	0.2
TX72_RS03150	1	7.49712	-0.101592	0.732548	0.999634	0.000159142	0.2
TX72_RS04995	1	7.65073	-0.17873	0.732688	0.999634	0.000159142	0.2
TX72_RS09890	1	7.92903	0.367394	0.732862	0.999634	0.000159142	0.2
TX72_RS09785	1	10.9075	0.276158	0.732889	0.999634	0.000159142	0.2
TX72_RS02930	1	9.35616	0.154698	0.733121	0.999634	0.000159142	0.2
TX72_RS04310	1	7.58852	0.121819	0.733434	0.999634	0.000159142	0.2
TX72_RS08300	1	7.56327	0.0699895	0.733628	0.999634	0.000159142	0.2
TX72_RS11870	1	8.88003	0.190247	0.73473	0.999634	0.000159142	0.2
TX72_RS05870	1	7.08621	-0.142044	0.734808	0.999634	0.000159142	0.2
TX72_RS00710	1	9.90106	0.186075	0.734815	0.999634	0.000159142	0.2
TX72_RS07670	1	7.51609	-0.0975583	0.734819	0.999634	0.000159142	0.2
TX72_RS11830	1	8.82827	0.244892	0.735049	0.999634	0.000159142	0.2
TX72_RS00280	1	8.72332	0.332719	0.735359	0.999634	0.000159142	0.2
TX72_RS01005	1	9.30857	0.420528	0.735976	0.999634	0.000159142	0.2
TX72_RS08110	1	6.72212	-0.13011	0.73608	0.999634	0.000159142	0.2
TX72_RS09495	1	9.89268	0.321827	0.736126	0.999634	0.000159142	0.2
TX72_RS03980	1	8.27046	0.203551	0.736777	0.999634	0.000159142	0.2
TX72_RS05825	1	6.9436	-0.159163	0.736811	0.999634	0.000159142	0.2
TX72_RS01120	1	8.11103	0.0794018	0.736856	0.999634	0.000159142	0.2
TX72_RS10935	1	10.3418	0.346024	0.737013	0.999634	0.000159142	0.2
TX72_RS03880	1	10.6508	0.311013	0.737202	0.999634	0.000159142	0.2
TX72_RS02775	1	6.68411	-0.229231	0.737212	0.999634	0.000159142	0.2
TX72_RS12625	1	8.01883	-0.173075	0.737522	0.999634	0.000159142	0.2
TX72_RS08840	1	7.73439	0.0947102	0.737627	0.999634	0.000159142	0.2
TX72_RS08135	1	10.992	0.377925	0.737723	0.999634	0.000159142	0.2
TX72_RS11030	1	7.92353	-0.0924392	0.737733	0.999634	0.000159142	0.2
TX72_RS03020	1	8.48023	-0.145336	0.737794	0.999634	0.000159142	0.2
TX72_RS02760	1	7.92149	-0.11739	0.738073	0.999634	0.000159142	0.2
TX72_RS03100	1	7.89194	-0.109041	0.738373	0.999634	0.000159142	0.2
TX72_RS01330	1	7.85998	0.322897	0.73839	0.999634	0.000159142	0.2
TX72_RS03610	1	7.91313	-0.0681241	0.738705	0.999634	0.000159142	0.2
TX72_RS10635	1	7.14256	0.113698	0.738711	0.999634	0.000159142	0.2
TX72_RS03605	1	9.37313	0.0566296	0.738894	0.999634	0.000159142	0.2
TX72_RS06520	1	8.57489	0.099736	0.739653	0.999634	0.000159142	0.2
TX72_RS06420	1	11.2493	0.257329	0.739712	0.999634	0.000159142	0.2
TX72_RS01010	1	9.50852	0.420075	0.739764	0.999634	0.000159142	0.2
TX72_RS00635	1	9.13568	0.231241	0.74023	0.999634	0.000159142	0.2
TX72_RS05440	1	9.41922	0.258924	0.740276	0.999634	0.000159142	0.2
TX72_RS05445	1	8.0673	0.10676	0.74034	0.999634	0.000159142	0.2
TX72_RS05410	1	7.91039	-0.144204	0.740405	0.999634	0.000159142	0.2
TX72_RS00140	1	9.21027	0.151704	0.740408	0.999634	0.000159142	0.2
TX72_RS03850	1	9.10998	0.171375	0.740795	0.999634	0.000159142	0.2
TX72_RS10000	1	7.85819	0.0695064	0.74087	0.999634	0.000159142	0.2
TX72_RS00795	1	7.9718	0.239003	0.741196	0.999634	0.000159142	0.2
TX72_RS08580	1	6.72653	-0.212319	0.741215	0.999634	0.000159142	0.2
TX72_RS04780	1	7.74359	0.224984	0.74129	0.999634	0.000159142	0.2
TX72_RS06725	1	6.80247	-0.12825	0.741396	0.999634	0.000159142	0.2
TX72_RS01420	1	7.70728	-0.202799	0.741666	0.999634	0.000159142	0.2
TX72_RS00600	1	9.47754	0.145078	0.741821	0.999634	0.000159142	0.2
TX72_RS05700	1	7.78478	0.205077	0.741821	0.999634	0.000159142	0.2
TX72_RS03440	1	8.46395	0.112486	0.742134	0.999634	0.000159142	0.2
TX72_RS03430	1	9.65026	0.059974	0.742224	0.999634	0.000159142	0.2
TX72_RS02120	1	9.2002	0.132015	0.742241	0.999634	0.000159142	0.2
TX72_RS06000	1	8.05939	0.207495	0.742478	0.999634	0.000159142	0.2
TX72_RS11525	1	7.00423	-0.111325	0.742682	0.999634	0.000159142	0.2
TX72_RS02750	1	6.65969	-0.211344	0.742932	0.999634	0.000159142	0.2
TX72_RS07710	1	8.53441	0.270237	0.743021	0.999634	0.000159142	0.2
TX72_RS11785	1	7.68454	-0.102694	0.743076	0.999634	0.000159142	0.2
TX72_RS08705	1	8.59751	0.284069	0.74319	0.999634	0.000159142	0.2
TX72_RS02535	1	7.54513	0.174044	0.743336	0.999634	0.000159142	0.2
TX72_RS07760	1	7.0045	-0.16907	0.743815	0.999634	0.000159142	0.2
TX72_RS06040	1	9.58056	0.120603	0.743979	0.999634	0.000159142	0.2
TX72_RS03385	1	7.11183	0.124163	0.744083	0.999634	0.000159142	0.2
TX72_RS09285	1	8.21325	0.119864	0.74418	0.999634	0.000159142	0.2
TX72_RS03985	1	7.27436	0.0788154	0.744391	0.999634	0.000159142	0.2
TX72_RS11755	1	10.6598	0.35142	0.744661	0.999634	0.000159142	0.2
TX72_RS05095	1	8.76883	0.152881	0.744719	0.999634	0.000159142	0.2
TX72_RS08130	1	7.21156	-0.0871784	0.745228	0.999634	0.000159142	0.2
TX72_RS04240	1	7.80911	-0.177207	0.745894	0.999634	0.000159142	0.2
TX72_RS02425	1	7.88567	-0.162804	0.745938	0.999634	0.000159142	0.2
TX72_RS10640	1	8.7094	0.365322	0.745985	0.999634	0.000159142	0.2
TX72_RS07205	1	7.14054	-0.127426	0.746065	0.999634	0.000159142	0.2
TX72_RS01730	1	6.14279	-0.134156	0.746139	0.999634	0.000159142	0.2
TX72_RS08890	1	7.76542	-0.0934427	0.746175	0.999634	0.000159142	0.2
TX72_RS12890	1	8.19768	0.250615	0.746319	0.999634	0.000159142	0.2
TX72_RS11845	1	9.2889	-0.074436	0.746633	0.999634	0.000159142	0.2
TX72_RS09475	1	7.5634	-0.146548	0.746986	0.999634	0.000159142	0.2
TX72_RS04340	1	8.55876	0.32603	0.747007	0.999634	0.000159142	0.2
TX72_RS02815	1	8.12844	-0.0761594	0.747139	0.999634	0.000159142	0.2
TX72_RS01015	1	10.4291	0.433704	0.747409	0.999634	0.000159142	0.2
TX72_RS10370	1	8.2523	-0.0766123	0.747727	0.999634	0.000159142	0.2
TX72_RS03490	1	6.61391	-0.15751	0.747972	0.999634	0.000159142	0.2
TX72_RS10500	1	9.81544	0.274148	0.748101	0.999634	0.000159142	0.2
TX72_RS05040	1	8.15142	0.0814776	0.74851	0.999634	0.000159142	0.2
TX72_RS07525	1	8.91558	0.317846	0.748545	0.999634	0.000159142	0.2
TX72_RS04465	1	7.45319	-0.163988	0.74859	0.999634	0.000159142	0.2
TX72_RS09270	1	9.38826	0.283054	0.748984	0.999634	0.000159142	0.2
TX72_RS10495	1	8.68139	0.280662	0.749148	0.999634	0.000159142	0.2
TX72_RS09345	1	7.40928	0.116737	0.749569	0.999634	0.000159142	0.2
TX72_RS02215	1	9.7752	0.139829	0.749786	0.999634	0.000159142	0.2
TX72_RS11490	1	6.66627	0.0744959	0.750062	0.999634	0.000159142	0.2
TX72_RS06445	1	7.8193	-0.0911999	0.750407	0.999634	0.000159142	0.2
TX72_RS09820	1	8.11147	-0.143011	0.750705	0.999634	0.000159142	0.2
TX72_RS12250	1	6.88458	-0.15841	0.750819	0.999634	0.000159142	0.2
TX72_RS02550	1	6.24131	-0.143923	0.750822	0.999634	0.000159142	0.2
TX72_RS10350	1	7.16804	0.178793	0.751295	0.999634	0.000159142	0.2
TX72_RS10275	1	9.64116	0.112558	0.751335	0.999634	0.000159142	0.2
TX72_RS03040	1	8.60906	0.257897	0.751367	0.999634	0.000159142	0.2
TX72_RS07330	1	7.65539	0.0768022	0.751435	0.999634	0.000159142	0.2
TX72_RS05765	1	6.65806	0.170494	0.751894	0.999634	0.000159142	0.2
TX72_RS10520	1	8.5693	0.281178	0.751944	0.999634	0.000159142	0.2
TX72_RS06600	1	9.32067	0.227796	0.75211	0.999634	0.000159142	0.2
TX72_RS11085	1	7.67222	0.165926	0.752126	0.999634	0.000159142	0.2
TX72_RS03330	1	7.96371	0.35331	0.752185	0.999634	0.000159142	0.2
TX72_RS02185	1	9.3968	0.117166	0.752231	0.999634	0.000159142	0.2
TX72_RS03470	1	8.59373	0.0655409	0.75251	0.999634	0.000159142	0.2
TX72_RS11375	1	9.02961	0.288728	0.752636	0.999634	0.000159142	0.2
TX72_RS00130	1	7.5066	-0.187071	0.752775	0.999634	0.000159142	0.2
TX72_RS09255	1	8.07291	-0.145516	0.753373	0.999634	0.000159142	0.2
TX72_RS08125	1	7.48551	-0.122531	0.753486	0.999634	0.000159142	0.2
TX72_RS12110	1	8.90206	-0.136663	0.75417	0.999634	0.000159142	0.2
TX72_RS05715	1	6.89928	0.133001	0.754524	0.999634	0.000159142	0.2
TX72_RS11535	1	7.02495	-0.124157	0.754961	0.999634	0.000159142	0.2
TX72_RS04900	1	10.9982	0.35425	0.754987	0.999634	0.000159142	0.2
TX72_RS02325	1	6.02023	-0.0772539	0.755323	0.999634	0.000159142	0.2
TX72_RS11340	1	7.64093	-0.0963791	0.755374	0.999634	0.000159142	0.2
TX72_RS08205	1	8.28554	0.0934903	0.755628	0.999634	0.000159142	0.2
TX72_RS09050	1	10.4141	0.36139	0.75601	0.999634	0.000159142	0.2
TX72_RS10055	1	7.19743	0.0625605	0.756058	0.999634	0.000159142	0.2
TX72_RS11515	1	7.58112	0.120177	0.756165	0.999634	0.000159142	0.2
TX72_RS09715	1	8.89508	0.128822	0.756176	0.999634	0.000159142	0.2
TX72_RS05155	1	8.28849	0.230029	0.756277	0.999634	0.000159142	0.2
TX72_RS09885	1	7.79115	0.334166	0.756298	0.999634	0.000159142	0.2
TX72_RS04550	1	9.1756	-0.143595	0.756357	0.999634	0.000159142	0.2
TX72_RS01060	1	8.69965	-0.092003	0.756638	0.999634	0.000159142	0.2
TX72_RS07400	1	6.89828	-0.106133	0.756652	0.999634	0.000159142	0.2
TX72_RS05750	1	7.98484	0.219954	0.756774	0.999634	0.000159142	0.2
TX72_RS07745	1	6.7274	-0.0976267	0.757131	0.999634	0.000159142	0.2
TX72_RS07125	1	6.94735	0.124867	0.757304	0.999634	0.000159142	0.2
TX72_RS11835	1	9.06373	0.225881	0.757338	0.999634	0.000159142	0.2
TX72_RS10715	1	5.8585	0.0798213	0.757355	0.999634	0.000159142	0.2
TX72_RS06510	1	8.03727	0.0962088	0.758309	0.999634	0.000159142	0.2
TX72_RS10265	1	9.63604	0.197654	0.758703	0.999634	0.000159142	0.2
TX72_RS07255	1	6.54466	0.0937824	0.758758	0.999634	0.000159142	0.2
TX72_RS11240	1	7.85919	-0.120989	0.758954	0.999634	0.000159142	0.2
TX72_RS11130	1	7.79956	-0.156424	0.759747	0.999634	0.000159142	0.2
TX72_RS07275	1	9.33921	0.276725	0.759949	0.999634	0.000159142	0.2
TX72_RS02845	1	4.84195	-0.10418	0.760489	0.999634	0.000159142	0.2
TX72_RS03320	1	7.04575	-0.147608	0.760603	0.999634	0.000159142	0.2
TX72_RS03895	1	6.16374	0.0775371	0.760808	0.999634	0.000159142	0.2
TX72_RS03535	1	8.69405	0.0976908	0.760814	0.999634	0.000159142	0.2
TX72_RS05565	1	7.16082	0.0933689	0.761106	0.999634	0.000159142	0.2
TX72_RS00620	1	7.85625	-0.0651649	0.761184	0.999634	0.000159142	0.2
TX72_RS08815	1	7.46339	-0.160931	0.761209	0.999634	0.000159142	0.2
TX72_RS10210	1	7.53279	-0.124577	0.761441	0.999634	0.000159142	0.2
TX72_RS05865	1	8.12624	-0.155761	0.761719	0.999634	0.000159142	0.2
TX72_RS00780	1	8.90878	0.12795	0.762047	0.999634	0.000159142	0.2
TX72_RS09755	1	5.48302	0.359146	0.762274	0.999634	0.000159142	0.2
TX72_RS01920	1	7.39503	0.186268	0.762379	0.999634	0.000159142	0.2
TX72_RS04870	1	7.49092	-0.126103	0.762505	0.999634	0.000159142	0.2
TX72_RS00820	1	8.14794	-0.0761047	0.76258	0.999634	0.000159142	0.2
TX72_RS04020	1	7.53015	0.178757	0.762827	0.999634	0.000159142	0.2
TX72_RS04015	1	8.49322	0.0809835	0.763192	0.999634	0.000159142	0.2
TX72_RS03530	1	9.29493	0.314217	0.763317	0.999634	0.000159142	0.2
TX72_RS12380	1	6.81004	-0.145621	0.76332	0.999634	0.000159142	0.2
TX72_RS02470	1	8.69784	0.200658	0.763401	0.999634	0.000159142	0.2
TX72_RS08755	1	8.89794	0.147647	0.763559	0.999634	0.000159142	0.2
TX72_RS06610	1	7.55579	-0.0836644	0.763871	0.999634	0.000159142	0.2
TX72_RS05785	1	7.11709	0.18606	0.763999	0.999634	0.000159142	0.2
TX72_RS08370	1	6.85087	0.197327	0.764073	0.999634	0.000159142	0.2
TX72_RS10105	1	10.3056	0.260111	0.764219	0.999634	0.000159142	0.2
TX72_RS02940	1	6.99338	0.0931058	0.764291	0.999634	0.000159142	0.2
TX72_RS02155	1	8.37439	0.195863	0.764364	0.999634	0.000159142	0.2
TX72_RS08255	1	8.07545	-0.121132	0.764367	0.999634	0.000159142	0.2
TX72_RS02465	1	9.47757	0.327669	0.764369	0.999634	0.000159142	0.2
TX72_RS00490	1	6.66301	-0.112107	0.764475	0.999634	0.000159142	0.2
TX72_RS09500	1	8.07601	0.340152	0.764564	0.999634	0.000159142	0.2
TX72_RS10045	1	7.60417	0.0864091	0.76459	0.999634	0.000159142	0.2
TX72_RS02985	1	8.57859	0.130979	0.764719	0.999634	0.000159142	0.2
TX72_RS07645	1	7.53648	0.272614	0.764809	0.999634	0.000159142	0.2
TX72_RS01295	1	9.24183	0.0978828	0.764842	0.999634	0.000159142	0.2
TX72_RS05125	1	7.94045	0.156693	0.76487	0.999634	0.000159142	0.2
TX72_RS11940	1	7.84897	-0.0513702	0.764891	0.999634	0.000159142	0.2
TX72_RS11985	1	7.9457	0.0513321	0.764897	0.999634	0.000159142	0.2
TX72_RS03325	1	7.26392	-0.253226	0.764924	0.999634	0.000159142	0.2
TX72_RS01165	1	8.2532	-0.0972121	0.765501	0.999634	0.000159142	0.2
TX72_RS11350	1	6.73916	-0.0982588	0.765903	0.999634	0.000159142	0.2
TX72_RS11310	1	6.1863	0.259508	0.766202	0.999634	0.000159142	0.2
TX72_RS09535	1	8.709	0.112567	0.766391	0.999634	0.000159142	0.2
TX72_RS07025	1	6.14304	-0.101731	0.766395	0.999634	0.000159142	0.2
TX72_RS12100	1	6.86029	-0.214	0.766721	0.999634	0.000159142	0.2
TX72_RS05295	1	11.1738	0.302019	0.766737	0.999634	0.000159142	0.2
TX72_RS00725	1	9.54475	0.347657	0.766813	0.999634	0.000159142	0.2
TX72_RS08185	1	7.95237	0.162564	0.766896	0.999634	0.000159142	0.2
TX72_RS03845	1	8.10946	-0.0585875	0.766912	0.999634	0.000159142	0.2
TX72_RS07030	1	6.98878	0.0637289	0.767278	0.999634	0.000159142	0.2
TX72_RS01210	1	7.79818	0.275177	0.767313	0.999634	0.000159142	0.2
TX72_RS00330	1	8.25546	0.0914389	0.76738	0.999634	0.000159142	0.2
TX72_RS05770	1	12.0694	0.345008	0.76752	0.999634	0.000159142	0.2
TX72_RS05000	1	8.34905	-0.127985	0.767816	0.999634	0.000159142	0.2
TX72_RS07445	1	9.66256	0.130764	0.767875	0.999634	0.000159142	0.2
TX72_RS07585	1	9.08949	0.241222	0.768035	0.999634	0.000159142	0.2
TX72_RS03645	1	6.56612	0.0891106	0.768489	0.999634	0.000159142	0.2
TX72_RS00430	1	14.2245	0.431696	0.768508	0.999634	0.000159142	0.2
TX72_RS10310	1	7.57285	-0.109645	0.768524	0.999634	0.000159142	0.2
TX72_RS09405	1	7.67368	-0.0534589	0.768584	0.999634	0.000159142	0.2
TX72_RS11095	1	8.44107	0.110557	0.768708	0.999634	0.000159142	0.2
TX72_RS10945	1	8.04169	0.168703	0.76884	0.999634	0.000159142	0.2
TX72_RS02880	1	6.90581	-0.11233	0.768897	0.999634	0.000159142	0.2
TX72_RS08550	1	6.13945	0.142001	0.769141	0.999634	0.000159142	0.2
TX72_RS02130	1	9.22659	0.135114	0.769361	0.999634	0.000159142	0.2
TX72_RS05850	1	5.65702	-0.14285	0.769394	0.999634	0.000159142	0.2
TX72_RS11060	1	8.08804	0.0546842	0.769427	0.999634	0.000159142	0.2
TX72_RS08195	1	8.09725	0.234167	0.769475	0.999634	0.000159142	0.2
TX72_RS00690	1	7.71074	-0.154248	0.769652	0.999634	0.000159142	0.2
TX72_RS09455	1	7.97135	0.191856	0.770203	0.999634	0.000159142	0.2
TX72_RS00160	1	7.6591	0.132667	0.770302	0.999634	0.000159142	0.2
TX72_RS11000	1	7.78038	0.314125	0.770525	0.999634	0.000159142	0.2
TX72_RS09165	1	8.8468	0.211464	0.770587	0.999634	0.000159142	0.2
TX72_RS05485	1	7.70733	-0.0675418	0.771292	0.999634	0.000159142	0.2
TX72_RS08260	1	7.49495	-0.16435	0.771419	0.999634	0.000159142	0.2
TX72_RS06915	1	8.09563	0.213533	0.771516	0.999634	0.000159142	0.2
TX72_RS07425	1	9.19673	0.0627725	0.771718	0.999634	0.000159142	0.2
TX72_RS04660	1	11.74	0.283054	0.771973	0.999634	0.000159142	0.2
TX72_RS03070	1	8.07652	-0.0937787	0.772203	0.999634	0.000159142	0.2
TX72_RS06060	1	9.31757	0.0674703	0.772436	0.999634	0.000159142	0.2
TX72_RS03945	1	7.37668	0.120714	0.772759	0.999634	0.000159142	0.2
TX72_RS00355	1	6.32594	-0.199263	0.77291	0.999634	0.000159142	0.2
TX72_RS11210	1	12.2668	0.3591	0.77292	0.999634	0.000159142	0.2
TX72_RS07375	1	6.82024	0.0962709	0.772976	0.999634	0.000159142	0.2
TX72_RS08665	1	8.44859	0.273789	0.773037	0.999634	0.000159142	0.2
TX72_RS08490	1	9.22911	0.0674133	0.773216	0.999634	0.000159142	0.2
TX72_RS11195	1	6.47773	-0.116119	0.773421	0.999634	0.000159142	0.2
TX72_RS02150	1	7.21039	0.322333	0.773608	0.999634	0.000159142	0.2
TX72_RS10020	1	7.88493	0.203229	0.773918	0.999634	0.000159142	0.2
TX72_RS05240	1	7.78072	0.136369	0.773998	0.999634	0.000159142	0.2
TX72_RS09250	1	7.16144	-0.0728418	0.774498	0.999634	0.000159142	0.2
TX72_RS05900	1	9.11567	0.111321	0.774559	0.999634	0.000159142	0.2
TX72_RS08595	1	5.94867	-0.062475	0.774891	0.999634	0.000159142	0.2
TX72_RS09215	1	6.75457	-0.151383	0.774904	0.999634	0.000159142	0.2
TX72_RS06035	1	8.10715	0.334267	0.774966	0.999634	0.000159142	0.2
TX72_RS05995	1	9.82023	0.208229	0.774994	0.999634	0.000159142	0.2
TX72_RS01215	1	8.27911	0.052151	0.775298	0.999634	0.000159142	0.2
TX72_RS08895	1	7.82523	0.0697888	0.775395	0.999634	0.000159142	0.2
TX72_RS11970	1	11.0865	0.360426	0.775555	0.999634	0.000159142	0.2
TX72_RS03235	1	8.1642	-0.0507076	0.775568	0.999634	0.000159142	0.2
TX72_RS10490	1	9.17115	0.332549	0.775794	0.999634	0.000159142	0.2
TX72_RS04960	1	9.36004	0.286587	0.775856	0.999634	0.000159142	0.2
TX72_RS08145	1	8.26544	0.221473	0.776078	0.999634	0.000159142	0.2
TX72_RS10960	1	7.22919	0.181288	0.776125	0.999634	0.000159142	0.2
TX72_RS08810	1	9.17003	0.146393	0.776233	0.999634	0.000159142	0.2
TX72_RS04105	1	8.0016	0.0627223	0.77634	0.999634	0.000159142	0.2
TX72_RS05130	1	6.6443	-0.0913197	0.776728	0.999634	0.000159142	0.2
TX72_RS02005	1	7.72341	-0.123199	0.776936	0.999634	0.000159142	0.2
TX72_RS07250	1	8.11061	0.190937	0.777251	0.999634	0.000159142	0.2
TX72_RS08730	1	8.90574	0.133345	0.777351	0.999634	0.000159142	0.2
TX72_RS05590	1	9.8331	0.254247	0.777531	0.999634	0.000159142	0.2
TX72_RS03745	1	7.42768	0.0918595	0.777621	0.999634	0.000159142	0.2
TX72_RS07370	1	8.53242	0.235428	0.777756	0.999634	0.000159142	0.2
TX72_RS08305	1	7.8059	-0.133667	0.778001	0.999634	0.000159142	0.2
TX72_RS03670	1	9.13883	0.214321	0.778198	0.999634	0.000159142	0.2
TX72_RS12555	1	11.695	0.360185	0.778324	0.999634	0.000159142	0.2
TX72_RS03410	1	8.4815	0.07528	0.778395	0.999634	0.000159142	0.2
TX72_RS06800	1	6.575	0.256456	0.778493	0.999634	0.000159142	0.2
TX72_RS08830	1	6.31229	0.104264	0.778562	0.999634	0.000159142	0.2
TX72_RS02735	1	6.49846	-0.183871	0.778756	0.999634	0.000159142	0.2
TX72_RS07965	1	8.45059	0.135894	0.778855	0.999634	0.000159142	0.2
TX72_RS02145	1	8.1522	0.298204	0.779	0.999634	0.000159142	0.2
TX72_RS04045	1	7.33167	-0.144875	0.779044	0.999634	0.000159142	0.2
TX72_RS08380	1	6.11959	0.245373	0.779084	0.999634	0.000159142	0.2
TX72_RS01970	1	7.8008	0.136144	0.77912	0.999634	0.000159142	0.2
TX72_RS02220	1	9.05499	0.251097	0.779145	0.999634	0.000159142	0.2
TX72_RS06990	1	7.37823	0.130065	0.779704	0.999634	0.000159142	0.2
TX72_RS04920	1	8.23246	-0.243361	0.779876	0.999634	0.000159142	0.2
TX72_RS11575	1	5.32222	0.262626	0.779998	0.999634	0.000159142	0.2
TX72_RS04760	1	11.8223	0.242922	0.780043	0.999634	0.000159142	0.2
TX72_RS10395	1	9.28411	0.367385	0.780168	0.999634	0.000159142	0.2
TX72_RS00225	1	7.73098	-0.123575	0.780237	0.999634	0.000159142	0.2
TX72_RS12370	1	11.4986	0.306797	0.780285	0.999634	0.000159142	0.2
TX72_RS11550	1	7.6742	0.0562992	0.780291	0.999634	0.000159142	0.2
TX72_RS10085	1	7.27724	0.223009	0.780384	0.999634	0.000159142	0.2
TX72_RS00715	1	9.37937	0.170604	0.780621	0.999634	0.000159142	0.2
TX72_RS11315	1	6.17709	0.184885	0.780918	0.999634	0.000159142	0.2
TX72_RS00230	1	8.8092	0.048055	0.781143	0.999634	0.000159142	0.2
TX72_RS03355	1	7.32125	0.16807	0.781206	0.999634	0.000159142	0.2
TX72_RS01020	1	8.71339	0.10051	0.781312	0.999634	0.000159142	0.2
TX72_RS09925	1	7.19145	-0.0592814	0.781368	0.999634	0.000159142	0.2
TX72_RS04030	1	8.20173	0.049607	0.781549	0.999634	0.000159142	0.2
TX72_RS02720	1	9.15212	0.312068	0.781608	0.999634	0.000159142	0.2
TX72_RS02780	1	6.38995	-0.0877662	0.781669	0.999634	0.000159142	0.2
TX72_RS07040	1	7.71676	0.143437	0.781789	0.999634	0.000159142	0.2
TX72_RS09825	1	8.40216	-0.13233	0.781941	0.999634	0.000159142	0.2
TX72_RS07105	1	7.16793	0.138188	0.781985	0.999634	0.000159142	0.2
TX72_RS09630	1	7.76524	-0.119377	0.782309	0.999634	0.000159142	0.2
TX72_RS02250	1	7.7022	0.121429	0.782355	0.999634	0.000159142	0.2
TX72_RS05225	1	7.52301	0.0838716	0.782433	0.999634	0.000159142	0.2
TX72_RS09190	1	8.53742	0.266448	0.782671	0.999634	0.000159142	0.2
TX72_RS08560	1	7.84782	-0.0530284	0.782673	0.999634	0.000159142	0.2
TX72_RS00285	1	9.31313	0.348525	0.78288	0.999634	0.000159142	0.2
TX72_RS02010	1	6.91106	-0.175879	0.782929	0.999634	0.000159142	0.2
TX72_RS00250	1	8.24095	-0.0547089	0.783021	0.999634	0.000159142	0.2
TX72_RS02475	1	10.8801	0.262589	0.783225	0.999634	0.000159142	0.2
TX72_RS00775	1	9.14487	0.240561	0.783251	0.999634	0.000159142	0.2
TX72_RS01525	1	9.94657	0.246532	0.783305	0.999634	0.000159142	0.2
TX72_RS03655	1	8.24671	-0.102554	0.783361	0.999634	0.000159142	0.2
TX72_RS01230	1	9.78561	0.327556	0.783514	0.999634	0.000159142	0.2
TX72_RS11410	1	10.5312	0.195613	0.78368	0.999634	0.000159142	0.2
TX72_RS12390	1	7.32796	-0.150578	0.783704	0.999634	0.000159142	0.2
TX72_RS11300	1	8.32737	0.229081	0.783735	0.999634	0.000159142	0.2
TX72_RS02200	1	8.81184	0.27637	0.783743	0.999634	0.000159142	0.2
TX72_RS09185	1	7.93555	0.276993	0.784094	0.999634	0.000159142	0.2
TX72_RS03525	1	8.3448	0.128	0.784325	0.999634	0.000159142	0.2
TX72_RS08505	1	8.51175	0.25885	0.784482	0.999634	0.000159142	0.2
TX72_RS03365	1	8.9785	0.293218	0.784559	0.999634	0.000159142	0.2
TX72_RS08450	1	8.32699	0.0610255	0.784888	0.999634	0.000159142	0.2
TX72_RS02255	1	7.18337	0.0601901	0.785049	0.999634	0.000159142	0.2
TX72_RS10295	1	7.91886	0.183939	0.785173	0.999634	0.000159142	0.2
TX72_RS09980	1	12.4321	0.352879	0.785241	0.999634	0.000159142	0.2
TX72_RS12015	1	10.2902	0.25531	0.785314	0.999634	0.000159142	0.2
TX72_RS04620	1	7.68957	-0.128791	0.785321	0.999634	0.000159142	0.2
TX72_RS11745	1	7.58812	-0.0605637	0.785511	0.999634	0.000159142	0.2
TX72_RS06530	1	10.8004	0.207544	0.785549	0.999634	0.000159142	0.2
TX72_RS02610	1	8.70117	0.158733	0.78563	0.999634	0.000159142	0.2
TX72_RS09585	1	6.9659	0.0826971	0.785867	0.999634	0.000159142	0.2
TX72_RS09940	1	5.22098	-0.112276	0.785879	0.999634	0.000159142	0.2
TX72_RS05665	1	6.95066	-0.0866751	0.785983	0.999634	0.000159142	0.2
TX72_RS12095	1	7.09683	-0.156165	0.786129	0.999634	0.000159142	0.2
TX72_RS10015	1	9.51927	0.23068	0.786546	0.999634	0.000159142	0.2
TX72_RS10485	1	9.00913	0.358838	0.786563	0.999634	0.000159142	0.2
TX72_RS10710	1	7.51724	0.094447	0.786649	0.999634	0.000159142	0.2
TX72_RS11925	1	8.83015	-0.134758	0.78674	0.999634	0.000159142	0.2
TX72_RS09040	1	9.14816	0.096413	0.786874	0.999634	0.000159142	0.2
TX72_RS12150	1	7.59925	0.144308	0.786954	0.999634	0.000159142	0.2
TX72_RS01430	1	8.47176	0.0564173	0.786956	0.999634	0.000159142	0.2
TX72_RS00815	1	7.82307	-0.12272	0.787408	0.999634	0.000159142	0.2
TX72_RS09175	1	7.10457	0.100906	0.78768	0.999634	0.000159142	0.2
TX72_RS00210	1	7.51226	0.167292	0.787869	0.999634	0.000159142	0.2
TX72_RS06400	1	7.39124	0.053666	0.787878	0.999634	0.000159142	0.2
TX72_RS03750	1	6.34046	0.0653044	0.788032	0.999634	0.000159142	0.2
TX72_RS08740	1	9.08168	0.169951	0.788088	0.999634	0.000159142	0.2
TX72_RS02030	1	7.89014	0.182379	0.788115	0.999634	0.000159142	0.2
TX72_RS08695	1	9.30551	0.175777	0.78821	0.999634	0.000159142	0.2
TX72_RS02190	1	8.83486	0.111301	0.788308	0.999634	0.000159142	0.2
TX72_RS08805	1	9.3842	0.104676	0.78842	0.999634	0.000159142	0.2
TX72_RS06540	1	8.80522	0.178906	0.78872	0.999634	0.000159142	0.2
TX72_RS02500	1	7.92939	0.174084	0.788722	0.999634	0.000159142	0.2
TX72_RS02360	1	9.79448	0.304362	0.788927	0.999634	0.000159142	0.2
TX72_RS07740	1	6.80628	-0.204164	0.788953	0.999634	0.000159142	0.2
TX72_RS03665	1	10.2266	0.212542	0.789829	0.999634	0.000159142	0.2
TX72_RS05160	1	8.98714	0.322857	0.790155	0.999634	0.000159142	0.2
TX72_RS02520	1	7.29795	0.165926	0.790198	0.999634	0.000159142	0.2
TX72_RS07590	1	7.97712	0.142106	0.790377	0.999634	0.000159142	0.2
TX72_RS11155	1	8.58475	0.0723487	0.790412	0.999634	0.000159142	0.2
TX72_RS04570	1	7.53148	0.170598	0.790426	0.999634	0.000159142	0.2
TX72_RS07735	1	6.85896	-0.133946	0.790554	0.999634	0.000159142	0.2
TX72_RS04460	1	8.35167	-0.0484029	0.790616	0.999634	0.000159142	0.2
TX72_RS00315	1	8.71229	0.194457	0.790952	0.999634	0.000159142	0.2
TX72_RS06550	1	8.01458	0.264428	0.790969	0.999634	0.000159142	0.2
TX72_RS12500	1	7.0771	-0.168463	0.791069	0.999634	0.000159142	0.2
TX72_RS05650	1	6.84868	-0.218659	0.791096	0.999634	0.000159142	0.2
TX72_RS00195	1	6.77402	-0.107159	0.791196	0.999634	0.000159142	0.2
TX72_RS00940	1	8.0402	-0.124936	0.791277	0.999634	0.000159142	0.2
TX72_RS01585	1	7.31286	0.0711052	0.791422	0.999634	0.000159142	0.2
TX72_RS11270	1	10.3534	0.289033	0.791534	0.999634	0.000159142	0.2
TX72_RS11115	1	7.08116	-0.0581815	0.791617	0.999634	0.000159142	0.2
TX72_RS01535	1	10.5743	0.203176	0.791724	0.999634	0.000159142	0.2
TX72_RS03255	1	6.91519	-0.125136	0.792013	0.999634	0.000159142	0.2
TX72_RS09010	1	8.10476	0.128151	0.792255	0.999634	0.000159142	0.2
TX72_RS00915	1	7.01038	-0.15498	0.792273	0.999634	0.000159142	0.2
TX72_RS02075	1	9.57828	-0.0622363	0.792473	0.999634	0.000159142	0.2
TX72_RS00920	1	7.128	-0.158232	0.792601	0.999634	0.000159142	0.2
TX72_RS08215	1	8.05299	-0.054215	0.792758	0.999634	0.000159142	0.2
TX72_RS09720	1	7.09583	-0.100635	0.792796	0.999634	0.000159142	0.2
TX72_RS01190	1	8.40052	-0.0489749	0.79287	0.999634	0.000159142	0.2
TX72_RS03045	1	7.06795	0.0680773	0.79291	0.999634	0.000159142	0.2
TX72_RS11365	1	7.03699	0.147349	0.792946	0.999634	0.000159142	0.2
TX72_RS09430	1	10.358	0.223009	0.793	0.999634	0.000159142	0.2
TX72_RS06705	1	7.33642	0.0613115	0.793175	0.999634	0.000159142	0.2
TX72_RS12760	1	8.16239	-0.0356029	0.793251	0.999634	0.000159142	0.2
TX72_RS11185	1	6.62617	0.11424	0.793774	0.999634	0.000159142	0.2
TX72_RS10400	1	10.8173	0.340824	0.793859	0.999634	0.000159142	0.2
TX72_RS09470	1	8.71649	0.0545662	0.793973	0.999634	0.000159142	0.2
TX72_RS06590	1	7.46705	-0.136628	0.794087	0.999634	0.000159142	0.2
TX72_RS07650	1	8.9148	0.248197	0.794167	0.999634	0.000159142	0.2
TX72_RS06490	1	10.624	0.18125	0.794554	0.999634	0.000159142	0.2
TX72_RS04150	1	7.56112	-0.147263	0.795002	0.999634	0.000159142	0.2
TX72_RS04235	1	8.13782	-0.135302	0.795003	0.999634	0.000159142	0.2
TX72_RS08795	1	6.24644	-0.072613	0.795079	0.999634	0.000159142	0.2
TX72_RS04475	1	6.48082	-0.0469022	0.79518	0.999634	0.000159142	0.2
TX72_RS02525	1	7.2534	-0.142323	0.795196	0.999634	0.000159142	0.2
TX72_RS10025	1	8.10087	0.109142	0.795252	0.999634	0.000159142	0.2
TX72_RS02725	1	8.84867	0.281146	0.795288	0.999634	0.000159142	0.2
TX72_RS11690	1	7.7481	0.123945	0.795406	0.999634	0.000159142	0.2
TX72_RS09965	1	9.00142	0.152609	0.796178	0.999634	0.000159142	0.2
TX72_RS09445	1	6.9569	-0.177189	0.796261	0.999634	0.000159142	0.2
TX72_RS01110	1	6.01622	-0.163122	0.796352	0.999634	0.000159142	0.2
TX72_RS06025	1	6.28118	-0.107836	0.796712	0.999634	0.000159142	0.2
TX72_RS02625	1	7.13426	0.0915257	0.796751	0.999634	0.000159142	0.2
TX72_RS07310	1	9.592	0.306375	0.796993	0.999634	0.000159142	0.2
TX72_RS05800	1	7.5804	-0.106525	0.797136	0.999634	0.000159142	0.2
TX72_RS02860	1	8.45464	0.245692	0.797359	0.999634	0.000159142	0.2
TX72_RS11545	1	9.06391	0.175057	0.797994	0.999634	0.000159142	0.2
TX72_RS12085	1	10.0615	0.167784	0.798216	0.999634	0.000159142	0.2
TX72_RS05845	1	4.73011	0.233736	0.798326	0.999634	0.000159142	0.2
TX72_RS03815	1	9.04364	0.156358	0.798449	0.999634	0.000159142	0.2
TX72_RS02595	1	10.5219	0.33675	0.798476	0.999634	0.000159142	0.2
TX72_RS10770	1	7.33984	-0.0727133	0.798517	0.999634	0.000159142	0.2
TX72_RS09655	1	6.884	-0.0596088	0.798558	0.999634	0.000159142	0.2
TX72_RS06015	1	9.3565	0.0372363	0.79865	0.999634	0.000159142	0.2
TX72_RS12635	1	8.07012	0.142325	0.798795	0.999634	0.000159142	0.2
TX72_RS11150	1	7.09189	0.055004	0.799152	0.999634	0.000159142	0.2
TX72_RS12145	1	7.56192	0.139602	0.799157	0.999634	0.000159142	0.2
TX72_RS07220	1	7.12655	0.103293	0.799168	0.999634	0.000159142	0.2
TX72_RS04665	1	8.34649	0.0672728	0.799562	0.999634	0.000159142	0.2
TX72_RS00005	1	9.2408	0.116368	0.799614	0.999634	0.000159142	0.2
TX72_RS06940	1	11.4127	0.311181	0.799626	0.999634	0.000159142	0.2
TX72_RS02715	1	7.70215	0.0508406	0.799831	0.999634	0.000159142	0.2
TX72_RS03305	1	7.36268	0.0687082	0.800105	0.999634	0.000159142	0.2
TX72_RS03570	1	7.19542	0.0988981	0.800388	0.999634	0.000159142	0.2
TX72_RS10675	1	14.1323	0.385688	0.80064	0.999634	0.000159142	0.2
TX72_RS04065	1	7.20884	0.133582	0.800883	0.999634	0.000159142	0.2
TX72_RS03885	1	7.60696	-0.175694	0.800947	0.999634	0.000159142	0.2
TX72_RS10390	1	10.03	0.339602	0.800985	0.999634	0.000159142	0.2
TX72_RS09990	1	8.80987	0.22501	0.80121	0.999634	0.000159142	0.2
TX72_RS03340	1	6.71455	0.101489	0.801233	0.999634	0.000159142	0.2
TX72_RS04035	1	11.4556	0.148794	0.801321	0.999634	0.000159142	0.2
TX72_RS01890	1	6.80513	0.244951	0.801585	0.999634	0.000159142	0.2
TX72_RS11710	1	7.12279	-0.128375	0.801645	0.999634	0.000159142	0.2
TX72_RS10670	1	13.8283	0.365049	0.801662	0.999634	0.000159142	0.2
TX72_RS09395	1	7.50499	0.0501327	0.801705	0.999634	0.000159142	0.2
TX72_RS01160	1	6.91122	-0.118818	0.801726	0.999634	0.000159142	0.2
TX72_RS11775	1	7.72806	-0.0911898	0.801887	0.999634	0.000159142	0.2
TX72_RS12020	1	9.14764	0.242068	0.801927	0.999634	0.000159142	0.2
TX72_RS01030	1	8.6904	0.193052	0.802035	0.999634	0.000159142	0.2
TX72_RS01630	1	8.12971	0.0846758	0.802043	0.999634	0.000159142	0.2
TX72_RS07990	1	10.9181	0.21761	0.80208	0.999634	0.000159142	0.2
TX72_RS08515	1	7.75957	-0.113468	0.802277	0.999634	0.000159142	0.2
TX72_RS11815	1	9.73163	0.297601	0.80229	0.999634	0.000159142	0.2
TX72_RS00405	1	8.4643	0.140932	0.802477	0.999634	0.000159142	0.2
TX72_RS05020	1	7.12792	-0.124713	0.802598	0.999634	0.000159142	0.2
TX72_RS06075	1	6.62645	0.145397	0.802601	0.999634	0.000159142	0.2
TX72_RS03160	1	8.06609	0.0705957	0.802672	0.999634	0.000159142	0.2
TX72_RS08585	1	6.50932	0.0884882	0.802882	0.999634	0.000159142	0.2
TX72_RS06155	1	9.08969	0.200017	0.80299	0.999634	0.000159142	0.2
TX72_RS05235	1	7.59196	0.0706916	0.803148	0.999634	0.000159142	0.2
TX72_RS04165	1	5.34932	-0.24106	0.80337	0.999634	0.000159142	0.2
TX72_RS04680	1	7.51099	-0.0596473	0.803438	0.999634	0.000159142	0.2
TX72_RS02980	1	9.94427	0.319661	0.803474	0.999634	0.000159142	0.2
TX72_RS03520	1	9.64729	0.25267	0.803477	0.999634	0.000159142	0.2
TX72_RS07780	1	7.50927	0.132311	0.803553	0.999634	0.000159142	0.2
TX72_RS01310	1	8.75662	0.0614667	0.803744	0.999634	0.000159142	0.2
TX72_RS01685	1	7.81067	0.227445	0.803818	0.999634	0.000159142	0.2
TX72_RS10385	1	11.1669	0.342659	0.804243	0.999634	0.000159142	0.2
TX72_RS10535	1	7.15964	0.0705316	0.804277	0.999634	0.000159142	0.2
TX72_RS08700	1	8.54081	0.0851315	0.804394	0.999634	0.000159142	0.2
TX72_RS06695	1	7.20344	-0.086375	0.804588	0.999634	0.000159142	0.2
TX72_RS09045	1	11.4851	0.339648	0.80462	0.999634	0.000159142	0.2
TX72_RS08670	1	7.33127	0.0658984	0.804835	0.999634	0.000159142	0.2
TX72_RS07380	1	6.74316	-0.11405	0.805295	0.999634	0.000159142	0.2
TX72_RS03730	1	6.75077	0.111198	0.805564	0.999634	0.000159142	0.2
TX72_RS09315	1	6.7202	-0.143459	0.806186	0.999634	0.000159142	0.2
TX72_RS03960	1	7.45867	0.156346	0.806234	0.999634	0.000159142	0.2
TX72_RS02570	1	5.72804	0.132198	0.806371	0.999634	0.000159142	0.2
TX72_RS05405	1	7.91243	-0.108175	0.806531	0.999634	0.000159142	0.2
TX72_RS10190	1	9.84731	0.271339	0.8066	0.999634	0.000159142	0.2
TX72_RS10075	1	10.2693	0.255751	0.806624	0.999634	0.000159142	0.2
TX72_RS03460	1	8.95946	0.0363739	0.806627	0.999634	0.000159142	0.2
TX72_RS09910	1	11.3815	0.324677	0.806663	0.999634	0.000159142	0.2
TX72_RS03465	1	7.41977	0.116358	0.806717	0.999634	0.000159142	0.2
TX72_RS05475	1	6.51149	0.0756996	0.806899	0.999634	0.000159142	0.2
TX72_RS02990	1	11.3387	0.193851	0.807222	0.999634	0.000159142	0.2
TX72_RS09830	1	7.58038	-0.150574	0.807522	0.999634	0.000159142	0.2
TX72_RS09415	1	6.96802	-0.112625	0.807652	0.999634	0.000159142	0.2
TX72_RS07415	1	7.63711	0.0624503	0.807755	0.999634	0.000159142	0.2
TX72_RS08800	1	7.56043	0.128572	0.807776	0.999634	0.000159142	0.2
TX72_RS09870	1	8.04477	0.115096	0.808057	0.999634	0.000159142	0.2
TX72_RS12805	1	8.06892	0.145016	0.808083	0.999634	0.000159142	0.2
TX72_RS08910	1	8.19805	0.175976	0.808179	0.999634	0.000159142	0.2
TX72_RS11720	1	7.84294	-0.182853	0.808182	0.999634	0.000159142	0.2
TX72_RS00245	1	8.61293	-0.104067	0.80865	0.999634	0.000159142	0.2
TX72_RS00270	1	8.38528	0.0953712	0.808752	0.999634	0.000159142	0.2
TX72_RS04325	1	6.14157	0.0946174	0.808772	0.999634	0.000159142	0.2
TX72_RS12235	1	6.68714	-0.120608	0.808915	0.999634	0.000159142	0.2
TX72_RS00395	1	6.38202	-0.16407	0.809004	0.999634	0.000159142	0.2
TX72_RS04805	1	6.91825	-0.0760684	0.809007	0.999634	0.000159142	0.2
TX72_RS11685	1	7.50388	0.0725965	0.80905	0.999634	0.000159142	0.2
TX72_RS01450	1	7.60109	0.0824509	0.809158	0.999634	0.000159142	0.2
TX72_RS09905	1	10.7633	0.311647	0.809485	0.999634	0.000159142	0.2
TX72_RS09280	1	9.14056	0.156018	0.809532	0.999634	0.000159142	0.2
TX72_RS03230	1	8.09688	0.0676651	0.809907	0.999634	0.000159142	0.2
TX72_RS07595	1	7.62364	0.1332	0.810054	0.999634	0.000159142	0.2
TX72_RS06395	1	5.94756	0.17768	0.81014	0.999634	0.000159142	0.2
TX72_RS11170	1	7.51303	-0.131195	0.810153	0.999634	0.000159142	0.2
TX72_RS04930	1	8.02661	-0.188489	0.810196	0.999634	0.000159142	0.2
TX72_RS08875	1	7.50835	0.112439	0.810362	0.999634	0.000159142	0.2
TX72_RS12360	1	8.61784	-0.0568737	0.810706	0.999634	0.000159142	0.2
TX72_RS11440	1	8.39575	0.19007	0.810824	0.999634	0.000159142	0.2
TX72_RS10080	1	7.15799	0.194271	0.811026	0.999634	0.000159142	0.2
TX72_RS09325	1	7.60584	-0.112376	0.811052	0.999634	0.000159142	0.2
TX72_RS09945	1	6.68756	-0.127745	0.811184	0.999634	0.000159142	0.2
TX72_RS06430	1	8.93289	0.166507	0.811184	0.999634	0.000159142	0.2
TX72_RS10785	1	9.33517	0.139729	0.811215	0.999634	0.000159142	0.2
TX72_RS00495	1	6.45161	-0.126098	0.811284	0.999634	0.000159142	0.2
TX72_RS09330	1	7.35408	0.0599626	0.811528	0.999634	0.000159142	0.2
TX72_RS04455	1	7.15315	0.187189	0.811537	0.999634	0.000159142	0.2
TX72_RS05210	1	6.23082	-0.198226	0.8117	0.999634	0.000159142	0.2
TX72_RS06260	1	9.29371	0.170071	0.811704	0.999634	0.000159142	0.2
TX72_RS05880	1	8.62499	0.0592064	0.811845	0.999634	0.000159142	0.2
TX72_RS11935	1	9.40889	-0.0452283	0.812126	0.999634	0.000159142	0.2
TX72_RS06320	1	8.58921	0.179793	0.812345	0.999634	0.000159142	0.2
TX72_RS01375	1	8.39214	0.106584	0.812553	0.999634	0.000159142	0.2
TX72_RS05805	1	7.01803	-0.0985192	0.812658	0.999634	0.000159142	0.2
TX72_RS08835	1	7.99491	0.0778296	0.812768	0.999634	0.000159142	0.2
TX72_RS01425	1	7.12516	-0.175866	0.812793	0.999634	0.000159142	0.2
TX72_RS02335	1	9.37483	0.291319	0.81391	0.999634	0.000159142	0.2
TX72_RS02770	1	6.35801	-0.0766332	0.813968	0.999634	0.000159142	0.2
TX72_RS10155	1	11.5536	0.313532	0.814105	0.999634	0.000159142	0.2
TX72_RS10920	1	7.67184	0.195294	0.814198	0.999634	0.000159142	0.2
TX72_RS06675	1	7.51174	0.151597	0.814426	0.999634	0.000159142	0.2
TX72_RS01925	1	8.01151	0.169619	0.814549	0.999634	0.000159142	0.2
TX72_RS08295	1	9.87616	0.171547	0.814568	0.999634	0.000159142	0.2
TX72_RS12260	1	7.39169	-0.0916672	0.814893	0.999634	0.000159142	0.2
TX72_RS07815	1	8.00704	0.207855	0.814916	0.999634	0.000159142	0.2
TX72_RS02345	1	11.7814	0.346361	0.815237	0.999634	0.000159142	0.2
TX72_RS09200	1	8.24016	-0.0633801	0.815383	0.999634	0.000159142	0.2
TX72_RS11715	1	8.20924	-0.119945	0.815486	0.999634	0.000159142	0.2
TX72_RS04090	1	8.87804	0.148609	0.815683	0.999634	0.000159142	0.2
TX72_RS00070	1	9.51123	0.273528	0.815939	0.999634	0.000159142	0.2
TX72_RS06265	1	8.26958	-0.0530599	0.816141	0.999634	0.000159142	0.2
TX72_RS12040	1	8.44378	-0.0549004	0.816146	0.999634	0.000159142	0.2
TX72_RS04770	1	7.34126	0.260187	0.816274	0.999634	0.000159142	0.2
TX72_RS02225	1	7.71899	0.0773277	0.81662	0.999634	0.000159142	0.2
TX72_RS09300	1	8.81288	0.038263	0.8168	0.999634	0.000159142	0.2
TX72_RS01545	1	7.66432	0.121593	0.816903	0.999634	0.000159142	0.2
TX72_RS11455	1	7.70877	0.124456	0.817082	0.999634	0.000159142	0.2
TX72_RS07550	1	11.8905	0.186482	0.817324	0.999634	0.000159142	0.2
TX72_RS04505	1	8.21606	0.152453	0.817423	0.999634	0.000159142	0.2
TX72_RS07075	1	6.64822	-0.146655	0.817651	0.999634	0.000159142	0.2
TX72_RS09235	1	7.76813	-0.0700107	0.817735	0.999634	0.000159142	0.2
TX72_RS09465	1	7.49986	-0.0933285	0.817879	0.999634	0.000159142	0.2
TX72_RS02455	1	7.22399	-0.153715	0.817879	0.999634	0.000159142	0.2
TX72_RS00985	1	7.60827	-0.128379	0.818094	0.999634	0.000159142	0.2
TX72_RS03360	1	10.4288	0.217081	0.818181	0.999634	0.000159142	0.2
TX72_RS09540	1	8.91585	0.236871	0.818256	0.999634	0.000159142	0.2
TX72_RS01380	1	7.83706	0.0653202	0.818336	0.999634	0.000159142	0.2
TX72_RS07685	1	8.84373	-0.103984	0.818412	0.999634	0.000159142	0.2
TX72_RS06985	1	7.48027	-0.15419	0.81846	0.999634	0.000159142	0.2
TX72_RS09180	1	10.0365	0.274481	0.818712	0.999634	0.000159142	0.2
TX72_RS06080	1	9.185	0.0879149	0.818873	0.999634	0.000159142	0.2
TX72_RS01145	1	8.23068	0.0502339	0.819215	0.999634	0.000159142	0.2
TX72_RS01175	1	7.44955	-0.0828037	0.819284	0.999634	0.000159142	0.2
TX72_RS07640	1	8.3426	0.186865	0.819406	0.999634	0.000159142	0.2
TX72_RS09690	1	7.70051	-0.123515	0.819575	0.999634	0.000159142	0.2
TX72_RS08330	1	7.90195	-0.0439495	0.819794	0.999634	0.000159142	0.2
TX72_RS08545	1	9.29086	0.215054	0.819938	0.999634	0.000159142	0.2
TX72_RS04565	1	9.88355	0.146848	0.820024	0.999634	0.000159142	0.2
TX72_RS04655	1	6.87451	-0.152555	0.820131	0.999634	0.000159142	0.2
TX72_RS00505	1	7.56595	0.08487	0.820254	0.999634	0.000159142	0.2
TX72_RS07730	1	8.09633	-0.0658015	0.82031	0.999634	0.000159142	0.2
TX72_RS08190	1	9.30304	0.25356	0.820402	0.999634	0.000159142	0.2
TX72_RS09935	1	7.4298	0.0976922	0.82056	0.999634	0.000159142	0.2
TX72_RS02955	1	6.46469	-0.148457	0.820771	0.999634	0.000159142	0.2
TX72_RS09310	1	7.18162	-0.142219	0.820873	0.999634	0.000159142	0.2
TX72_RS06210	1	8.59068	0.0490322	0.82089	0.999634	0.000159142	0.2
TX72_RS09000	1	7.14889	0.0934826	0.820904	0.999634	0.000159142	0.2
TX72_RS04810	1	8.79433	0.0700876	0.821099	0.999634	0.000159142	0.2
TX72_RS10100	1	12.7767	0.344257	0.821115	0.999634	0.000159142	0.2
TX72_RS10280	1	6.74924	0.0451149	0.821305	0.999634	0.000159142	0.2
TX72_RS05895	1	8.63861	0.0581186	0.821333	0.999634	0.000159142	0.2
TX72_RS11645	1	7.12565	-0.123145	0.821405	0.999634	0.000159142	0.2
TX72_RS05885	1	6.54118	-0.154756	0.821477	0.999634	0.000159142	0.2
TX72_RS11680	1	7.57111	0.0977	0.821478	0.999634	0.000159142	0.2
TX72_RS00840	1	8.00377	-0.118635	0.82158	0.999634	0.000159142	0.2
TX72_RS05430	1	7.13235	-0.0985787	0.821855	0.999634	0.000159142	0.2
TX72_RS09680	1	10.9125	0.331863	0.822099	0.999634	0.000159142	0.2
TX72_RS12525	1	7.77346	-0.0838445	0.822222	0.999634	0.000159142	0.2
TX72_RS07675	1	7.34942	-0.123239	0.822274	0.999634	0.000159142	0.2
TX72_RS10260	1	10.954	0.296151	0.822573	0.999634	0.000159142	0.2
TX72_RS03105	1	9.56473	-0.065416	0.822619	0.999634	0.000159142	0.2
TX72_RS04730	1	8.96272	0.279678	0.822674	0.999634	0.000159142	0.2
TX72_RS09230	1	7.78261	0.223289	0.822763	0.999634	0.000159142	0.2
TX72_RS09555	1	7.44993	-0.0821724	0.822806	0.999634	0.000159142	0.2
TX72_RS01205	1	8.72961	0.121976	0.822823	0.999634	0.000159142	0.2
TX72_RS05695	1	8.76088	0.235984	0.822958	0.999634	0.000159142	0.2
TX72_RS01390	1	9.23213	0.205181	0.823022	0.999634	0.000159142	0.2
TX72_RS06440	1	8.67791	-0.0784282	0.823086	0.999634	0.000159142	0.2
TX72_RS01965	1	6.75529	-0.157038	0.823106	0.999634	0.000159142	0.2
TX72_RS08690	1	8.76128	-0.126214	0.823242	0.999634	0.000159142	0.2
TX72_RS12295	1	9.76204	0.105458	0.823302	0.999634	0.000159142	0.2
TX72_RS02975	1	8.3728	0.067546	0.823327	0.999634	0.000159142	0.2
TX72_RS03025	1	8.19899	0.119325	0.823411	0.999634	0.000159142	0.2
TX72_RS06975	1	7.0371	-0.12165	0.823552	0.999634	0.000159142	0.2
TX72_RS06385	1	8.85355	0.151207	0.823944	0.999634	0.000159142	0.2
TX72_RS11325	1	8.06916	-0.129748	0.823992	0.999634	0.000159142	0.2
TX72_RS08960	1	6.67638	0.114688	0.824212	0.999634	0.000159142	0.2
TX72_RS03830	1	7.33263	-0.0418916	0.824423	0.999634	0.000159142	0.2
TX72_RS05280	1	6.70699	0.0732649	0.824762	0.999634	0.000159142	0.2
TX72_RS04590	1	9.55402	-0.0922144	0.824875	0.999634	0.000159142	0.2
TX72_RS10135	1	12.1374	0.327498	0.824904	0.999634	0.000159142	0.2
TX72_RS00180	1	8.67286	-0.0772788	0.824944	0.999634	0.000159142	0.2
TX72_RS08555	1	8.01315	0.160546	0.825094	0.999634	0.000159142	0.2
TX72_RS10650	1	9.15761	-0.0675669	0.82518	0.999634	0.000159142	0.2
TX72_RS07055	1	6.65147	-0.101849	0.825194	0.999634	0.000159142	0.2
TX72_RS07015	1	7.88442	-0.17515	0.82537	0.999634	0.000159142	0.2
TX72_RS09960	1	6.74442	-0.0809161	0.825454	0.999634	0.000159142	0.2
TX72_RS08225	1	6.43203	0.0901342	0.825555	0.999634	0.000159142	0.2
TX72_RS03820	1	6.56423	-0.0750017	0.825556	0.999634	0.000159142	0.2
TX72_RS11570	1	6.20253	0.204956	0.825614	0.999634	0.000159142	0.2
TX72_RS04145	1	7.26586	-0.123024	0.825913	0.999634	0.000159142	0.2
TX72_RS09275	1	10.1553	0.214005	0.825931	0.999634	0.000159142	0.2
TX72_RS05890	1	7.06017	-0.143204	0.826101	0.999634	0.000159142	0.2
TX72_RS02180	1	9.00189	0.094941	0.8264	0.999634	0.000159142	0.2
TX72_RS06555	1	7.17698	0.0741385	0.826779	0.999634	0.000159142	0.2
TX72_RS05005	1	7.48461	-0.155683	0.826898	0.999634	0.000159142	0.2
TX72_RS12075	1	8.54608	-0.135566	0.827032	0.999634	0.000159142	0.2
TX72_RS00695	1	5.19453	-0.134452	0.827035	0.999634	0.000159142	0.2
TX72_RS10095	1	12.9055	0.338056	0.827061	0.999634	0.000159142	0.2
TX72_RS12445	1	7.83861	-0.0885051	0.827149	0.999634	0.000159142	0.2
TX72_RS04125	1	9.66384	0.166869	0.82717	0.999634	0.000159142	0.2
TX72_RS02290	1	8.44408	-0.0848399	0.827238	0.999634	0.000159142	0.2
TX72_RS03265	1	9.5081	0.190103	0.827499	0.999634	0.000159142	0.2
TX72_RS02340	1	11.1272	0.299046	0.827605	0.999634	0.000159142	0.2
TX72_RS10560	1	5.10686	0.18855	0.827961	0.999634	0.000159142	0.2
TX72_RS08540	1	7.41068	0.123448	0.827968	0.999634	0.000159142	0.2
TX72_RS05780	1	9.11417	0.0471773	0.828184	0.999634	0.000159142	0.2
TX72_RS03650	1	7.87813	-0.134851	0.82846	0.999634	0.000159142	0.2
TX72_RS09635	1	7.72542	-0.0826396	0.828557	0.999634	0.000159142	0.2
TX72_RS01555	1	7.22799	-0.161824	0.828568	0.999634	0.000159142	0.2
TX72_RS06895	1	8.44714	0.0562699	0.828666	0.999634	0.000159142	0.2
TX72_RS03270	1	8.93643	0.109722	0.828765	0.999634	0.000159142	0.2
TX72_RS02605	1	10.2379	0.256313	0.828768	0.999634	0.000159142	0.2
TX72_RS00080	1	6.87684	-0.0914191	0.828789	0.999634	0.000159142	0.2
TX72_RS03350	1	7.16553	-0.0931841	0.828984	0.999634	0.000159142	0.2
TX72_RS05205	1	7.54828	-0.175253	0.829123	0.999634	0.000159142	0.2
TX72_RS09660	1	7.29803	-0.113187	0.829172	0.999634	0.000159142	0.2
TX72_RS04230	1	7.67781	-0.0557668	0.82935	0.999634	0.000159142	0.2
TX72_RS00500	1	6.59333	-0.044963	0.829393	0.999634	0.000159142	0.2
TX72_RS02040	1	8.6907	0.0436082	0.829408	0.999634	0.000159142	0.2
TX72_RS05615	1	7.38721	-0.0438365	0.829411	0.999634	0.000159142	0.2
TX72_RS00375	1	8.29779	0.182502	0.829713	0.999634	0.000159142	0.2
TX72_RS02870	1	9.11563	0.24087	0.829941	0.999634	0.000159142	0.2
TX72_RS11070	1	9.63029	0.121783	0.829976	0.999634	0.000159142	0.2
TX72_RS08000	1	7.3524	-0.130067	0.830238	0.999634	0.000159142	0.2
TX72_RS09020	1	6.89536	0.0427889	0.830562	0.999634	0.000159142	0.2
TX72_RS10060	1	8.64448	0.122876	0.831011	0.999634	0.000159142	0.2
TX72_RS04540	1	7.35687	-0.0746358	0.831038	0.999634	0.000159142	0.2
TX72_RS03700	1	6.82387	0.0820401	0.831058	0.999634	0.000159142	0.2
TX72_RS08495	1	6.62318	-0.104387	0.831319	0.999634	0.000159142	0.2
TX72_RS03955	1	7.65708	0.14071	0.831475	0.999634	0.000159142	0.2
TX72_RS11040	1	10.1221	0.241992	0.831579	0.999634	0.000159142	0.2
TX72_RS08965	1	6.79786	-0.0481934	0.831677	0.999634	0.000159142	0.2
TX72_RS07785	1	6.64985	0.133776	0.831732	0.999634	0.000159142	0.2
TX72_RS11945	1	6.75753	-0.151271	0.831995	0.999634	0.000159142	0.2
TX72_RS01980	1	8.37325	0.101695	0.832054	0.999634	0.000159142	0.2
TX72_RS05190	1	6.68436	-0.0528957	0.83209	0.999634	0.000159142	0.2
TX72_RS06815	1	10.1771	0.284097	0.832095	0.999634	0.000159142	0.2
TX72_RS00680	1	7.91552	-0.0585422	0.832112	0.999634	0.000159142	0.2
TX72_RS07285	1	6.73217	0.0497149	0.83239	0.999634	0.000159142	0.2
TX72_RS08920	1	8.4313	0.110478	0.832432	0.999634	0.000159142	0.2
TX72_RS11380	1	8.1687	0.0388903	0.83248	0.999634	0.000159142	0.2
TX72_RS12540	1	10.5691	0.232792	0.832505	0.999634	0.000159142	0.2
TX72_RS01405	1	8.55413	-0.107118	0.832791	0.999634	0.000159142	0.2
TX72_RS10130	1	11.848	0.306188	0.832825	0.999634	0.000159142	0.2
TX72_RS10160	1	11.4654	0.278406	0.832865	0.999634	0.000159142	0.2
TX72_RS12105	1	7.31889	-0.140216	0.833073	0.999634	0.000159142	0.2
TX72_RS00965	1	9.01801	0.0501345	0.833103	0.999634	0.000159142	0.2
TX72_RS02350	1	10.9807	0.169794	0.833118	0.999634	0.000159142	0.2
TX72_RS00770	1	8.29418	0.133792	0.833405	0.999634	0.000159142	0.2
TX72_RS04190	1	8.39137	0.0568623	0.833597	0.999634	0.000159142	0.2
TX72_RS08855	1	8.02118	-0.15331	0.833857	0.999634	0.000159142	0.2
TX72_RS11395	1	8.40776	0.115585	0.834132	0.999634	0.000159142	0.2
TX72_RS00255	1	9.08878	0.0868892	0.834153	0.999634	0.000159142	0.2
TX72_RS04095	1	7.45505	0.0805179	0.834308	0.999634	0.000159142	0.2
TX72_RS09805	1	10.3297	0.261293	0.834314	0.999634	0.000159142	0.2
TX72_RS03550	1	8.13509	-0.0979045	0.834359	0.999634	0.000159142	0.2
TX72_RS12820	1	7.02506	0.196185	0.834694	0.999634	0.000159142	0.2
TX72_RS09435	1	8.05038	0.0565044	0.834777	0.999634	0.000159142	0.2
TX72_RS11225	1	8.6436	-0.034071	0.834785	0.999634	0.000159142	0.2
TX72_RS10050	1	7.71899	0.103298	0.835042	0.999634	0.000159142	0.2
TX72_RS00850	1	7.19304	-0.055987	0.835057	0.999634	0.000159142	0.2
TX72_RS05540	1	6.97556	0.112282	0.835094	0.999634	0.000159142	0.2
TX72_RS11330	1	9.42244	0.158261	0.835134	0.999634	0.000159142	0.2
TX72_RS06670	1	6.7137	0.086808	0.835196	0.999634	0.000159142	0.2
TX72_RS00555	1	6.49159	-0.233112	0.835257	0.999634	0.000159142	0.2
TX72_RS05285	1	7.57605	0.102452	0.835479	0.999634	0.000159142	0.2
TX72_RS02695	1	7.69548	-0.0536283	0.835538	0.999634	0.000159142	0.2
TX72_RS08930	1	7.90294	0.105857	0.835716	0.999634	0.000159142	0.2
TX72_RS12840	1	7.15162	0.143169	0.836673	0.999634	0.000159142	0.2
TX72_RS00350	1	6.32473	-0.167804	0.836692	0.999634	0.000159142	0.2
TX72_RS05275	1	6.25666	0.0873049	0.836745	0.999634	0.000159142	0.2
TX72_RS01275	1	5.93896	-0.0531852	0.83683	0.999634	0.000159142	0.2
TX72_RS05060	1	6.79215	-0.0614215	0.83688	0.999634	0.000159142	0.2
TX72_RS00120	1	8.23696	0.0319054	0.837287	0.999634	0.000159142	0.2
TX72_RS12335	1	9.07824	0.0782883	0.837307	0.999634	0.000159142	0.2
TX72_RS02970	1	7.79573	0.0557788	0.837797	0.999634	0.000159142	0.2
TX72_RS08390	1	8.79792	0.148661	0.837927	0.999634	0.000159142	0.2
TX72_RS04830	1	7.1538	-0.145638	0.838169	0.999634	0.000159142	0.2
TX72_RS11485	1	8.61324	-0.0679536	0.838182	0.999634	0.000159142	0.2
TX72_RS07300	1	8.23812	0.107738	0.8382	0.999634	0.000159142	0.2
TX72_RS05495	1	5.71346	-0.160089	0.838224	0.999634	0.000159142	0.2
TX72_RS11540	1	7.6578	-0.0665389	0.83824	0.999634	0.000159142	0.2
TX72_RS03775	1	7.36275	0.0521559	0.83826	0.999634	0.000159142	0.2
TX72_RS06485	1	9.49284	0.121575	0.83854	0.999634	0.000159142	0.2
TX72_RS01775	1	8.35454	0.200586	0.838627	0.999634	0.000159142	0.2
TX72_RS07960	1	4.91346	-0.128629	0.838723	0.999634	0.000159142	0.2
TX72_RS07140	1	8.18665	0.0671303	0.838726	0.999634	0.000159142	0.2
TX72_RS10250	1	8.0065	-0.0523658	0.83884	0.999634	0.000159142	0.2
TX72_RS07355	1	7.43286	0.0715702	0.838988	0.999634	0.000159142	0.2
TX72_RS08160	1	9.45233	0.148471	0.839092	0.999634	0.000159142	0.2
TX72_RS04645	1	8.15034	-0.0443542	0.839176	0.999634	0.000159142	0.2
TX72_RS10240	1	8.44933	0.0581324	0.839204	0.999634	0.000159142	0.2
TX72_RS07600	1	7.70223	0.0607642	0.839418	0.999634	0.000159142	0.2
TX72_RS10245	1	8.14561	0.0606378	0.83946	0.999634	0.000159142	0.2
TX72_RS04710	1	7.83543	-0.125162	0.839669	0.999634	0.000159142	0.2
TX72_RS03155	1	7.42274	-0.0417373	0.840005	0.999634	0.000159142	0.2
TX72_RS06405	1	8.3466	0.0370909	0.840175	0.999634	0.000159142	0.2
TX72_RS03500	1	8.19602	-0.0882075	0.840372	0.999634	0.000159142	0.2
TX72_RS03135	1	6.33698	0.161336	0.840392	0.999634	0.000159142	0.2
TX72_RS05110	1	6.72738	-0.0430767	0.840424	0.999634	0.000159142	0.2
TX72_RS05970	1	6.66261	-0.0521359	0.840549	0.999634	0.000159142	0.2
TX72_RS04435	1	6.57122	-0.115019	0.840556	0.999634	0.000159142	0.2
TX72_RS00930	1	7.64586	0.050717	0.840735	0.999634	0.000159142	0.2
TX72_RS07050	1	7.27484	-0.0772619	0.840913	0.999634	0.000159142	0.2
TX72_RS07625	1	10.4529	0.229469	0.840995	0.999634	0.000159142	0.2
TX72_RS12575	1	6.65607	-0.128223	0.841075	0.999634	0.000159142	0.2
TX72_RS08395	1	4.94458	0.230291	0.841212	0.999634	0.000159142	0.2
TX72_RS01085	1	6.93179	-0.081446	0.841304	0.999634	0.000159142	0.2
TX72_RS11660	1	7.88126	0.047492	0.841421	0.999634	0.000159142	0.2
TX72_RS11495	1	7.82558	-0.052042	0.841433	0.999634	0.000159142	0.2
TX72_RS07180	1	7.52998	-0.11074	0.841595	0.999634	0.000159142	0.2
TX72_RS06190	1	7.08269	0.0532316	0.841961	0.999634	0.000159142	0.2
TX72_RS05140	1	7.59738	0.141197	0.842009	0.999634	0.000159142	0.2
TX72_RS05290	1	7.31267	0.0772009	0.842032	0.999634	0.000159142	0.2
TX72_RS05960	1	7.38151	-0.111761	0.842066	0.999634	0.000159142	0.2
TX72_RS12865	1	8.32311	0.115956	0.842175	0.999634	0.000159142	0.2
TX72_RS07160	1	7.79545	0.0760207	0.842271	0.999634	0.000159142	0.2
TX72_RS10505	1	7.88422	0.151935	0.842286	0.999634	0.000159142	0.2
TX72_RS11620	1	6.31239	0.224528	0.84234	0.999634	0.000159142	0.2
TX72_RS10765	1	7.75342	-0.049565	0.842529	0.999634	0.000159142	0.2
TX72_RS03450	1	8.62255	-0.0481305	0.842685	0.999634	0.000159142	0.2
TX72_RS11800	1	8.02406	-0.0683441	0.84298	0.999634	0.000159142	0.2
TX72_RS08440	1	7.17496	-0.132182	0.843159	0.999634	0.000159142	0.2
TX72_RS00835	1	7.604	-0.099347	0.843384	0.999634	0.000159142	0.2
TX72_RS07390	1	8.81874	-0.0336978	0.843615	0.999634	0.000159142	0.2
TX72_RS09565	1	8.54234	0.0994248	0.84417	0.999634	0.000159142	0.2
TX72_RS05820	1	8.67568	0.190872	0.844171	0.999634	0.000159142	0.2
TX72_RS02300	1	7.04158	-0.0644671	0.844266	0.999634	0.000159142	0.2
TX72_RS09530	1	9.55782	0.135524	0.844304	0.999634	0.000159142	0.2
TX72_RS00805	1	8.14655	0.0597924	0.844519	0.999634	0.000159142	0.2
TX72_RS11705	1	8.27255	-0.10801	0.844626	0.999634	0.000159142	0.2
TX72_RS11740	1	7.81922	-0.129485	0.844643	0.999634	0.000159142	0.2
TX72_RS03870	1	6.85809	-0.0504658	0.844897	0.999634	0.000159142	0.2
TX72_RS08285	1	8.57967	0.139203	0.845035	0.999634	0.000159142	0.2
TX72_RS00190	1	9.19401	0.167413	0.845139	0.999634	0.000159142	0.2
TX72_RS05170	1	7.35817	0.0741348	0.845556	0.999634	0.000159142	0.2
TX72_RS02080	1	8.75721	-0.0848274	0.845594	0.999634	0.000159142	0.2
TX72_RS06185	1	7.46512	-0.101945	0.845637	0.999634	0.000159142	0.2
TX72_RS09450	1	8.03104	-0.0725266	0.845811	0.999634	0.000159142	0.2
TX72_RS10910	1	7.18464	0.12348	0.845886	0.999634	0.000159142	0.2
TX72_RS07150	1	7.2327	-0.143471	0.84589	0.999634	0.000159142	0.2
TX72_RS02685	1	7.39895	-0.0654179	0.846081	0.999634	0.000159142	0.2
TX72_RS11065	1	4.44143	0.0601567	0.846198	0.999634	0.000159142	0.2
TX72_RS12350	1	7.99195	0.0546644	0.846233	0.999634	0.000159142	0.2
TX72_RS00660	1	7.5333	-0.1355	0.846391	0.999634	0.000159142	0.2
TX72_RS08200	1	10.8839	0.238552	0.846623	0.999634	0.000159142	0.2
TX72_RS08710	1	7.54896	0.203061	0.846646	0.999634	0.000159142	0.2
TX72_RS08115	1	6.74727	-0.0487906	0.846734	0.999634	0.000159142	0.2
TX72_RS01760	1	6.88017	0.0797433	0.846842	0.999634	0.000159142	0.2
TX72_RS01665	1	6.0808	0.0521836	0.846867	0.999634	0.000159142	0.2
TX72_RS09485	1	8.14763	0.0405626	0.846999	0.999634	0.000159142	0.2
TX72_RS08765	1	7.75728	0.0414804	0.847026	0.999634	0.000159142	0.2
TX72_RS11590	1	9.32059	0.103525	0.847087	0.999634	0.000159142	0.2
TX72_RS00540	1	7.75452	-0.124931	0.847136	0.999634	0.000159142	0.2
TX72_RS00900	1	8.84009	-0.0757384	0.847404	0.999634	0.000159142	0.2
TX72_RS02510	1	9.95371	0.141918	0.847414	0.999634	0.000159142	0.2
TX72_RS00720	1	8.96097	0.203814	0.84763	0.999634	0.000159142	0.2
TX72_RS06010	1	7.39605	-0.0632292	0.847641	0.999634	0.000159142	0.2
TX72_RS02460	1	6.66793	-0.130237	0.847905	0.999634	0.000159142	0.2
TX72_RS08385	1	8.652	0.0898023	0.848408	0.999634	0.000159142	0.2
TX72_RS10345	1	7.07399	0.107836	0.848478	0.999634	0.000159142	0.2
TX72_RS02160	1	9.45391	0.2596	0.848755	0.999634	0.000159142	0.2
TX72_RS07175	1	7.08983	-0.111522	0.848789	0.999634	0.000159142	0.2
TX72_RS02330	1	7.33099	-0.0557537	0.84892	0.999634	0.000159142	0.2
TX72_RS12375	1	7.34553	-0.0762736	0.849042	0.999634	0.000159142	0.2
TX72_RS03995	1	7.41723	0.025555	0.849078	0.999634	0.000159142	0.2
TX72_RS04290	1	6.04135	0.050181	0.849643	0.999634	0.000159142	0.2
TX72_RS09240	1	9.85722	0.230664	0.849739	0.999634	0.000159142	0.2
TX72_RS05670	1	7.36859	-0.13861	0.849781	0.999634	0.000159142	0.2
TX72_RS11145	1	6.67292	-0.0764485	0.849789	0.999634	0.000159142	0.2
TX72_RS12055	1	9.13442	0.188946	0.849978	0.999634	0.000159142	0.2
TX72_RS04430	1	5.34345	-0.115177	0.850002	0.999634	0.000159142	0.2
TX72_RS07520	1	10.991	0.260075	0.850028	0.999634	0.000159142	0.2
TX72_RS09145	1	6.62761	-0.097499	0.85003	0.999634	0.000159142	0.2
TX72_RS00150	1	9.06218	0.0844747	0.850115	0.999634	0.000159142	0.2
TX72_RS03400	1	8.68261	0.0781337	0.850135	0.999634	0.000159142	0.2
TX72_RS09995	1	9.11369	0.140763	0.850187	0.999634	0.000159142	0.2
TX72_RS03770	1	8.90021	0.0291006	0.850385	0.999634	0.000159142	0.2
TX72_RS07360	1	8.16172	0.131429	0.850416	0.999634	0.000159142	0.2
TX72_RS00735	1	7.89843	-0.136578	0.850452	0.999634	0.000159142	0.2
TX72_RS08760	1	9.18156	0.147143	0.85051	0.999634	0.000159142	0.2
TX72_RS01105	1	6.41266	-0.112759	0.850581	0.999634	0.000159142	0.2
TX72_RS03210	1	6.72693	0.0627353	0.850644	0.999634	0.000159142	0.2
TX72_RS10070	1	12.0998	0.216839	0.85071	0.999634	0.000159142	0.2
TX72_RS00035	1	8.08681	-0.0776311	0.851181	0.999634	0.000159142	0.2
TX72_RS00640	1	8.36596	-0.075818	0.851226	0.999634	0.000159142	0.2
TX72_RS09035	1	6.6973	-0.0332546	0.851395	0.999634	0.000159142	0.2
TX72_RS12475	1	7.09917	-0.0704883	0.851459	0.999634	0.000159142	0.2
TX72_RS07820	1	7.17791	0.17641	0.851553	0.999634	0.000159142	0.2
TX72_RS11885	1	7.9598	-0.0947755	0.851778	0.999634	0.000159142	0.2
TX72_RS11650	1	8.15988	-0.0539516	0.852034	0.999634	0.000159142	0.2
TX72_RS00745	1	7.15213	-0.0803655	0.852091	0.999634	0.000159142	0.2
TX72_RS09355	1	8.61993	0.0929575	0.852123	0.999634	0.000159142	0.2
TX72_RS05965	1	7.95353	0.0366555	0.85226	0.999634	0.000159142	0.2
TX72_RS08355	1	7.02606	0.0739153	0.852515	0.999634	0.000159142	0.2
TX72_RS08410	1	5.63756	0.0992056	0.852774	0.999634	0.000159142	0.2
TX72_RS00580	1	7.91365	-0.137461	0.853234	0.999634	0.000159142	0.2
TX72_RS06425	1	9.46141	0.226108	0.85341	0.999634	0.000159142	0.2
TX72_RS07995	1	7.16469	-0.0453091	0.853501	0.999634	0.000159142	0.2
TX72_RS06095	1	8.65253	0.039863	0.853516	0.999634	0.000159142	0.2
TX72_RS10110	1	8.29732	0.115733	0.853878	0.999634	0.000159142	0.2
TX72_RS10150	1	7.99817	0.0401909	0.85393	0.999634	0.000159142	0.2
TX72_RS04185	1	8.49262	0.166087	0.854453	0.999634	0.000159142	0.2
TX72_RS02690	1	9.60531	0.0467667	0.854456	0.999634	0.000159142	0.2
TX72_RS04815	1	7.85402	-0.128583	0.854891	0.999634	0.000159142	0.2
TX72_RS10660	1	5.84112	-0.160852	0.855258	0.999634	0.000159142	0.2
TX72_RS00950	1	7.6167	-0.0909264	0.855321	0.999634	0.000159142	0.2
TX72_RS11600	1	6.88983	-0.0665266	0.855481	0.999634	0.000159142	0.2
TX72_RS02540	1	8.35143	0.176652	0.855762	0.999634	0.000159142	0.2
TX72_RS02085	1	6.83338	-0.0529383	0.855913	0.999634	0.000159142	0.2
TX72_RS00980	1	7.91404	-0.103976	0.855955	0.999634	0.000159142	0.2
TX72_RS08675	1	7.95516	0.0424329	0.855997	0.999634	0.000159142	0.2
TX72_RS11100	1	6.84106	-0.124092	0.856082	0.999634	0.000159142	0.2
TX72_RS11220	1	13.9141	0.274228	0.85623	0.999634	0.000159142	0.2
TX72_RS10625	1	6.75384	-0.140857	0.856376	0.999634	0.000159142	0.2
TX72_RS12680	1	6.01351	0.0770216	0.857027	0.999634	0.000159142	0.2
TX72_RS11305	1	4.12702	0.172031	0.857108	0.999634	0.000159142	0.2
TX72_RS07680	1	8.00974	-0.0970779	0.857278	0.999634	0.000159142	0.2
TX72_RS07865	1	5.11673	0.194998	0.857309	0.999634	0.000159142	0.2
TX72_RS03475	1	7.23768	0.0432548	0.85739	0.999634	0.000159142	0.2
TX72_RS09170	1	10.6498	0.209998	0.857515	0.999634	0.000159142	0.2
TX72_RS01050	1	7.61108	-0.0502389	0.857536	0.999634	0.000159142	0.2
TX72_RS12545	1	9.959	0.208947	0.857591	0.999634	0.000159142	0.2
TX72_RS12710	1	8.67713	0.0532732	0.857628	0.999634	0.000159142	0.2
TX72_RS04560	1	6.97668	-0.037799	0.858029	0.999634	0.000159142	0.2
TX72_RS09930	1	8.58487	0.0960496	0.858042	0.999634	0.000159142	0.2
TX72_RS08310	1	9.06879	0.0821367	0.85833	0.999634	0.000159142	0.2
TX72_RS07170	1	7.663	-0.151988	0.858384	0.999634	0.000159142	0.2
TX72_RS08375	1	6.35706	0.118422	0.858419	0.999634	0.000159142	0.2
TX72_RS09085	1	7.19687	-0.077078	0.858461	0.999634	0.000159142	0.2
TX72_RS02195	1	8.65689	0.0915468	0.858567	0.999634	0.000159142	0.2
TX72_RS01335	1	9.07345	-0.0957872	0.858763	0.999634	0.000159142	0.2
TX72_RS05525	1	6.28653	-0.126095	0.858895	0.999634	0.000159142	0.2
TX72_RS03575	1	7.25537	0.0854432	0.858975	0.999634	0.000159142	0.2
TX72_RS12255	1	7.4906	-0.0665585	0.858979	0.999634	0.000159142	0.2
TX72_RS00880	1	8.23779	-0.087924	0.85899	0.999634	0.000159142	0.2
TX72_RS04735	1	7.93974	0.132029	0.859079	0.999634	0.000159142	0.2
TX72_RS02260	1	7.46028	0.0674371	0.859142	0.999634	0.000159142	0.2
TX72_RS02355	1	7.82912	-0.0635137	0.85918	0.999634	0.000159142	0.2
TX72_RS11510	1	6.43856	-0.0625785	0.859298	0.999634	0.000159142	0.2
TX72_RS05855	1	6.44462	0.0737425	0.85941	0.999634	0.000159142	0.2
TX72_RS01655	1	6.61501	0.0419019	0.859429	0.999634	0.000159142	0.2
TX72_RS02800	1	6.89532	0.0529597	0.85947	0.999634	0.000159142	0.2
TX72_RS00010	1	7.64384	-0.0776647	0.859569	0.999634	0.000159142	0.2
TX72_RS02020	1	8.87524	-0.0397794	0.859635	0.999634	0.000159142	0.2
TX72_RS05480	1	9.9014	0.113009	0.859723	0.999634	0.000159142	0.2
TX72_RS07975	1	6.50489	0.0951596	0.859864	0.999634	0.000159142	0.2
TX72_RS08475	1	8.27364	0.18259	0.859902	0.999634	0.000159142	0.2
TX72_RS04320	1	6.94286	-0.0860654	0.860152	0.999634	0.000159142	0.2
TX72_RS02965	1	8.25987	-0.04262	0.860267	0.999634	0.000159142	0.2
TX72_RS02730	1	8.33742	-0.0648754	0.860365	0.999634	0.000159142	0.2
TX72_RS07455	1	6.98877	-0.0992711	0.860416	0.999634	0.000159142	0.2
TX72_RS08345	1	8.41548	0.149001	0.860554	0.999634	0.000159142	0.2
TX72_RS04400	1	7.47727	0.13928	0.860806	0.999634	0.000159142	0.2
TX72_RS00075	1	8.31297	0.035599	0.860892	0.999634	0.000159142	0.2
TX72_RS12810	1	5.49263	-0.109506	0.861074	0.999634	0.000159142	0.2
TX72_RS11780	1	7.70332	-0.0788726	0.861093	0.999634	0.000159142	0.2
TX72_RS00545	1	7.59222	-0.135979	0.861337	0.999634	0.000159142	0.2
TX72_RS10145	1	8.09735	0.0712416	0.861364	0.999634	0.000159142	0.2
TX72_RS00380	1	9.00315	-0.0594565	0.861449	0.999634	0.000159142	0.2
TX72_RS00325	1	8.55805	0.0605273	0.861537	0.999634	0.000159142	0.2
TX72_RS12270	1	7.25988	0.0855722	0.861561	0.999634	0.000159142	0.2
TX72_RS07465	1	7.98324	-0.0589945	0.861942	0.999634	0.000159142	0.2
TX72_RS09125	1	7.22362	-0.0770595	0.861991	0.999634	0.000159142	0.2
TX72_RS00475	1	9.67808	0.174498	0.861993	0.999634	0.000159142	0.2
TX72_RS08715	1	6.51794	-0.0645547	0.862064	0.999634	0.000159142	0.2
TX72_RS01140	1	8.72953	0.0435435	0.862279	0.999634	0.000159142	0.2
TX72_RS04720	1	7.54355	-0.111396	0.862339	0.999634	0.000159142	0.2
TX72_RS10930	1	8.59599	-0.0462059	0.862468	0.999634	0.000159142	0.2
TX72_RS07485	1	6.49924	-0.0735186	0.86263	0.999634	0.000159142	0.2
TX72_RS06465	1	8.64793	-0.0495021	0.863267	0.999634	0.000159142	0.2
TX72_RS03690	1	8.68388	0.119987	0.863271	0.999634	0.000159142	0.2
TX72_RS04515	1	7.5972	-0.0320366	0.863284	0.999634	0.000159142	0.2
TX72_RS01260	1	11.8041	0.207364	0.863367	0.999634	0.000159142	0.2
TX72_RS06720	1	7.64756	-0.0953543	0.863537	0.999634	0.000159142	0.2
TX72_RS06020	1	6.29862	-0.0930512	0.864044	0.999634	0.000159142	0.2
TX72_RS01720	1	8.25563	0.044261	0.864391	0.999634	0.000159142	0.2
TX72_RS12320	1	7.25497	-0.137347	0.864492	0.999634	0.000159142	0.2
TX72_RS01200	1	9.395	-0.0677832	0.864533	0.999634	0.000159142	0.2
TX72_RS05690	1	7.60561	0.10104	0.864557	0.999634	0.000159142	0.2
TX72_RS03010	1	8.23872	0.0413515	0.86461	0.999634	0.000159142	0.2
TX72_RS00760	1	7.93957	-0.0387905	0.864647	0.999634	0.000159142	0.2
TX72_RS07195	1	8.13182	-0.0716046	0.864817	0.999634	0.000159142	0.2
TX72_RS09390	1	7.61091	-0.032149	0.865016	0.999634	0.000159142	0.2
TX72_RS05515	1	6.35074	0.135952	0.865216	0.999634	0.000159142	0.2
TX72_RS07080	1	7.57084	0.0948704	0.865357	0.999634	0.000159142	0.2
TX72_RS06885	1	6.7997	0.0676884	0.865422	0.999634	0.000159142	0.2
TX72_RS06890	1	6.75959	0.0554115	0.865947	0.999634	0.000159142	0.2
TX72_RS10700	1	7.69985	0.0578041	0.86607	0.999634	0.000159142	0.2
TX72_RS01385	1	10.1152	0.20832	0.866126	0.999634	0.000159142	0.2
TX72_RS03680	1	8.31123	-0.0596834	0.866146	0.999634	0.000159142	0.2
TX72_RS00480	1	7.9049	-0.0835321	0.866149	0.999634	0.000159142	0.2
TX72_RS07505	1	9.99468	0.0651036	0.866234	0.999634	0.000159142	0.2
TX72_RS04270	1	6.93085	0.0623316	0.866351	0.999634	0.000159142	0.2
TX72_RS09420	1	6.16548	-0.0478347	0.86642	0.999634	0.000159142	0.2
TX72_RS12120	1	6.94319	-0.0511238	0.866431	0.999634	0.000159142	0.2
TX72_RS07305	1	9.32564	0.173448	0.866461	0.999634	0.000159142	0.2
TX72_RS09780	1	6.50572	-0.0602623	0.866505	0.999634	0.000159142	0.2
TX72_RS09850	1	9.52339	0.215182	0.866553	0.999634	0.000159142	0.2
TX72_RS03765	1	7.25797	-0.0849372	0.866884	0.999634	0.000159142	0.2
TX72_RS01645	1	7.33353	0.0926434	0.866901	0.999634	0.000159142	0.2
TX72_RS12190	1	5.41817	0.220375	0.867005	0.999634	0.000159142	0.2
TX72_RS02680	1	7.41097	-0.0736845	0.867107	0.999634	0.000159142	0.2
TX72_RS03565	1	8.25366	0.0372071	0.867559	0.999634	0.000159142	0.2
TX72_RS10965	1	7.89367	-0.0339524	0.867696	0.999634	0.000159142	0.2
TX72_RS07705	1	8.62677	-0.0477466	0.867914	0.999634	0.000159142	0.2
TX72_RS02915	1	9.47445	0.0851006	0.867937	0.999634	0.000159142	0.2
TX72_RS07235	1	6.96394	-0.0541252	0.867966	0.999634	0.000159142	0.2
TX72_RS11635	1	10.2447	0.105038	0.86808	0.999634	0.000159142	0.2
TX72_RS00390	1	7.41771	-0.134617	0.868202	0.999634	0.000159142	0.2
TX72_RS12125	1	8.0653	0.140922	0.868205	0.999634	0.000159142	0.2
TX72_RS01735	1	7.89205	-0.0585892	0.868334	0.999634	0.000159142	0.2
TX72_RS03865	1	8.50349	0.0573028	0.868603	0.999634	0.000159142	0.2
TX72_RS10890	1	9.0204	0.0484283	0.868653	0.999634	0.000159142	0.2
TX72_RS09460	1	9.68288	0.150961	0.868691	0.999634	0.000159142	0.2
TX72_RS09685	1	10.4943	0.236225	0.868763	0.999634	0.000159142	0.2
TX72_RS04265	1	6.81689	-0.0733834	0.869008	0.999634	0.000159142	0.2
TX72_RS05660	1	7.55782	-0.127403	0.869179	0.999634	0.000159142	0.2
TX72_RS01740	1	7.65814	0.0694162	0.869192	0.999634	0.000159142	0.2
TX72_RS00830	1	8.76343	0.0544211	0.86924	0.999634	0.000159142	0.2
TX72_RS04695	1	8.64093	-0.0586192	0.869323	0.999634	0.000159142	0.2
TX72_RS03280	1	9.40245	0.119742	0.869338	0.999634	0.000159142	0.2
TX72_RS10065	1	11.2566	0.196301	0.869347	0.999634	0.000159142	0.2
TX72_RS01575	1	9.67521	0.119265	0.86957	0.999634	0.000159142	0.2
TX72_RS07530	1	6.74836	-0.0592269	0.869666	0.999634	0.000159142	0.2
TX72_RS03935	1	8.2294	0.115196	0.869692	0.999634	0.000159142	0.2
TX72_RS03345	1	7.67984	0.0322927	0.86982	0.999634	0.000159142	0.2
TX72_RS10855	1	6.99529	-0.0683633	0.870258	0.999634	0.000159142	0.2
TX72_RS05635	1	7.33632	-0.0498269	0.8703	0.999634	0.000159142	0.2
TX72_RS12520	1	7.17742	0.0467033	0.870443	0.999634	0.000159142	0.2
TX72_RS04955	1	8.48136	-0.0300501	0.870546	0.999634	0.000159142	0.2
TX72_RS06050	1	7.77253	0.0899431	0.870648	0.999634	0.000159142	0.2
TX72_RS06860	1	8.57628	0.0580469	0.870708	0.999634	0.000159142	0.2
TX72_RS01635	1	6.54581	-0.0499416	0.870767	0.999634	0.000159142	0.2
TX72_RS05860	1	7.02101	-0.137343	0.870853	0.999634	0.000159142	0.2
TX72_RS11520	1	7.85305	-0.0355713	0.870933	0.999634	0.000159142	0.2
TX72_RS10510	1	8.26432	0.0560233	0.870994	0.999634	0.000159142	0.2
TX72_RS09150	1	8.46072	0.102358	0.871081	0.999634	0.000159142	0.2
TX72_RS11840	1	9.27478	0.19665	0.871145	0.999634	0.000159142	0.2
TX72_RS12600	1	7.69868	0.0726583	0.871162	0.999634	0.000159142	0.2
TX72_RS05710	1	6.97415	0.0784794	0.871167	0.999634	0.000159142	0.2
TX72_RS00855	1	11.3874	0.2055	0.871185	0.999634	0.000159142	0.2
TX72_RS12090	1	8.50269	0.104045	0.871312	0.999634	0.000159142	0.2
TX72_RS04585	1	8.45208	-0.0904963	0.871344	0.999634	0.000159142	0.2
TX72_RS06250	1	7.1373	-0.0352908	0.871379	0.999634	0.000159142	0.2
TX72_RS10605	1	7.96701	-0.086991	0.871566	0.999634	0.000159142	0.2
TX72_RS02655	1	8.33139	-0.0757079	0.871585	0.999634	0.000159142	0.2
TX72_RS04700	1	7.39242	0.0433077	0.871636	0.999634	0.000159142	0.2
TX72_RS10225	1	7.65664	0.0819955	0.871911	0.999634	0.000159142	0.2
TX72_RS11895	1	8.18851	-0.0553907	0.872039	0.999634	0.000159142	0.2
TX72_RS03195	1	6.40818	-0.105798	0.872146	0.999634	0.000159142	0.2
TX72_RS05595	1	9.02102	0.0698586	0.872272	0.999634	0.000159142	0.2
TX72_RS09950	1	7.46539	-0.0685482	0.872496	0.999634	0.000159142	0.2
TX72_RS08340	1	7.96473	-0.101425	0.872548	0.999634	0.000159142	0.2
TX72_RS02820	1	7.06696	-0.0370293	0.873045	0.999634	0.000159142	0.2
TX72_RS12645	1	7.70912	-0.138905	0.873171	0.999634	0.000159142	0.2
TX72_RS02310	1	9.40595	-0.0604891	0.873326	0.999634	0.000159142	0.2
TX72_RS10380	1	8.11605	0.112319	0.873417	0.999634	0.000159142	0.2
TX72_RS05655	1	7.38452	-0.142193	0.873441	0.999634	0.000159142	0.2
TX72_RS10845	1	7.91449	-0.0701814	0.873541	0.999634	0.000159142	0.2
TX72_RS12535	1	7.16527	0.108481	0.873733	0.999634	0.000159142	0.2
TX72_RS01680	1	9.37504	0.138129	0.873859	0.999634	0.000159142	0.2
TX72_RS12300	1	7.30997	-0.0451839	0.87401	0.999634	0.000159142	0.2
TX72_RS05350	1	9.24337	0.172384	0.874028	0.999634	0.000159142	0.2
TX72_RS09105	1	9.7078	0.128932	0.874178	0.999634	0.000159142	0.2
TX72_RS12060	1	7.72038	0.093313	0.874207	0.999634	0.000159142	0.2
TX72_RS09955	1	7.63205	-0.0911568	0.87424	0.999634	0.000159142	0.2
TX72_RS10695	1	11.822	0.201499	0.874323	0.999634	0.000159142	0.2
TX72_RS04845	1	7.84138	-0.116999	0.874353	0.999634	0.000159142	0.2
TX72_RS01875	1	8.39437	-0.0875814	0.874427	0.999634	0.000159142	0.2
TX72_RS03420	1	6.13842	0.0590729	0.874451	0.999634	0.000159142	0.2
TX72_RS06865	1	7.39018	0.0583472	0.87451	0.999634	0.000159142	0.2
TX72_RS05455	1	8.88785	-0.100563	0.874642	0.999634	0.000159142	0.2
TX72_RS06560	1	7.17399	0.0583333	0.874727	0.999634	0.000159142	0.2
TX72_RS08220	1	8.19327	0.113188	0.874881	0.999634	0.000159142	0.2
TX72_RS12580	1	8.33534	-0.116802	0.874959	0.999634	0.000159142	0.2
TX72_RS03220	1	9.73572	0.163482	0.875016	0.999634	0.000159142	0.2
TX72_RS09725	1	8.70602	-0.0668714	0.875048	0.999634	0.000159142	0.2
TX72_RS05320	1	8.1468	0.0841849	0.875189	0.999634	0.000159142	0.2
TX72_RS01315	1	7.76254	-0.0565438	0.875327	0.999634	0.000159142	0.2
TX72_RS07165	1	7.3519	0.0696471	0.875375	0.999634	0.000159142	0.2
TX72_RS07130	1	7.94269	0.0632466	0.875377	0.999634	0.000159142	0.2
TX72_RS05135	1	8.28097	-0.0356054	0.875599	0.999634	0.000159142	0.2
TX72_RS08945	1	6.18299	-0.0387918	0.875611	0.999634	0.000159142	0.2
TX72_RS11695	1	8.47373	0.0574543	0.87566	0.999634	0.000159142	0.2
TX72_RS08780	1	7.88802	-0.0867557	0.875728	0.999634	0.000159142	0.2
TX72_RS00320	1	8.66648	0.0534404	0.875986	0.999634	0.000159142	0.2
TX72_RS12245	1	7.2068	-0.106071	0.876172	0.999634	0.000159142	0.2
TX72_RS00295	1	8.57786	-0.0449897	0.876196	0.999634	0.000159142	0.2
TX72_RS12610	1	9.43251	0.036839	0.876205	0.999634	0.000159142	0.2
TX72_RS01250	1	7.97306	0.0554978	0.876242	0.999634	0.000159142	0.2
TX72_RS02140	1	7.69605	0.158498	0.876496	0.999634	0.000159142	0.2
TX72_RS02025	1	8.199	-0.075296	0.876548	0.999634	0.000159142	0.2
TX72_RS07385	1	13.8877	0.24706	0.876664	0.999634	0.000159142	0.2
TX72_RS12730	1	8.16305	0.0322006	0.876923	0.999634	0.000159142	0.2
TX72_RS00995	1	8.40143	-0.0233779	0.877105	0.999634	0.000159142	0.2
TX72_RS01975	1	7.96128	0.0510651	0.877202	0.999634	0.000159142	0.2
TX72_RS05730	1	6.20173	-0.136067	0.877311	0.999634	0.000159142	0.2
TX72_RS11880	1	6.02855	0.114253	0.877385	0.999634	0.000159142	0.2
TX72_RS05840	1	8.10775	0.211556	0.877462	0.999634	0.000159142	0.2
TX72_RS10985	1	7.99154	-0.0746614	0.87756	0.999634	0.000159142	0.2
TX72_RS12290	1	8.67236	-0.0733227	0.877628	0.999634	0.000159142	0.2
TX72_RS11625	1	6.14028	0.197627	0.877668	0.999634	0.000159142	0.2
TX72_RS04170	1	7.25759	-0.13263	0.877724	0.999634	0.000159142	0.2
TX72_RS07085	1	6.61286	0.0637947	0.877783	0.999634	0.000159142	0.2
TX72_RS05345	1	8.38381	0.128626	0.877984	0.999634	0.000159142	0.2
TX72_RS10665	1	7.51027	-0.130231	0.878035	0.999634	0.000159142	0.2
TX72_RS09625	1	7.85782	-0.0612823	0.878368	0.999634	0.000159142	0.2
TX72_RS00305	1	7.05267	-0.104609	0.878385	0.999634	0.000159142	0.2
TX72_RS02545	1	7.19454	0.0498632	0.878583	0.999634	0.000159142	0.2
TX72_RS08970	1	7.44914	-0.0547902	0.878904	0.999634	0.000159142	0.2
TX72_RS10860	1	6.76428	-0.0952982	0.879004	0.999634	0.000159142	0.2
TX72_RS00055	1	8.91814	0.0416651	0.879148	0.999634	0.000159142	0.2
TX72_RS11770	1	7.96569	0.02252	0.879357	0.999634	0.000159142	0.2
TX72_RS04255	1	6.15981	0.0589782	0.879395	0.999634	0.000159142	0.2
TX72_RS02275	1	7.53032	0.0784597	0.879658	0.999634	0.000159142	0.2
TX72_RS10850	1	8.71057	-0.0535331	0.879844	0.999634	0.000159142	0.2
TX72_RS08270	1	5.24351	0.0481923	0.879913	0.999634	0.000159142	0.2
TX72_RS11435	1	8.00081	-0.040039	0.880018	0.999634	0.000159142	0.2
TX72_RS08870	1	8.67105	-0.082576	0.880031	0.999634	0.000159142	0.2
TX72_RS04000	1	7.34904	0.0273447	0.880101	0.999634	0.000159142	0.2
TX72_RS09110	1	7.51709	0.0491744	0.880142	0.999634	0.000159142	0.2
TX72_RS03950	1	6.39031	0.0532522	0.880165	0.999634	0.000159142	0.2
TX72_RS07065	1	8.56628	-0.0657059	0.880311	0.999634	0.000159142	0.2
TX72_RS07245	1	7.67394	0.0687023	0.880368	0.999634	0.000159142	0.2
TX72_RS06575	1	8.37157	-0.0427395	0.880668	0.999634	0.000159142	0.2
TX72_RS03080	1	7.18539	-0.0769153	0.880855	0.999634	0.000159142	0.2
TX72_RS01265	1	7.46078	-0.0656621	0.88108	0.999634	0.000159142	0.2
TX72_RS10790	1	8.9994	-0.0529433	0.881119	0.999634	0.000159142	0.2
TX72_RS11920	1	8.89689	-0.0916007	0.881159	0.999634	0.000159142	0.2
TX72_RS08035	1	5.8284	-0.106254	0.881192	0.999634	0.000159142	0.2
TX72_RS02950	1	7.99457	-0.120846	0.881266	0.999634	0.000159142	0.2
TX72_RS01400	1	7.4972	0.0387793	0.881356	0.999634	0.000159142	0.2
TX72_RS00790	1	9.50974	0.0658256	0.881375	0.999634	0.000159142	0.2
TX72_RS02495	1	7.69719	0.105238	0.881704	0.999634	0.000159142	0.2
TX72_RS03635	1	7.18786	-0.0586177	0.881769	0.999634	0.000159142	0.2
TX72_RS06415	1	6.59764	0.0434697	0.881777	0.999634	0.000159142	0.2
TX72_RS11500	1	8.77998	0.0697957	0.881818	0.999634	0.000159142	0.2
TX72_RS06280	1	8.04458	-0.0604645	0.881918	0.999634	0.000159142	0.2
TX72_RS08040	1	5.69387	-0.102911	0.88207	0.999634	0.000159142	0.2
TX72_RS08350	1	8.08524	0.122171	0.882384	0.999634	0.000159142	0.2
TX72_RS06845	1	9.07489	0.159628	0.882631	0.999634	0.000159142	0.2
TX72_RS08140	1	8.2284	0.0313044	0.882864	0.999634	0.000159142	0.2
TX72_RS03085	1	7.03952	-0.117767	0.882868	0.999634	0.000159142	0.2
TX72_RS02945	1	7.36744	-0.0344606	0.882959	0.999634	0.000159142	0.2
TX72_RS08575	1	8.41925	-0.0965271	0.883076	0.999634	0.000159142	0.2
TX72_RS02090	1	7.75494	-0.0633664	0.883166	0.999634	0.000159142	0.2
TX72_RS09015	1	7.83545	-0.0804235	0.88319	0.999634	0.000159142	0.2
TX72_RS03310	1	7.99474	0.0730696	0.883296	0.999634	0.000159142	0.2
TX72_RS11820	1	11.191	0.196784	0.883415	0.999634	0.000159142	0.2
TX72_RS05300	1	6.8913	0.0498499	0.883506	0.999634	0.000159142	0.2
TX72_RS06620	1	7.58649	-0.109581	0.883523	0.999634	0.000159142	0.2
TX72_RS12455	1	7.82906	-0.0835977	0.883526	0.999634	0.000159142	0.2
TX72_RS06870	1	6.90931	0.0534261	0.883687	0.999634	0.000159142	0.2
TX72_RS05625	1	8.96396	0.0300444	0.883941	0.999634	0.000159142	0.2
TX72_RS09525	1	8.13513	-0.0729641	0.88395	0.999634	0.000159142	0.2
TX72_RS03715	1	7.45123	-0.0417832	0.884162	0.999634	0.000159142	0.2
TX72_RS10165	1	8.50864	0.102316	0.884164	0.999634	0.000159142	0.2
TX72_RS04135	1	9.35071	0.0416363	0.884436	0.999634	0.000159142	0.2
TX72_RS01490	1	8.32158	-0.0812082	0.884557	0.999634	0.000159142	0.2
TX72_RS01570	1	6.87689	-0.084655	0.884573	0.999634	0.000159142	0.2
TX72_RS05230	1	7.59294	0.0586058	0.884734	0.999634	0.000159142	0.2
TX72_RS12275	1	7.95923	-0.0444693	0.884931	0.999634	0.000159142	0.2
TX72_RS01475	1	7.64328	-0.0679134	0.88495	0.999634	0.000159142	0.2
TX72_RS06980	1	7.05978	-0.0714445	0.885014	0.999634	0.000159142	0.2
TX72_RS02320	1	7.10086	-0.0313627	0.88514	0.999634	0.000159142	0.2
TX72_RS11405	1	7.36305	-0.080408	0.885242	0.999634	0.000159142	0.2
TX72_RS04725	1	6.33312	0.0923611	0.885434	0.999634	0.000159142	0.2
TX72_RS03615	1	7.57118	-0.0507854	0.88567	0.999634	0.000159142	0.2
TX72_RS12850	1	9.17813	-0.0992358	0.885771	0.999634	0.000159142	0.2
TX72_RS06450	1	7.85036	-0.0457421	0.88592	0.999634	0.000159142	0.2
TX72_RS02665	1	9.59667	0.0556754	0.885971	0.999634	0.000159142	0.2
TX72_RS05045	1	7.1502	-0.0680326	0.886104	0.999634	0.000159142	0.2
TX72_RS09365	1	9.81751	-0.133366	0.886157	0.999634	0.000159142	0.2
TX72_RS00575	1	5.92531	-0.122935	0.886574	0.999634	0.000159142	0.2
TX72_RS06125	1	8.35536	-0.115505	0.88667	0.999634	0.000159142	0.2
TX72_RS01560	1	8.25742	0.0752525	0.887445	0.999634	0.000159142	0.2
TX72_RS07430	1	7.2208	0.0366404	0.887614	0.999634	0.000159142	0.2
TX72_RS08590	1	7.96988	-0.0612424	0.887723	0.999634	0.000159142	0.2
TX72_RS08530	1	7.6773	0.120159	0.887783	0.999634	0.000159142	0.2
TX72_RS03035	1	8.39142	0.136425	0.8878	0.999634	0.000159142	0.2
TX72_RS12620	1	8.27755	-0.106618	0.887896	0.999634	0.000159142	0.2
TX72_RS04825	1	7.21197	-0.0831168	0.888234	0.999634	0.000159142	0.2
TX72_RS12515	1	6.05294	-0.080691	0.888262	0.999634	0.000159142	0.2
TX72_RS08405	1	8.09086	0.101414	0.888374	0.999634	0.000159142	0.2
TX72_RS03505	1	7.95458	-0.0641308	0.888654	0.999634	0.000159142	0.2
TX72_RS10120	1	8.16142	0.129163	0.88899	0.999634	0.000159142	0.2
TX72_RS06245	1	8.59262	-0.0990102	0.889011	0.999634	0.000159142	0.2
TX72_RS02050	1	12.0816	0.213741	0.889147	0.999634	0.000159142	0.2
TX72_RS12035	1	6.64185	0.0574981	0.889323	0.999634	0.000159142	0.2
TX72_RS12170	1	6.81614	0.0919061	0.889377	0.999634	0.000159142	0.2
TX72_RS07870	1	6.52733	0.0947838	0.88938	0.999634	0.000159142	0.2
TX72_RS10900	1	8.02745	-0.0537835	0.889404	0.999634	0.000159142	0.2
TX72_RS06565	1	6.85237	0.0301643	0.889906	0.999634	0.000159142	0.2
TX72_RS07570	1	6.86387	-0.112799	0.890051	0.999634	0.000159142	0.2
TX72_RS02565	1	8.01532	-0.0827455	0.890084	0.999634	0.000159142	0.2
TX72_RS04945	1	8.15783	-0.0876582	0.890124	0.999634	0.000159142	0.2
TX72_RS07800	1	7.5993	-0.0892127	0.890207	0.999634	0.000159142	0.2
TX72_RS04470	1	8.5634	-0.0637866	0.890323	0.999634	0.000159142	0.2
TX72_RS00740	1	8.83505	0.0352803	0.890427	0.999634	0.000159142	0.2
TX72_RS05580	1	8.17465	0.0303471	0.890428	0.999634	0.000159142	0.2
TX72_RS02285	1	6.70345	0.0378871	0.890482	0.999634	0.000159142	0.2
TX72_RS12800	1	6.92104	0.032759	0.890496	0.999634	0.000159142	0.2
TX72_RS03125	1	8.45402	0.0534808	0.890609	0.999634	0.000159142	0.2
TX72_RS12785	1	7.47168	-0.0791815	0.891057	0.999634	0.000159142	0.2
TX72_RS10315	1	6.72036	-0.0627346	0.89106	0.999634	0.000159142	0.2
TX72_RS01090	1	8.328	-0.0542165	0.891195	0.999634	0.000159142	0.2
TX72_RS04875	1	6.84251	0.0658437	0.891242	0.999634	0.000159142	0.2
TX72_RS08435	1	7.04503	-0.0983486	0.891406	0.999634	0.000159142	0.2
TX72_RS03290	1	7.93038	-0.0609869	0.891549	0.999634	0.000159142	0.2
TX72_RS10090	1	8.12127	0.0790695	0.891772	0.999634	0.000159142	0.2
TX72_RS10835	1	6.05889	-0.0883933	0.89179	0.999634	0.000159142	0.2
TX72_RS12615	1	8.2616	-0.0633167	0.891944	0.999634	0.000159142	0.2
TX72_RS02410	1	5.46234	0.0429505	0.89231	0.999634	0.000159142	0.2
TX72_RS09795	1	6.02789	0.106846	0.892588	0.999634	0.000159142	0.2
TX72_RS06605	1	7.62135	-0.0878432	0.89267	0.999634	0.000159142	0.2
TX72_RS12655	1	7.50277	-0.0959827	0.89279	0.999634	0.000159142	0.2
TX72_RS12590	1	10.2657	0.115217	0.892831	0.999634	0.000159142	0.2
TX72_RS00455	1	7.45349	-0.0880572	0.89305	0.999634	0.000159142	0.2
TX72_RS00590	1	7.76392	-0.0868856	0.893199	0.999634	0.000159142	0.2
TX72_RS06805	1	7.01724	0.146298	0.893244	0.999634	0.000159142	0.2
TX72_RS07475	1	9.59166	-0.0941206	0.893341	0.999634	0.000159142	0.2
TX72_RS01790	1	6.24884	-0.0959783	0.893588	0.999634	0.000159142	0.2
TX72_RS08085	1	7.71577	-0.0574294	0.893666	0.999634	0.000159142	0.2
TX72_RS07690	1	7.61954	-0.0499529	0.893714	0.999634	0.000159142	0.2
TX72_RS12010	1	7.7514	-0.0933164	0.893772	0.999634	0.000159142	0.2
TX72_RS01040	1	8.01962	0.0466657	0.893778	0.999634	0.000159142	0.2
TX72_RS05010	1	8.06103	-0.0392225	0.89383	0.999634	0.000159142	0.2
TX72_RS04580	1	7.97833	0.0833097	0.893917	0.999634	0.000159142	0.2
TX72_RS08105	1	6.74857	0.0302053	0.893973	0.999634	0.000159142	0.2
TX72_RS09550	1	8.04644	0.0459309	0.894019	0.999634	0.000159142	0.2
TX72_RS06470	1	9.03036	0.145604	0.894043	0.999634	0.000159142	0.2
TX72_RS01840	1	7.9667	0.106858	0.894289	0.999634	0.000159142	0.2
TX72_RS07185	1	7.69907	-0.075022	0.894372	0.999634	0.000159142	0.2
TX72_RS12530	1	7.40198	-0.0443621	0.894377	0.999634	0.000159142	0.2
TX72_RS12160	1	6.28667	0.0795119	0.894382	0.999634	0.000159142	0.2
TX72_RS03315	1	7.68142	0.037445	0.894388	0.999634	0.000159142	0.2
TX72_RS07045	1	6.66735	0.057857	0.894497	0.999634	0.000159142	0.2
TX72_RS03620	1	7.77639	-0.057263	0.894661	0.999634	0.000159142	0.2
TX72_RS00060	1	8.42678	-0.0995282	0.894919	0.999634	0.000159142	0.2
TX72_RS10355	1	9.1717	0.0722229	0.894959	0.999634	0.000159142	0.2
TX72_RS03115	1	6.76588	-0.104167	0.895064	0.999634	0.000159142	0.2
TX72_RS02560	1	7.70528	0.064804	0.895167	0.999634	0.000159142	0.2
TX72_RS09810	1	8.61101	-0.0442284	0.895169	0.999634	0.000159142	0.2
TX72_RS00400	1	8.88263	0.150793	0.895186	0.999634	0.000159142	0.2
TX72_RS04055	1	6.09225	-0.0712101	0.895226	0.999634	0.000159142	0.2
TX72_RS02060	1	7.86377	-0.0509396	0.895275	0.999634	0.000159142	0.2
TX72_RS04335	1	6.62406	0.0417244	0.89554	0.999634	0.000159142	0.2
TX72_RS04985	1	8.82941	-0.0429977	0.895663	0.999634	0.000159142	0.2
TX72_RS08460	1	7.86884	-0.05371	0.895754	0.999634	0.000159142	0.2
TX72_RS12790	1	6.03721	-0.107052	0.895769	0.999634	0.000159142	0.2
TX72_RS06570	1	7.31416	0.0742379	0.895795	0.999634	0.000159142	0.2
TX72_RS07410	1	8.11502	-0.0449092	0.89598	0.999634	0.000159142	0.2
TX72_RS08525	1	7.95024	0.0834842	0.896026	0.999634	0.000159142	0.2
TX72_RS10730	1	6.64542	0.0269373	0.896111	0.999634	0.000159142	0.2
TX72_RS03740	1	6.23384	0.0264826	0.896248	0.999634	0.000159142	0.2
TX72_RS07095	1	6.19348	-0.0952321	0.896649	0.999634	0.000159142	0.2
TX72_RS04405	1	8.51332	0.113298	0.896725	0.999634	0.000159142	0.2
TX72_RS08165	1	11.598	0.161555	0.896854	0.999634	0.000159142	0.2
TX72_RS06965	1	7.53217	0.0583406	0.896911	0.999634	0.000159142	0.2
TX72_RS11675	1	7.51036	0.0325431	0.896924	0.999634	0.000159142	0.2
TX72_RS05105	1	8.80408	-0.0246074	0.897033	0.999634	0.000159142	0.2
TX72_RS05955	1	8.57305	-0.108271	0.89721	0.999634	0.000159142	0.2
TX72_RS01765	1	6.02551	-0.12961	0.897237	0.999634	0.000159142	0.2
TX72_RS07540	1	6.07688	0.0456645	0.897296	0.999634	0.000159142	0.2
TX72_RS02270	1	8.56471	0.0526099	0.897314	0.999634	0.000159142	0.2
TX72_RS00425	1	5.90497	0.117764	0.897506	0.999634	0.000159142	0.2
TX72_RS12200	1	6.89606	0.0595734	0.897524	0.999634	0.000159142	0.2
TX72_RS08400	1	9.21714	0.10117	0.897549	0.999634	0.000159142	0.2
TX72_RS06350	1	8.04788	-0.0288137	0.897591	0.999634	0.000159142	0.2
TX72_RS06495	1	8.65933	-0.0208745	0.897666	0.999634	0.000159142	0.2
TX72_RS11295	1	8.07132	0.111758	0.897701	0.999634	0.000159142	0.2
TX72_RS12460	1	6.83201	-0.0771122	0.897712	0.999634	0.000159142	0.2
TX72_RS10525	1	8.28228	0.129872	0.897793	0.999634	0.000159142	0.2
TX72_RS09360	1	9.49569	-0.108242	0.898	0.999634	0.000159142	0.2
TX72_RS01125	1	8.37633	0.0641588	0.898414	0.999634	0.000159142	0.2
TX72_RS08250	1	7.19043	0.100513	0.898503	0.999634	0.000159142	0.2
TX72_RS04315	1	6.64811	-0.0253819	0.89859	0.999634	0.000159142	0.2
TX72_RS09615	1	7.90858	-0.0789873	0.898719	0.999634	0.000159142	0.2
TX72_RS05610	1	7.93616	-0.044189	0.898734	0.999634	0.000159142	0.2
TX72_RS07000	1	6.87315	0.0538701	0.898856	0.999634	0.000159142	0.2
TX72_RS03515	1	6.65558	-0.0635804	0.898958	0.999634	0.000159142	0.2
TX72_RS10325	1	7.65138	-0.0483597	0.899021	0.999634	0.000159142	0.2
TX72_RS02875	1	6.89029	-0.0544045	0.899199	0.999634	0.000159142	0.2
TX72_RS07060	1	6.1396	-0.0623265	0.899265	0.999634	0.000159142	0.2
TX72_RS05755	1	8.1594	-0.118556	0.899283	0.999634	0.000159142	0.2
TX72_RS11080	1	8.01358	-0.0529665	0.899367	0.999634	0.000159142	0.2
TX72_RS10255	1	8.05048	-0.0381584	0.899471	0.999634	0.000159142	0.2
TX72_RS09765	1	6.18139	-0.0671698	0.899472	0.999634	0.000159142	0.2
TX72_RS04775	1	8.52314	0.125453	0.899834	0.999634	0.000159142	0.2
TX72_RS04070	1	8.52156	0.10353	0.899959	0.999634	0.000159142	0.2
TX72_RS00895	1	7.97395	-0.0395149	0.899986	0.999634	0.000159142	0.2
TX72_RS10125	1	8.3948	0.0934736	0.900112	0.999634	0.000159142	0.2
TX72_RS04075	1	9.47056	0.0524154	0.900338	0.999634	0.000159142	0.2
TX72_RS06945	1	6.6426	-0.0543188	0.900392	0.999634	0.000159142	0.2
TX72_RS03140	1	8.73206	0.11404	0.900623	0.999634	0.000159142	0.2
TX72_RS12385	1	6.68128	-0.058571	0.900693	0.999634	0.000159142	0.2
TX72_RS11805	1	7.71099	-0.0419535	0.901208	0.999634	0.000159142	0.2
TX72_RS05420	1	7.49726	-0.0748419	0.901247	0.999634	0.000159142	0.2
TX72_RS07665	1	8.42089	0.0349376	0.901398	0.999634	0.000159142	0.2
TX72_RS09220	1	8.03517	-0.0178325	0.901484	0.999634	0.000159142	0.2
TX72_RS03485	1	6.77042	-0.0701953	0.901584	0.999634	0.000159142	0.2
TX72_RS08335	1	8.71099	0.0749756	0.901605	0.999634	0.000159142	0.2
TX72_RS06730	1	7.46665	-0.0613813	0.901756	0.999634	0.000159142	0.2
TX72_RS09120	1	7.10345	-0.0652863	0.901901	0.999634	0.000159142	0.2
TX72_RS09845	1	7.68022	-0.0685693	0.901938	0.999634	0.000159142	0.2
TX72_RS04860	1	6.50912	-0.0306613	0.902106	0.999634	0.000159142	0.2
TX72_RS04395	1	9.19271	0.127725	0.902118	0.999634	0.000159142	0.2
TX72_RS07365	1	9.01688	0.0738934	0.902266	0.999634	0.000159142	0.2
TX72_RS00860	1	8.96399	0.0677401	0.902438	0.999634	0.000159142	0.2
TX72_RS04820	1	5.88373	-0.0762127	0.902484	0.999634	0.000159142	0.2
TX72_RS02280	1	7.45406	0.0332062	0.902541	0.999634	0.000159142	0.2
TX72_RS06475	1	8.24837	0.103322	0.9026	0.999634	0.000159142	0.2
TX72_RS11430	1	9.00647	0.0594966	0.902626	0.999634	0.000159142	0.2
TX72_RS08825	1	7.40619	-0.0417251	0.902683	0.999634	0.000159142	0.2
TX72_RS12640	1	8.00132	-0.0615648	0.902815	0.999634	0.000159142	0.2
TX72_RS01520	1	6.79361	0.0352163	0.902982	0.999634	0.000159142	0.2
TX72_RS00085	1	8.30787	-0.0736527	0.903245	0.999634	0.000159142	0.2
TX72_RS02790	1	6.56431	-0.0839683	0.903409	0.999634	0.000159142	0.2
TX72_RS06690	1	7.25459	-0.0269756	0.903857	0.999634	0.000159142	0.2
TX72_RS01345	1	10.2649	0.168798	0.903903	0.999634	0.000159142	0.2
TX72_RS10610	1	7.12147	-0.0919757	0.903941	0.999634	0.000159142	0.2
TX72_RS12705	1	10.8712	0.0834329	0.904058	0.999634	0.000159142	0.2
TX72_RS06230	1	7.86169	0.0346338	0.904222	0.999634	0.000159142	0.2
TX72_RS04110	1	5.45355	0.0345735	0.904401	0.999634	0.000159142	0.2
TX72_RS04285	1	7.26967	-0.0625371	0.904467	0.999634	0.000159142	0.2
TX72_RS10925	1	6.19031	0.0675433	0.904794	0.999634	0.000159142	0.2
TX72_RS01320	1	6.93006	-0.0336875	0.905001	0.999634	0.000159142	0.2
TX72_RS03875	1	7.74901	-0.0597833	0.905027	0.999634	0.000159142	0.2
TX72_RS08645	1	8.72877	-0.0309075	0.905082	0.999634	0.000159142	0.2
TX72_RS03510	1	7.13251	-0.0707787	0.905108	0.999634	0.000159142	0.2
TX72_RS01745	1	7.19516	0.0389926	0.905192	0.999634	0.000159142	0.2
TX72_RS11855	1	8.45543	-0.019852	0.905391	0.999634	0.000159142	0.2
TX72_RS01505	1	5.4793	-0.0534296	0.905407	0.999634	0.000159142	0.2
TX72_RS07775	1	7.04368	0.0580747	0.905596	0.999634	0.000159142	0.2
TX72_RS07945	1	6.35591	0.0597599	0.905753	0.999634	0.000159142	0.2
TX72_RS12735	1	8.28884	0.0278537	0.9059	0.999634	0.000159142	0.2
TX72_RS01715	1	6.51903	0.0524288	0.905949	0.999634	0.000159142	0.2
TX72_RS09135	1	9.54577	0.0664909	0.906107	0.999634	0.000159142	0.2
TX72_RS03065	1	5.9227	0.0341063	0.906247	0.999634	0.000159142	0.2
TX72_RS01195	1	7.88991	-0.0541587	0.90627	0.999634	0.000159142	0.2
TX72_RS01565	1	8.50703	-0.083554	0.906347	0.999634	0.000159142	0.2
TX72_RS09750	1	7.26669	-0.076558	0.906459	0.999634	0.000159142	0.2
TX72_RS12135	1	6.7561	-0.0598117	0.906636	0.999634	0.000159142	0.2
TX72_RS09305	1	7.26915	-0.0674103	0.906741	0.999634	0.000159142	0.2
TX72_RS06360	1	7.93423	0.0292363	0.907185	0.999634	0.000159142	0.2
TX72_RS07575	1	7.30877	0.0284005	0.907541	0.999634	0.000159142	0.2
TX72_RS09350	1	8.24965	-0.04241	0.907661	0.999634	0.000159142	0.2
TX72_RS03120	1	7.77815	0.0867523	0.90786	0.999634	0.000159142	0.2
TX72_RS06455	1	7.86802	-0.0557194	0.907917	0.999634	0.000159142	0.2
TX72_RS10915	1	8.98736	0.118879	0.907974	0.999634	0.000159142	0.2
TX72_RS11400	1	8.35321	0.024626	0.908079	0.999634	0.000159142	0.2
TX72_RS09100	1	8.75395	0.0279639	0.908121	0.999634	0.000159142	0.2
TX72_RS08535	1	6.85758	0.040552	0.908216	0.999634	0.000159142	0.2
TX72_RS03920	1	7.9916	-0.0520683	0.908358	0.999634	0.000159142	0.2
TX72_RS12830	1	8.57165	0.0607164	0.908901	0.999634	0.000159142	0.2
TX72_RS03185	1	9.50994	0.0582039	0.908925	0.999634	0.000159142	0.2
TX72_RS12130	1	8.00532	0.0373893	0.909541	0.999634	0.000159142	0.2
TX72_RS05055	1	7.73459	-0.0200776	0.909785	0.999634	0.000159142	0.2
TX72_RS07490	1	6.25766	-0.0326506	0.909798	0.999634	0.000159142	0.2
TX72_RS11910	1	7.81783	-0.0639727	0.909887	0.999634	0.000159142	0.2
TX72_RS00865	1	9.15069	0.064888	0.910002	0.999634	0.000159142	0.2
TX72_RS12230	1	5.10554	-0.132123	0.910009	0.999634	0.000159142	0.2
TX72_RS06410	1	8.43675	-0.0263636	0.910012	0.999634	0.000159142	0.2
TX72_RS00875	1	7.59394	-0.0831992	0.910165	0.999634	0.000159142	0.2
TX72_RS02900	1	7.84199	-0.0718043	0.91039	0.999634	0.000159142	0.2
TX72_RS01985	1	8.15154	0.0417495	0.910577	0.999634	0.000159142	0.2
TX72_RS05050	1	9.2269	-0.0222987	0.910619	0.999634	0.000159142	0.2
TX72_RS05150	1	11.4263	0.0863879	0.910622	0.999634	0.000159142	0.2
TX72_RS10780	1	7.18922	0.0304411	0.910761	0.999634	0.000159142	0.2
TX72_RS07920	1	7.09474	-0.143066	0.910948	0.999634	0.000159142	0.2
TX72_RS09855	1	8.18222	0.0408473	0.910991	0.999634	0.000159142	0.2
TX72_RS09775	1	6.18253	-0.0617445	0.911108	0.999634	0.000159142	0.2
TX72_RS02960	1	7.54942	-0.0747027	0.911133	0.999634	0.000159142	0.2
TX72_RS01365	1	6.51632	-0.0588669	0.911144	0.999634	0.000159142	0.2
TX72_RS03630	1	8.13349	-0.0770633	0.911149	0.999634	0.000159142	0.2
TX72_RS10680	1	8.73468	0.0272251	0.911208	0.999634	0.000159142	0.2
TX72_RS10865	1	7.01186	0.0254568	0.911635	0.999634	0.000159142	0.2
TX72_RS03930	1	7.01606	-0.0688266	0.91187	0.999634	0.000159142	0.2
TX72_RS00440	1	9.75345	0.030707	0.912019	0.999634	0.000159142	0.2
TX72_RS01915	1	7.28003	-0.0549761	0.912145	0.999634	0.000159142	0.2
TX72_RS06710	1	8.71501	-0.127024	0.912179	0.999634	0.000159142	0.2
TX72_RS09670	1	7.18703	-0.0199512	0.912222	0.999634	0.000159142	0.2
TX72_RS03275	1	8.04716	-0.0381469	0.912286	0.999634	0.000159142	0.2
TX72_RS00730	1	8.94472	-0.0148124	0.912437	0.999634	0.000159142	0.2
TX72_RS08620	1	8.95121	0.0337844	0.91255	0.999634	0.000159142	0.2
TX72_RS07210	1	7.4461	0.035505	0.912581	0.999634	0.000159142	0.2
TX72_RS04530	1	7.52549	-0.0376088	0.912597	0.999634	0.000159142	0.2
TX72_RS06300	1	9.05606	-0.0203732	0.912834	0.999634	0.000159142	0.2
TX72_RS08425	1	6.4478	-0.106194	0.912845	0.999634	0.000159142	0.2
TX72_RS04445	1	5.21314	-0.0620255	0.912966	0.999634	0.000159142	0.2
TX72_RS07615	1	6.95471	0.0385512	0.913125	0.999634	0.000159142	0.2
TX72_RS11995	1	7.91373	0.075152	0.913158	0.999634	0.000159142	0.2
TX72_RS02095	1	7.91702	-0.0612073	0.913204	0.999634	0.000159142	0.2
TX72_RS03660	1	8.55255	-0.0376917	0.913214	0.999634	0.000159142	0.2
TX72_RS09560	1	6.82691	0.0539795	0.913221	0.999634	0.000159142	0.2
TX72_RS05015	1	8.40924	-0.0471703	0.913294	0.999634	0.000159142	0.2
TX72_RS06835	1	6.7016	-0.0534007	0.913316	0.999634	0.000159142	0.2
TX72_RS05705	1	6.60306	-0.0871323	0.913369	0.999634	0.000159142	0.2
TX72_RS01785	1	8.15221	0.0698627	0.913578	0.999634	0.000159142	0.2
TX72_RS03285	1	8.77964	0.049297	0.913601	0.999634	0.000159142	0.2
TX72_RS02505	1	7.49183	0.071459	0.913684	0.999634	0.000159142	0.2
TX72_RS05220	1	6.84218	-0.08167	0.913688	0.999634	0.000159142	0.2
TX72_RS12560	1	8.30635	0.0886171	0.913743	0.999634	0.000159142	0.2
TX72_RS06290	1	5.79613	-0.0595762	0.913773	0.999634	0.000159142	0.2
TX72_RS04510	1	7.01337	-0.0233252	0.913852	0.999634	0.000159142	0.2
TX72_RS10480	1	7.18153	0.0184425	0.914069	0.999634	0.000159142	0.2
TX72_RS10200	1	6.59429	-0.0547842	0.914104	0.999634	0.000159142	0.2
TX72_RS07840	1	8.09423	0.0776221	0.914266	0.999634	0.000159142	0.2
TX72_RS01350	1	9.06682	0.118751	0.91434	0.999634	0.000159142	0.2
TX72_RS12815	1	7.41294	0.0770709	0.91473	0.999634	0.000159142	0.2
TX72_RS02070	1	8.28071	-0.0592705	0.914777	0.999634	0.000159142	0.2
TX72_RS07695	1	8.607	-0.0346257	0.91488	0.999634	0.000159142	0.2
TX72_RS11320	1	5.76324	-0.104984	0.914894	0.999634	0.000159142	0.2
TX72_RS02575	1	7.38758	-0.0232651	0.914911	0.999634	0.000159142	0.2
TX72_RS08020	1	6.92394	0.0441253	0.915158	0.999634	0.000159142	0.2
TX72_RS05630	1	8.77586	0.110351	0.915249	0.999634	0.000159142	0.2
TX72_RS05510	1	7.15357	0.0715673	0.915303	0.999634	0.000159142	0.2
TX72_RS11390	1	8.57022	0.0844753	0.915326	0.999634	0.000159142	0.2
TX72_RS07770	1	6.75684	0.0334887	0.915366	0.999634	0.000159142	0.2
TX72_RS10230	1	7.07194	0.0421801	0.915369	0.999634	0.000159142	0.2
TX72_RS08080	1	8.77572	0.0742518	0.91543	0.999634	0.000159142	0.2
TX72_RS05450	1	8.18275	-0.0476493	0.915506	0.999634	0.000159142	0.2
TX72_RS05305	1	6.06337	-0.056535	0.915615	0.999634	0.000159142	0.2
TX72_RS05175	1	7.662	-0.0796995	0.91568	0.999634	0.000159142	0.2
TX72_RS00260	1	6.44835	-0.0368007	0.91572	0.999634	0.000159142	0.2
TX72_RS09140	1	8.37721	0.0415703	0.915753	0.999634	0.000159142	0.2
TX72_RS10840	1	9.52056	-0.0647784	0.915799	0.999634	0.000159142	0.2
TX72_RS09400	1	7.70627	-0.0619201	0.915999	0.999634	0.000159142	0.2
TX72_RS01940	1	6.46916	-0.04745	0.916015	0.999634	0.000159142	0.2
TX72_RS06345	1	7.81869	-0.0282515	0.916087	0.999634	0.000159142	0.2
TX72_RS05645	1	8.19934	0.0205702	0.916235	0.999634	0.000159142	0.2
TX72_RS09790	1	8.95606	0.0732568	0.91629	0.999634	0.000159142	0.2
TX72_RS06315	1	9.00469	-0.0299984	0.916457	0.999634	0.000159142	0.2
TX72_RS12155	1	6.83772	0.0282512	0.916465	0.999634	0.000159142	0.2
TX72_RS01780	1	7.99054	0.0812908	0.917106	0.999634	0.000159142	0.2
TX72_RS03395	1	8.40923	0.0300611	0.917148	0.999634	0.000159142	0.2
TX72_RS11135	1	7.64657	-0.0454753	0.917157	0.999634	0.000159142	0.2
TX72_RS12240	1	7.18427	-0.0783456	0.917216	0.999634	0.000159142	0.2
TX72_RS00910	1	7.24779	-0.047688	0.917294	0.999634	0.000159142	0.2
TX72_RS00650	1	7.77842	0.0412944	0.917402	0.999634	0.000159142	0.2
TX72_RS07765	1	7.83861	-0.0318241	0.917533	0.999634	0.000159142	0.2
TX72_RS12065	1	7.09138	-0.0525356	0.917647	0.999634	0.000159142	0.2
TX72_RS04630	1	8.02829	-0.0316531	0.917698	0.999634	0.000159142	0.2
TX72_RS12910	1	16.9936	0.206222	0.918125	0.999634	0.000159142	0.2
TX72_RS02055	1	8.43153	0.0197961	0.918404	0.999634	0.000159142	0.2
TX72_RS05395	1	7.52665	-0.0176188	0.918666	0.999634	0.000159142	0.2
TX72_RS01910	1	7.23771	-0.0749847	0.918867	0.999634	0.000159142	0.2
TX72_RS11890	1	7.18852	-0.0477476	0.918933	0.999634	0.000159142	0.2
TX72_RS12340	1	6.86429	-0.0599375	0.919061	0.999634	0.000159142	0.2
TX72_RS07480	1	7.24797	0.0224774	0.919097	0.999634	0.000159142	0.2
TX72_RS09665	1	7.81367	-0.0289643	0.919106	0.999634	0.000159142	0.2
TX72_RS06365	1	9.24821	-0.017381	0.919309	0.999634	0.000159142	0.2
TX72_RS01150	1	7.85917	0.0222383	0.919312	0.999634	0.000159142	0.2
TX72_RS00145	1	8.07234	0.0205698	0.919362	0.999634	0.000159142	0.2
TX72_RS11175	1	5.65506	0.0299204	0.919384	0.999634	0.000159142	0.2
TX72_RS12400	1	6.52457	0.0374751	0.919542	0.999634	0.000159142	0.2
TX72_RS05090	1	7.31361	-0.0213035	0.919609	0.999634	0.000159142	0.2
TX72_RS10825	1	6.66859	-0.0222296	0.919662	0.999634	0.000159142	0.2
TX72_RS00170	1	7.56519	-0.0555454	0.919702	0.999634	0.000159142	0.2
TX72_RS06180	1	7.65485	-0.0533187	0.920514	0.999634	0.000159142	0.2
TX72_RS00135	1	8.48373	-0.0332218	0.920549	0.999634	0.000159142	0.2
TX72_RS00020	1	8.88554	0.0356766	0.920556	0.999634	0.000159142	0.2
TX72_RS07535	1	6.94654	0.0177755	0.920618	0.999634	0.000159142	0.2
TX72_RS05975	1	7.41354	-0.0541147	0.920827	0.999634	0.000159142	0.2
TX72_RS01225	1	8.2256	-0.0183606	0.921004	0.999634	0.000159142	0.2
TX72_RS07660	1	9.38917	0.0377716	0.921036	0.999634	0.000159142	0.2
TX72_RS05775	1	7.91862	0.0329596	0.921111	0.999634	0.000159142	0.2
TX72_RS00845	1	7.22986	-0.0540673	0.921449	0.999634	0.000159142	0.2
TX72_RS11450	1	8.48171	-0.0236382	0.921706	0.999634	0.000159142	0.2
TX72_RS07395	1	8.11281	-0.0237556	0.921758	0.999634	0.000159142	0.2
TX72_RS04605	1	7.4277	-0.0228647	0.921766	0.999634	0.000159142	0.2
TX72_RS00595	1	7.13092	0.0244323	0.921969	0.999634	0.000159142	0.2
TX72_RS00625	1	7.26198	-0.0299639	0.92197	0.999634	0.000159142	0.2
TX72_RS03725	1	9.29497	-0.0713454	0.921993	0.999634	0.000159142	0.2
TX72_RS04085	1	9.61385	-0.0469576	0.921998	0.999634	0.000159142	0.2
TX72_RS04195	1	9.85119	0.0605409	0.922274	0.999634	0.000159142	0.2
TX72_RS03205	1	7.2405	-0.0400301	0.922357	0.999634	0.000159142	0.2
TX72_RS04675	1	7.26192	-0.0530604	0.922369	0.999634	0.000159142	0.2
TX72_RS01370	1	8.12923	0.0230258	0.922493	0.999634	0.000159142	0.2
TX72_RS07790	1	7.62254	0.0365962	0.922687	0.999634	0.000159142	0.2
TX72_RS10690	1	10.764	0.142836	0.922746	0.999634	0.000159142	0.2
TX72_RS05425	1	8.30623	-0.0340818	0.922779	0.999634	0.000159142	0.2
TX72_RS10810	1	8.69048	-0.0220914	0.923164	0.999634	0.000159142	0.2
TX72_RS09380	1	8.55909	0.0657555	0.923434	0.999634	0.000159142	0.2
TX72_RS10820	1	7.78006	0.0414168	0.923506	0.999634	0.000159142	0.2
TX72_RS07850	1	7.00584	0.0512331	0.924012	0.999634	0.000159142	0.2
TX72_RS00665	1	7.87954	-0.085648	0.924014	0.999634	0.000159142	0.2
TX72_RS03170	1	6.33371	-0.0562193	0.924045	0.999634	0.000159142	0.2
TX72_RS01025	1	7.67089	-0.0466304	0.924114	0.999634	0.000159142	0.2
TX72_RS07795	1	8.34762	0.0441869	0.924123	0.999634	0.000159142	0.2
TX72_RS05355	1	8.30752	0.0293206	0.924478	0.999634	0.000159142	0.2
TX72_RS06370	1	8.36485	0.0397985	0.92458	0.999634	0.000159142	0.2
TX72_RS07810	1	8.2826	0.0933947	0.924691	0.999634	0.000159142	0.2
TX72_RS10950	1	9.99021	0.0655358	0.924746	0.999634	0.000159142	0.2
TX72_RS11105	1	6.04801	-0.0241387	0.924795	0.999634	0.000159142	0.2
TX72_RS11565	1	8.86727	0.0806071	0.9248	0.999634	0.000159142	0.2
TX72_RS01395	1	7.90739	-0.0213969	0.925122	0.999634	0.000159142	0.2
TX72_RS10595	1	6.10169	0.109265	0.925158	0.999634	0.000159142	0.2
TX72_RS07545	1	5.69401	0.0559281	0.925592	0.999634	0.000159142	0.2
TX72_RS08455	1	8.67355	-0.0578025	0.925593	0.999634	0.000159142	0.2
TX72_RS02555	1	7.35332	-0.0174223	0.925617	0.999634	0.000159142	0.2
TX72_RS02660	1	7.36373	-0.0350233	0.925971	0.999634	0.000159142	0.2
TX72_RS08275	1	8.83262	0.0180489	0.92612	0.999634	0.000159142	0.2
TX72_RS05920	1	6.60687	-0.0979179	0.926158	0.999634	0.000159142	0.2
TX72_RS06750	1	7.15591	-0.0515543	0.926208	0.999634	0.000159142	0.2
TX72_RS10285	1	4.7481	0.147463	0.926333	0.999634	0.000159142	0.2
TX72_RS04160	1	5.01713	-0.0928782	0.926394	0.999634	0.000159142	0.2
TX72_RS01300	1	8.4355	0.0241742	0.926447	0.999634	0.000159142	0.2
TX72_RS06325	1	7.50002	0.0247573	0.926501	0.999634	0.000159142	0.2
TX72_RS09385	1	7.81229	0.0517006	0.926727	0.999634	0.000159142	0.2
TX72_RS12870	1	6.71198	0.0217999	0.927091	0.999634	0.000159142	0.2
TX72_RS07405	1	6.55069	-0.0289063	0.927247	0.999634	0.000159142	0.2
TX72_RS01455	1	5.32705	-0.0553696	0.927432	0.999634	0.000159142	0.2
TX72_RS04595	1	7.82071	-0.0252859	0.927611	0.999634	0.000159142	0.2
TX72_RS01850	1	8.45279	-0.104699	0.927664	0.999634	0.000159142	0.2
TX72_RS12430	1	8.46894	-0.0397446	0.927767	0.999634	0.000159142	0.2
TX72_RS04425	1	6.62602	-0.0688463	0.927781	0.999634	0.000159142	0.2
TX72_RS03380	1	8.68414	0.0318276	0.92804	0.999634	0.000159142	0.2
TX72_RS01595	1	8.03241	0.0526921	0.92819	0.999634	0.000159142	0.2
TX72_RS06355	1	6.99432	-0.0310199	0.928277	0.999634	0.000159142	0.2
TX72_RS00015	1	9.38464	0.0213042	0.928284	0.999634	0.000159142	0.2
TX72_RS00630	1	8.3142	-0.0574217	0.9283	0.999634	0.000159142	0.2
TX72_RS10140	1	8.421	0.0939152	0.928312	0.999634	0.000159142	0.2
TX72_RS11360	1	7.38448	-0.0263533	0.928446	0.999634	0.000159142	0.2
TX72_RS01480	1	8.04258	0.0297673	0.92854	0.999634	0.000159142	0.2
TX72_RS08365	1	6.14211	0.0770571	0.928606	0.999634	0.000159142	0.2
TX72_RS06295	1	9.25065	-0.0462184	0.928664	0.999634	0.000159142	0.2
TX72_RS06830	1	6.45829	-0.0313345	0.928682	0.999634	0.000159142	0.2
TX72_RS11245	1	8.48454	-0.0296967	0.928727	0.999634	0.000159142	0.2
TX72_RS08095	1	9.05588	0.0748495	0.928779	0.999634	0.000159142	0.2
TX72_RS11420	1	7.54167	-0.0359707	0.929151	0.999634	0.000159142	0.2
TX72_RS05905	1	9.47732	-0.0640203	0.929212	0.999634	0.000159142	0.2
TX72_RS00090	1	8.33216	-0.063963	0.929335	0.999634	0.000159142	0.2
TX72_RS07560	1	7.4399	0.0275573	0.929377	0.999634	0.000159142	0.2
TX72_RS03640	1	7.26867	-0.0401364	0.929494	0.999634	0.000159142	0.2
TX72_RS08230	1	9.41358	0.0390701	0.929598	0.999634	0.000159142	0.2
TX72_RS11335	1	9.09057	0.0425592	0.92963	0.999634	0.000159142	0.2
TX72_RS01805	1	8.63162	-0.102026	0.929653	0.999634	0.000159142	0.2
TX72_RS09865	1	7.4033	-0.0399345	0.929736	0.999634	0.000159142	0.2
TX72_RS03810	1	8.07963	-0.0209292	0.929829	0.999634	0.000159142	0.2
TX72_RS04910	1	10.6798	-0.0742476	0.929835	0.999634	0.000159142	0.2
TX72_RS12305	1	7.51172	-0.0610278	0.929838	0.999634	0.000159142	0.2
TX72_RS00515	1	8.32886	-0.0367747	0.929844	0.999634	0.000159142	0.2
TX72_RS08860	1	7.12878	-0.0435726	0.930169	0.999634	0.000159142	0.2
TX72_RS00605	1	8.07786	0.0194676	0.930228	0.999634	0.000159142	0.2
TX72_RS12880	1	8.10078	-0.0478735	0.930332	0.999634	0.000159142	0.2
TX72_RS04250	1	8.48334	0.025488	0.93053	0.999634	0.000159142	0.2
TX72_RS06615	1	8.14115	0.0173546	0.93056	0.999634	0.000159142	0.2
TX72_RS12505	1	7.56696	-0.0202346	0.930699	0.999634	0.000159142	0.2
TX72_RS04280	1	6.72401	0.0281706	0.930788	0.999634	0.000159142	0.2
TX72_RS06110	1	7.65849	-0.0439765	0.930822	0.999634	0.000159142	0.2
TX72_RS06085	1	7.2204	0.02664	0.930833	0.999634	0.000159142	0.2
TX72_RS06970	1	8.25094	-0.0556227	0.930841	0.999634	0.000159142	0.2
TX72_RS11990	1	7.01731	-0.0373298	0.930919	0.999634	0.000159142	0.2
TX72_RS05075	1	9.4673	0.0450594	0.930994	0.999634	0.000159142	0.2
TX72_RS03425	1	8.52724	-0.0340606	0.930995	0.999634	0.000159142	0.2
TX72_RS11280	1	7.22114	0.0248823	0.931286	0.999634	0.000159142	0.2
TX72_RS03675	1	5.55844	0.0220616	0.931394	0.999634	0.000159142	0.2
TX72_RS05165	1	7.34135	-0.0495291	0.931474	0.999634	0.000159142	0.2
TX72_RS10895	1	8.63572	-0.0241376	0.932087	0.999634	0.000159142	0.2
TX72_RS10575	1	7.35345	0.0512094	0.932096	0.999634	0.000159142	0.2
TX72_RS04865	1	7.47478	-0.0307172	0.93229	0.999634	0.000159142	0.2
TX72_RS01325	1	9.62045	-0.0262528	0.932337	0.999634	0.000159142	0.2
TX72_RS10830	1	8.72124	-0.033021	0.932488	0.999634	0.000159142	0.2
TX72_RS00955	1	8.118	-0.0172914	0.93261	0.999634	0.000159142	0.2
TX72_RS03580	1	7.43421	-0.0342435	0.932621	0.999634	0.000159142	0.2
TX72_RS06645	1	8.96612	-0.0593691	0.932742	0.999634	0.000159142	0.2
TX72_RS06130	1	9.14999	0.0183709	0.932767	0.999634	0.000159142	0.2
TX72_RS05910	1	7.19501	0.0387459	0.932977	0.999634	0.000159142	0.2
TX72_RS11090	1	7.26189	-0.0333946	0.933202	0.999634	0.000159142	0.2
TX72_RS02105	1	8.17097	-0.0508917	0.933431	0.999634	0.000159142	0.2
TX72_RS05810	1	7.8928	0.0416919	0.933517	0.999634	0.000159142	0.2
TX72_RS10805	1	7.65121	0.0254349	0.933542	0.999634	0.000159142	0.2
[truncated: 13,261 more rows]

## Sheet: 9
Explanation: Synechococcus genes that are differentially expressed in response to phage only treatment based on edgeR
15258				if FDR<0.05	62
Genes	Timepoint	logCPM	logFC	PValue	FDR	logFDR	Significant	DEG
TX72_RS09915	1	8.66338	0.954591	1.51254e-07	0.000384638	3.41495	1	TX72_RS09915
TX72_RS09915	2	8.66338	0.955138	5.97702e-07	0.00151996	2.81817	1	TX72_RS09915
TX72_RS03095	6	7.82276	-1.2201	1.78043e-06	0.00226381	2.64516	1	TX72_RS03095
TX72_RS11930	6	6.46238	-1.89487	1.6304e-06	0.00226381	2.64516	1	TX72_RS11930
TX72_RS09915	5	8.66338	0.922124	1.22868e-06	0.00312455	2.50521	1	TX72_RS09915
TX72_RS02445	6	7.49707	-1.27885	5.47735e-06	0.0043718	2.35934	1	TX72_RS02445
TX72_RS09915	6	8.66338	0.918371	6.87661e-06	0.0043718	2.35934	1	TX72_RS09915
TX72_RS02755	2	8.22862	2.98965	3.59274e-06	0.00456817	2.34026	1	TX72_RS02755
TX72_RS10475	6	8.86137	1.15161	1.29263e-05	0.0065743	2.18215	1	TX72_RS10475
TX72_RS09395	2	7.50499	0.966095	7.88764e-06	0.00668609	2.17483	1	TX72_RS09395
TX72_RS08055	6	7.24758	-1.06376	1.57785e-05	0.00668747	2.17474	1	TX72_RS08055
TX72_RS03215	6	7.06673	-0.925661	2.32656e-05	0.00739554	2.13103	1	TX72_RS03215
TX72_RS07555	6	7.50545	0.764244	2.13804e-05	0.00739554	2.13103	1	TX72_RS07555
TX72_RS06210	2	8.59068	1.01489	1.32699e-05	0.0074474	2.128	1	TX72_RS06210
TX72_RS09035	2	6.6973	0.829762	1.46429e-05	0.0074474	2.128	1	TX72_RS09035
TX72_RS02325	6	6.02023	-1.29471	2.66697e-05	0.00753569	2.12288	1	TX72_RS02325
TX72_RS01460	1	8.85713	1.10768	6.10095e-06	0.00775735	2.11029	1	TX72_RS01460
TX72_RS06995	6	7.1036	-0.876905	3.16735e-05	0.00805456	2.09396	1	TX72_RS06995
TX72_RS01460	2	8.85713	1.09213	2.18926e-05	0.00836057	2.07776	1	TX72_RS01460
TX72_RS03735	2	7.58708	0.93037	2.30137e-05	0.00836057	2.07776	1	TX72_RS03735
TX72_RS05295	3	11.1738	5.94658	4.67498e-06	0.0118885	1.92487	1	TX72_RS05295
TX72_RS11530	6	7.30301	-2.15573	5.61041e-05	0.0129702	1.88705	1	TX72_RS11530
TX72_RS10035	6	6.58581	1.17405	8.03849e-05	0.0170349	1.76866	1	TX72_RS10035
TX72_RS11555	6	7.81744	-1.57658	8.76794e-05	0.0171514	1.7657	1	TX72_RS11555
TX72_RS11940	6	7.84897	-0.776046	0.000105696	0.0191989	1.71672	1	TX72_RS11940
TX72_RS00520	2	8.87764	1.24728	9.06213e-05	0.02095	1.67882	1	TX72_RS00520
TX72_RS03095	2	7.82276	-0.903935	8.38241e-05	0.02095	1.67882	1	TX72_RS03095
TX72_RS06740	2	7.9115	1.08361	7.47789e-05	0.02095	1.67882	1	TX72_RS06740
TX72_RS12865	2	8.32311	2.52636	6.83315e-05	0.02095	1.67882	1	TX72_RS12865
TX72_RS01460	6	8.85713	1.054	0.000136956	0.0232186	1.63416	1	TX72_RS01460
TX72_RS11980	6	7.98841	1.02201	0.000148564	0.0236125	1.62686	1	TX72_RS11980
TX72_RS00490	6	6.66301	-1.70176	0.000168802	0.0252509	1.59772	1	TX72_RS00490
TX72_RS08720	6	7.06282	-1.23505	0.00017944	0.0253508	1.59601	1	TX72_RS08720
TX72_RS07280	3	10.5081	4.57744	4.31953e-05	0.0258582	1.5874	1	TX72_RS07280
TX72_RS07835	3	7.54755	2.67505	6.10104e-05	0.0258582	1.5874	1	TX72_RS07835
TX72_RS07840	3	8.09423	3.24073	5.58209e-05	0.0258582	1.5874	1	TX72_RS07840
TX72_RS09785	3	10.9075	3.71107	5.56408e-05	0.0258582	1.5874	1	TX72_RS09785
TX72_RS09915	3	8.66338	0.774684	2.93424e-05	0.0258582	1.5874	1	TX72_RS09915
TX72_RS11560	6	8.02565	-0.955247	0.000198727	0.0265981	1.57515	1	TX72_RS11560
TX72_RS09135	2	9.54577	2.3192	0.000133463	0.0282831	1.54847	1	TX72_RS09135
TX72_RS09520	6	7.29637	0.715546	0.000224782	0.028581	1.54392	1	TX72_RS09520
TX72_RS12865	3	8.32311	2.48932	8.36858e-05	0.0304019	1.5171	1	TX72_RS12865
TX72_RS04440	6	7.83125	-1.28102	0.000252976	0.0306342	1.51379	1	TX72_RS04440
TX72_RS10040	6	7.26295	1.01701	0.000285543	0.0330061	1.48141	1	TX72_RS10040
TX72_RS09915	4	8.66338	0.761246	1.31837e-05	0.0335261	1.47462	1	TX72_RS09915
TX72_RS05295	2	11.1738	4.42807	0.000178808	0.0349776	1.45621	1	TX72_RS05295
TX72_RS12400	6	6.52457	-1.62508	0.000345679	0.03822	1.41771	1	TX72_RS12400
TX72_RS03575	2	7.25537	1.89494	0.000210549	0.0382447	1.41743	1	TX72_RS03575
TX72_RS03575	1	7.25537	1.97521	6.1637e-05	0.043284	1.36367	1	TX72_RS03575
TX72_RS09035	1	6.6973	0.70233	6.80834e-05	0.043284	1.36367	1	TX72_RS09035
TX72_RS02755	3	8.22862	2.33684	0.000143347	0.04333	1.36321	1	TX72_RS02755
TX72_RS05725	3	8.94728	3.71609	0.000159847	0.04333	1.36321	1	TX72_RS05725
TX72_RS07550	3	11.8905	3.37758	0.000170389	0.04333	1.36321	1	TX72_RS07550
TX72_RS01670	3	6.22109	-1.49247	0.000190054	0.043937	1.35717	1	TX72_RS01670
TX72_RS09290	6	6.00605	2.63508	0.000415825	0.0440601	1.35595	1	TX72_RS09290
TX72_RS09225	2	8.85138	1.20835	0.000261304	0.0442997	1.3536	1	TX72_RS09225
TX72_RS02700	6	7.24075	1.03599	0.000484425	0.0473805	1.3244	1	TX72_RS02700
TX72_RS05325	6	8.35341	-0.666685	0.000467091	0.0473805	1.3244	1	TX72_RS05325
TX72_RS08990	6	7.64915	1.002	0.000504268	0.0474946	1.32336	1	TX72_RS08990
TX72_RS07280	2	10.5081	3.85009	0.000318326	0.0487252	1.31225	1	TX72_RS07280
TX72_RS07290	2	7.55465	1.59783	0.000325729	0.0487252	1.31225	1	TX72_RS07290
TX72_RS00740	2	8.83505	0.959415	0.000350913	0.0495762	1.30473	1	TX72_RS00740
TX72_RS03735	1	7.58708	0.788097	0.000104625	0.0532122	1.27399	0.2
TX72_RS09135	3	9.54577	2.2035	0.000254097	0.0538473	1.26884	0.2
TX72_RS07030	2	6.98878	0.795597	0.000442348	0.0562446	1.24992	0.2
TX72_RS07225	2	9.27255	1.53072	0.000436302	0.0562446	1.24992	0.2
TX72_RS07035	3	8.14327	2.87691	0.000309769	0.0562674	1.24974	0.2
TX72_RS11255	3	7.45006	1.68585	0.000294378	0.0562674	1.24974	0.2
TX72_RS07995	6	7.16469	-0.980458	0.000627937	0.0565554	1.24753	0.2
TX72_RS08520	6	8.19395	-0.967046	0.00064495	0.0565554	1.24753	0.2
TX72_RS11950	3	12.2131	5.372	0.000340987	0.0578086	1.23801	0.2
TX72_RS04575	3	8.06731	2.66174	0.000446899	0.0589348	1.22963	0.2
TX72_RS06420	3	11.2493	2.95157	0.000464815	0.0589348	1.22963	0.2
TX72_RS07995	3	7.16469	-0.925318	0.000486681	0.0589348	1.22963	0.2
TX72_RS08045	3	7.53227	-1.16486	0.000468957	0.0589348	1.22963	0.2
TX72_RS09225	3	8.85138	1.15373	0.000462966	0.0589348	1.22963	0.2
TX72_RS11015	3	8.34869	1.00988	0.000417478	0.0589348	1.22963	0.2
TX72_RS04250	2	8.48334	1.06544	0.000495581	0.059316	1.22683	0.2
TX72_RS07550	2	11.8905	3.06006	0.000513155	0.059316	1.22683	0.2
TX72_RS05135	6	8.28097	-0.880121	0.000742409	0.0609015	1.21537	0.2
TX72_RS10715	6	5.8585	-1.04652	0.000727936	0.0609015	1.21537	0.2
TX72_RS04570	3	7.53148	2.37407	0.000541892	0.0626378	1.20316	0.2
TX72_RS10570	3	8.35747	2.25754	0.000572255	0.0632715	1.19879	0.2
TX72_RS01250	6	7.97306	1.35479	0.000885191	0.0657474	1.18212	0.2
TX72_RS05555	6	9.70432	1.32514	0.000890381	0.0657474	1.18212	0.2
TX72_RS09075	6	6.68663	-1.47992	0.0009049	0.0657474	1.18212	0.2
TX72_RS09285	6	8.21325	1.4015	0.000852869	0.0657474	1.18212	0.2
TX72_RS01645	3	7.33353	1.99772	0.000634524	0.0672331	1.17242	0.2
TX72_RS02865	2	7.28073	-1.12716	0.000636176	0.068181	1.16634	0.2
TX72_RS06420	2	11.2493	2.83662	0.000705798	0.068181	1.16634	0.2
TX72_RS07235	2	6.96394	1.15019	0.000723904	0.068181	1.16634	0.2
TX72_RS11530	2	7.30301	-1.60767	0.000695901	0.068181	1.16634	0.2
TX72_RS12675	2	8.85804	0.821452	0.000660767	0.068181	1.16634	0.2
TX72_RS01670	4	6.22109	-1.37498	0.000144012	0.0683122	1.1655	0.2
TX72_RS02445	4	7.49707	-0.871402	0.000131431	0.0683122	1.1655	0.2
TX72_RS05090	4	7.31361	0.8134	0.00010176	0.0683122	1.1655	0.2
TX72_RS07030	4	6.98878	0.831359	0.000101199	0.0683122	1.1655	0.2
TX72_RS11550	4	7.6742	0.752067	0.000161177	0.0683122	1.1655	0.2
TX72_RS01675	4	6.55262	-1.53629	0.000217331	0.069084	1.16062	0.2
TX72_RS12760	4	8.16239	0.49366	0.000212168	0.069084	1.16062	0.2
TX72_RS06330	2	8.68478	0.770573	0.000799452	0.0701036	1.15426	0.2
TX72_RS10795	2	8.34194	0.900657	0.000791131	0.0701036	1.15426	0.2
TX72_RS04440	2	7.83125	-1.07951	0.000833122	0.0706209	1.15107	0.2
TX72_RS00500	6	6.59333	-0.801515	0.00109894	0.0716568	1.14474	0.2
TX72_RS00700	6	7.28682	-0.779652	0.00105772	0.0716568	1.14474	0.2
TX72_RS04605	6	7.4277	0.866017	0.00109607	0.0716568	1.14474	0.2
TX72_RS11020	6	9.33462	1.09942	0.00106167	0.0716568	1.14474	0.2
TX72_RS03780	6	6.41609	-1.35278	0.0011431	0.0726724	1.13863	0.2
TX72_RS03735	6	7.58708	0.754296	0.00117285	0.0727451	1.1382	0.2
TX72_RS06405	2	8.3466	0.634007	0.000933109	0.0748594	1.12575	0.2
TX72_RS07745	2	6.7274	-1.13717	0.000941998	0.0748594	1.12575	0.2
TX72_RS07405	6	6.55069	-1.22676	0.00126848	0.0750171	1.12484	0.2
TX72_RS10550	6	8.9259	1.52533	0.00124945	0.0750171	1.12484	0.2
TX72_RS01675	6	6.55262	-1.6138	0.00131146	0.0757788	1.12045	0.2
TX72_RS04130	6	7.98109	-0.758827	0.00134095	0.0757788	1.12045	0.2
TX72_RS00805	6	8.14655	1.107	0.00138361	0.0764893	1.1164	0.2
TX72_RS00820	6	8.14794	-0.912193	0.00147637	0.0764911	1.11639	0.2
TX72_RS05090	6	7.31361	0.763171	0.00150395	0.0764911	1.11639	0.2
TX72_RS10300	6	6.97023	-0.910467	0.00145212	0.0764911	1.11639	0.2
TX72_RS12040	6	8.44378	-0.8579	0.00142058	0.0764911	1.11639	0.2
TX72_RS03215	3	7.06673	-0.654238	0.000785059	0.0767283	1.11504	0.2
TX72_RS05385	3	8.37346	-0.860408	0.000843833	0.0767283	1.11504	0.2
TX72_RS07040	3	7.71676	1.82282	0.000829862	0.0767283	1.11504	0.2
TX72_RS07275	3	9.33921	3.30536	0.000873382	0.0767283	1.11504	0.2
TX72_RS07725	3	8.25727	-0.660713	0.000874999	0.0767283	1.11504	0.2
TX72_RS08075	6	7.06458	-1.02714	0.00154907	0.0772409	1.11215	0.2
TX72_RS02850	2	8.61034	-0.68333	0.00104489	0.0781518	1.10706	0.2
TX72_RS06465	2	8.64793	0.980606	0.00102034	0.0781518	1.10706	0.2
TX72_RS00105	3	10.2108	3.07316	0.00115211	0.0784825	1.10523	0.2
TX72_RS03095	3	7.82276	-0.731691	0.00107414	0.0784825	1.10523	0.2
TX72_RS04680	3	7.51099	-0.837747	0.001084	0.0784825	1.10523	0.2
TX72_RS09040	3	9.14816	1.2144	0.00106842	0.0784825	1.10523	0.2
TX72_RS09140	3	8.37721	1.35175	0.000976764	0.0784825	1.10523	0.2
TX72_RS09395	3	7.50499	0.674852	0.00117276	0.0784825	1.10523	0.2
TX72_RS09790	3	8.95606	2.41047	0.00112942	0.0784825	1.10523	0.2
TX72_RS10105	3	10.3056	3.08247	0.00107117	0.0784825	1.10523	0.2
TX72_RS12705	3	10.8712	2.43496	0.00094626	0.0784825	1.10523	0.2
TX72_RS04460	2	8.35167	-0.63014	0.00112406	0.0785554	1.10482	0.2
TX72_RS06310	2	8.59275	1.54313	0.00111591	0.0785554	1.10482	0.2
TX72_RS10550	2	8.9259	1.40045	0.00114296	0.0785554	1.10482	0.2
TX72_RS00490	2	6.66301	-1.27087	0.00179748	0.0801926	1.09587	0.2
TX72_RS01250	2	7.97306	1.16879	0.00156697	0.0801926	1.09587	0.2
TX72_RS01645	2	7.33353	1.84013	0.00150561	0.0801926	1.09587	0.2
TX72_RS02800	2	6.89532	0.974627	0.00173353	0.0801926	1.09587	0.2
TX72_RS03600	2	7.35121	1.1813	0.0014594	0.0801926	1.09587	0.2
TX72_RS04570	2	7.53148	2.12594	0.00167017	0.0801926	1.09587	0.2
TX72_RS05555	2	9.70432	1.15371	0.00146716	0.0801926	1.09587	0.2
TX72_RS06505	2	7.54626	1.30733	0.00142735	0.0801926	1.09587	0.2
TX72_RS07390	2	8.81874	0.556469	0.00165164	0.0801926	1.09587	0.2
TX72_RS07555	2	7.50545	0.497529	0.00178253	0.0801926	1.09587	0.2
TX72_RS07835	2	7.54755	2.01865	0.00163583	0.0801926	1.09587	0.2
TX72_RS07840	2	8.09423	2.3918	0.00173997	0.0801926	1.09587	0.2
TX72_RS08920	2	8.4313	1.74021	0.0014361	0.0801926	1.09587	0.2
TX72_RS09140	2	8.37721	1.31558	0.00129172	0.0801926	1.09587	0.2
TX72_RS09160	2	6.79279	0.553467	0.00156901	0.0801926	1.09587	0.2
TX72_RS09290	2	6.00605	2.06907	0.00154526	0.0801926	1.09587	0.2
TX72_RS10475	2	8.86137	0.733374	0.00160551	0.0801926	1.09587	0.2
TX72_RS11255	2	7.45006	1.45238	0.00152243	0.0801926	1.09587	0.2
TX72_RS11905	2	9.02522	0.699711	0.00168356	0.0801926	1.09587	0.2
TX72_RS12050	2	7.0854	-1.06233	0.00151122	0.0801926	1.09587	0.2
TX72_RS05775	6	7.91862	-1.20439	0.00173166	0.0807223	1.09301	0.2
TX72_RS07755	6	7.30611	-0.896407	0.00172226	0.0807223	1.09301	0.2
TX72_RS08030	6	9.16245	-0.836531	0.00174586	0.0807223	1.09301	0.2
TX72_RS09160	6	6.79279	0.601263	0.00171889	0.0807223	1.09301	0.2
TX72_RS02480	3	10.4468	4.04196	0.00130268	0.0807982	1.0926	0.2
TX72_RS07030	3	6.98878	0.724414	0.00124569	0.0807982	1.0926	0.2
TX72_RS07290	3	7.55465	1.41471	0.00128547	0.0807982	1.0926	0.2
TX72_RS02700	4	7.24075	0.910429	0.000324148	0.0809951	1.09154	0.2
TX72_RS03735	4	7.58708	0.713446	0.000384645	0.0809951	1.09154	0.2
TX72_RS05295	4	11.1738	4.06754	0.000316217	0.0809951	1.09154	0.2
TX72_RS09655	4	6.884	0.808803	0.000414053	0.0809951	1.09154	0.2
TX72_RS12040	4	8.44378	-0.818227	0.00041142	0.0809951	1.09154	0.2
TX72_RS04625	3	7.06223	1.66786	0.00138432	0.0812885	1.08997	0.2
TX72_RS04860	3	6.50912	-0.853795	0.00141354	0.0812885	1.08997	0.2
TX72_RS09515	3	9.35247	1.44948	0.00140195	0.0812885	1.08997	0.2
TX72_RS10980	3	7.90177	1.9834	0.00143845	0.0812885	1.08997	0.2
TX72_RS03265	3	9.5081	2.96218	0.00163081	0.0813167	1.08982	0.2
TX72_RS04080	3	8.60415	1.17043	0.00155296	0.0813167	1.08982	0.2
TX72_RS04130	3	7.98109	-0.695194	0.00155655	0.0813167	1.08982	0.2
TX72_RS04400	3	7.47727	2.67505	0.00162905	0.0813167	1.08982	0.2
TX72_RS06465	3	8.64793	0.941627	0.00154855	0.0813167	1.08982	0.2
TX72_RS10680	3	8.73468	0.797029	0.00162186	0.0813167	1.08982	0.2
TX72_RS08400	3	9.21714	2.63255	0.00166729	0.081537	1.08865	0.2
TX72_RS09005	4	7.99447	0.585133	0.000452296	0.0821563	1.08536	0.2
TX72_RS00820	2	8.14794	-0.826695	0.00202777	0.0824961	1.08357	0.2
TX72_RS01220	2	7.10212	-1.07304	0.00207619	0.0824961	1.08357	0.2
TX72_RS01675	2	6.55262	-1.39557	0.00203202	0.0824961	1.08357	0.2
TX72_RS04275	2	7.16573	1.12377	0.00188786	0.0824961	1.08357	0.2
TX72_RS08065	2	7.98371	0.602624	0.00206767	0.0824961	1.08357	0.2
TX72_RS09935	2	7.4298	1.37949	0.00204111	0.0824961	1.08357	0.2
TX72_RS11450	2	8.48171	0.769484	0.00197664	0.0824961	1.08357	0.2
TX72_RS01640	3	7.98098	0.859238	0.00171978	0.082517	1.08346	0.2
TX72_RS08600	3	7.92566	-0.691271	0.0017775	0.0837069	1.07724	0.2
TX72_RS10180	6	7.69111	0.738673	0.00184374	0.0837257	1.07714	0.2
TX72_RS01705	6	8.09721	-0.742167	0.00192588	0.0846712	1.07226	0.2
TX72_RS05055	6	7.73459	-0.625893	0.00193116	0.0846712	1.07226	0.2
TX72_RS04300	6	7.32642	-1.10555	0.00199531	0.0860014	1.06549	0.2
TX72_RS00850	6	7.19304	-0.948084	0.00206637	0.0867718	1.06162	0.2
TX72_RS05080	6	7.7848	1.06483	0.00208143	0.0867718	1.06162	0.2
TX72_RS06270	2	7.486	0.862015	0.00221909	0.0868175	1.06139	0.2
TX72_RS02800	3	6.89532	0.966107	0.00189284	0.087518	1.0579	0.2
TX72_RS02445	2	7.49707	-0.743514	0.00232719	0.0884731	1.05319	0.2
TX72_RS04670	2	7.27194	-1.21715	0.00233099	0.0884731	1.05319	0.2
TX72_RS05085	4	5.81456	1.22684	0.000537853	0.0911841	1.04008	0.2
TX72_RS04510	2	7.01337	-0.69236	0.00255845	0.0924406	1.03414	0.2
TX72_RS06895	2	8.44714	0.809824	0.00258092	0.0924406	1.03414	0.2
TX72_RS09285	2	8.21325	1.14698	0.00252146	0.0924406	1.03414	0.2
TX72_RS11015	2	8.34869	0.852241	0.00252989	0.0924406	1.03414	0.2
TX72_RS09715	2	8.89508	1.29231	0.00261941	0.0925162	1.03378	0.2
TX72_RS07725	6	8.25727	-0.641357	0.00231409	0.0949151	1.02266	0.2
TX72_RS04850	2	6.95536	-0.884215	0.00276852	0.09514	1.02164	0.2
TX72_RS10340	2	8.19967	-1.19159	0.00273243	0.09514	1.02164	0.2
TX72_RS11550	6	7.6742	0.691635	0.00237505	0.0958689	1.01832	0.2
TX72_RS06285	2	8.59843	0.561301	0.00296181	0.100425	0.998158	0.2
TX72_RS01670	2	6.22109	-1.15113	0.00305678	0.100953	0.995881	0.2
TX72_RS09515	2	9.35247	1.33453	0.00305088	0.100953	0.995881	0.2
TX72_RS04080	2	8.60415	1.08251	0.00322378	0.101747	0.992478	0.2
TX72_RS04130	2	7.98109	-0.643157	0.00324087	0.101747	0.992478	0.2
TX72_RS05130	2	6.6443	-1.02243	0.00312287	0.101747	0.992478	0.2
TX72_RS11520	2	7.85305	-0.683176	0.00317424	0.101747	0.992478	0.2
TX72_RS09935	3	7.4298	1.36626	0.00226145	0.102694	0.988454	0.2
TX72_RS06195	3	8.44618	2.28286	0.00235437	0.104255	0.981902	0.2
TX72_RS11075	3	7.63218	1.32285	0.00237782	0.104255	0.981902	0.2
TX72_RS11350	2	6.73916	-1.03868	0.00338065	0.104841	0.979467	0.2
TX72_RS00105	2	10.2108	2.69586	0.00360193	0.10492	0.979141	0.2
TX72_RS01640	2	7.98098	0.793499	0.00360443	0.10492	0.979141	0.2
TX72_RS04280	2	6.72401	0.97627	0.00363074	0.10492	0.979141	0.2
TX72_RS04575	2	8.06731	2.14714	0.00354507	0.10492	0.979141	0.2
TX72_RS06720	2	7.64756	-1.78052	0.00357865	0.10492	0.979141	0.2
TX72_RS08275	2	8.83262	0.585547	0.00349474	0.10492	0.979141	0.2
TX72_RS04440	3	7.83125	-0.964852	0.00243676	0.105028	0.978693	0.2
TX72_RS09285	1	8.21325	1.34045	0.000248672	0.105395	0.977178	0.2
TX72_RS08920	3	8.4313	1.64172	0.00250489	0.105844	0.975334	0.2
TX72_RS11290	3	8.04166	1.14084	0.00253892	0.105844	0.975334	0.2
TX72_RS05750	3	7.98484	2.25244	0.00261678	0.10733	0.969278	0.2
TX72_RS04850	3	6.95536	-0.885262	0.00266784	0.107688	0.967834	0.2
TX72_RS05215	2	6.20779	-1.05758	0.00383101	0.109464	0.96073	0.2
TX72_RS06515	2	7.66595	1.13478	0.00387609	0.109521	0.960502	0.2
TX72_RS08735	2	7.57016	0.525536	0.0040306	0.112635	0.948326	0.2
TX72_RS03735	5	7.58708	0.827512	0.000133547	0.113203	0.946141	0.2
TX72_RS09225	5	8.85138	1.29077	0.000108549	0.113203	0.946141	0.2
TX72_RS09965	3	9.00142	1.83713	0.00285357	0.113385	0.945444	0.2
TX72_RS10955	2	7.24392	1.81508	0.00412382	0.113988	0.943142	0.2
TX72_RS07340	2	7.71982	0.995444	0.00424043	0.115257	0.938332	0.2
TX72_RS11495	2	7.82558	-0.786761	0.00426039	0.115257	0.938332	0.2
TX72_RS02330	2	7.33099	-0.890178	0.00430672	0.115284	0.93823	0.2
TX72_RS07290	6	7.55465	1.4353	0.00293368	0.116568	0.933421	0.2
TX72_RS07280	4	10.5081	3.39622	0.000789768	0.11814	0.927603	0.2
TX72_RS11555	4	7.81744	-1.10628	0.00078226	0.11814	0.927603	0.2
TX72_RS10700	6	7.69985	1.14857	0.00309758	0.119351	0.923174	0.2
TX72_RS12505	6	7.56696	-0.783184	0.00306122	0.119351	0.923174	0.2
TX72_RS12730	6	8.16305	0.689047	0.00316247	0.120032	0.920702	0.2
TX72_RS11340	6	7.64093	-1.05108	0.0032114	0.120097	0.920469	0.2
TX72_RS02445	3	7.49707	-0.714938	0.00323155	0.120851	0.917751	0.2
TX72_RS06515	3	7.66595	1.16025	0.00319805	0.120851	0.917751	0.2
TX72_RS09600	3	9.08062	0.650453	0.00313465	0.120851	0.917751	0.2
TX72_RS10550	3	8.9259	1.26055	0.00313709	0.120851	0.917751	0.2
TX72_RS07405	2	6.55069	-0.962203	0.00456402	0.120899	0.917578	0.2
TX72_RS07080	3	7.57084	1.70988	0.00329674	0.121502	0.915418	0.2
TX72_RS10865	4	7.01186	0.744231	0.000871196	0.123081	0.90981	0.2
TX72_RS05055	2	7.73459	-0.52461	0.00481964	0.126354	0.898411	0.2
TX72_RS11545	2	9.06391	2.004	0.00490674	0.127325	0.895087	0.2
TX72_RS03600	3	7.35121	1.07592	0.00355816	0.12739	0.894864	0.2
TX72_RS04120	3	6.93967	1.41947	0.0036858	0.12739	0.894864	0.2
TX72_RS05510	3	7.15357	2.03186	0.00389466	0.12739	0.894864	0.2
TX72_RS06320	3	8.58921	2.32014	0.00359409	0.12739	0.894864	0.2
TX72_RS07815	3	8.00704	2.73719	0.00380064	0.12739	0.894864	0.2
TX72_RS09715	3	8.89508	1.23634	0.00386806	0.12739	0.894864	0.2
TX72_RS10015	3	9.51927	2.60513	0.00390736	0.12739	0.894864	0.2
TX72_RS10955	3	7.24392	1.83554	0.00378409	0.12739	0.894864	0.2
TX72_RS12040	3	8.44378	-0.721138	0.00374057	0.12739	0.894864	0.2
TX72_RS00180	2	8.67286	-1.02997	0.00546866	0.128198	0.892119	0.2
TX72_RS00830	2	8.76343	0.943816	0.00543201	0.128198	0.892119	0.2
TX72_RS02530	2	7.99433	-0.736441	0.00545033	0.128198	0.892119	0.2
TX72_RS03265	2	9.5081	2.56385	0.00535043	0.128198	0.892119	0.2
TX72_RS03415	2	8.59897	0.482415	0.00556751	0.128198	0.892119	0.2
TX72_RS04615	2	6.45745	-1.13577	0.00547194	0.128198	0.892119	0.2
TX72_RS05090	2	7.31361	0.609786	0.00504787	0.128198	0.892119	0.2
TX72_RS05725	2	8.94728	2.56996	0.00529054	0.128198	0.892119	0.2
TX72_RS06080	2	9.185	1.10057	0.00527652	0.128198	0.892119	0.2
TX72_RS09040	2	9.14816	1.01437	0.00559574	0.128198	0.892119	0.2
TX72_RS10680	2	8.73468	0.696343	0.00548171	0.128198	0.892119	0.2
TX72_RS11745	2	7.58812	-0.651072	0.00550244	0.128198	0.892119	0.2
TX72_RS12400	2	6.52457	-1.11725	0.00509411	0.128198	0.892119	0.2
TX72_RS02590	3	7.03951	-1.33983	0.00413883	0.128354	0.89159	0.2
TX72_RS10545	3	6.359	1.53614	0.00412319	0.128354	0.89159	0.2
TX72_RS10820	3	7.78006	1.27748	0.00412376	0.128354	0.89159	0.2
TX72_RS11545	3	9.06391	2.0523	0.00405252	0.128354	0.89159	0.2
TX72_RS01705	2	8.09721	-0.609256	0.00570823	0.128833	0.889973	0.2
TX72_RS08520	2	8.19395	-0.716536	0.00572478	0.128833	0.889973	0.2
TX72_RS01585	2	7.31286	-0.48459	0.00581177	0.129643	0.88725	0.2
TX72_RS02440	3	6.89966	-1.54565	0.00430517	0.130334	0.884942	0.2
TX72_RS06915	3	8.09563	2.2024	0.00428104	0.130334	0.884942	0.2
TX72_RS00520	3	8.87764	0.865839	0.00501482	0.132743	0.876989	0.2
TX72_RS00700	3	7.28682	-0.611754	0.00473378	0.132743	0.876989	0.2
TX72_RS01220	3	7.10212	-0.9771	0.00454589	0.132743	0.876989	0.2
TX72_RS02675	3	7.36858	-1.10539	0.00486808	0.132743	0.876989	0.2
TX72_RS02805	3	7.99816	1.87626	0.00477312	0.132743	0.876989	0.2
TX72_RS05090	3	7.31361	0.609636	0.00506334	0.132743	0.876989	0.2
TX72_RS05130	3	6.6443	-0.96439	0.00490465	0.132743	0.876989	0.2
TX72_RS06505	3	7.54626	1.14655	0.00480136	0.132743	0.876989	0.2
TX72_RS06510	3	8.03727	0.902349	0.00504835	0.132743	0.876989	0.2
TX72_RS08315	3	8.75037	1.62467	0.00463494	0.132743	0.876989	0.2
TX72_RS08990	3	7.64915	0.723979	0.00505933	0.132743	0.876989	0.2
TX72_RS11020	3	9.33462	0.858692	0.00480666	0.132743	0.876989	0.2
TX72_RS11310	3	6.1863	2.62976	0.00463579	0.132743	0.876989	0.2
TX72_RS04680	2	7.51099	-0.693095	0.00605589	0.132907	0.876451	0.2
TX72_RS09010	2	8.10476	1.37568	0.00606262	0.132907	0.876451	0.2
TX72_RS03730	2	6.75077	1.27743	0.00616975	0.133069	0.875923	0.2
TX72_RS07040	2	7.71676	1.46351	0.00617465	0.133069	0.875923	0.2
TX72_RS06310	1	8.59275	1.61627	0.000367609	0.133547	0.874365	0.2
TX72_RS02480	2	10.4468	3.28897	0.00642219	0.133866	0.87333	0.2
TX72_RS04865	2	7.47478	1.01356	0.00641625	0.133866	0.87333	0.2
TX72_RS09090	2	6.51825	0.791288	0.006319	0.133866	0.87333	0.2
TX72_RS11950	2	12.2131	3.73877	0.00634848	0.133866	0.87333	0.2
TX72_RS00770	3	8.29418	1.83127	0.0055201	0.133895	0.873237	0.2
TX72_RS02535	3	7.54513	1.53235	0.0053484	0.133895	0.873237	0.2
TX72_RS05215	3	6.20779	-1.00637	0.00547404	0.133895	0.873237	0.2
TX72_RS06940	3	11.4127	3.76629	0.00529699	0.133895	0.873237	0.2
TX72_RS08655	3	9.4179	2.72801	0.00526879	0.133895	0.873237	0.2
TX72_RS08820	3	6.62468	-0.977915	0.00552849	0.133895	0.873237	0.2
TX72_RS09335	3	11.8232	3.32121	0.00544405	0.133895	0.873237	0.2
TX72_RS09805	3	10.3297	3.82828	0.00546859	0.133895	0.873237	0.2
TX72_RS01675	3	6.55262	-1.22141	0.00576889	0.137551	0.861536	0.2
TX72_RS02855	3	6.71334	-0.968905	0.00582226	0.137551	0.861536	0.2
TX72_RS08285	3	8.57967	2.04048	0.00591756	0.137551	0.861536	0.2
TX72_RS09030	3	7.65277	0.912364	0.00585968	0.137551	0.861536	0.2
TX72_RS12005	3	7.65	0.727057	0.006004	0.137551	0.861536	0.2
TX72_RS12670	3	7.47616	0.910968	0.0059743	0.137551	0.861536	0.2
TX72_RS00925	3	6.46238	-1.10407	0.00697779	0.137554	0.861525	0.2
TX72_RS01460	3	8.85713	0.671471	0.00640863	0.137554	0.861525	0.2
TX72_RS02740	3	6.41365	-1.21766	0.00625038	0.137554	0.861525	0.2
TX72_RS03990	3	7.13392	0.837686	0.00653028	0.137554	0.861525	0.2
TX72_RS04035	3	11.4556	1.65636	0.00664145	0.137554	0.861525	0.2
TX72_RS04070	3	8.52156	2.35995	0.0062416	0.137554	0.861525	0.2
TX72_RS04510	3	7.01337	-0.614643	0.00669731	0.137554	0.861525	0.2
TX72_RS05135	3	8.28097	-0.64634	0.00668137	0.137554	0.861525	0.2
TX72_RS06105	3	8.17381	1.3213	0.00681151	0.137554	0.861525	0.2
TX72_RS07225	3	9.27255	1.16619	0.00607945	0.137554	0.861525	0.2
TX72_RS07365	3	9.01688	1.67865	0.00686193	0.137554	0.861525	0.2
TX72_RS07535	3	6.94654	-0.50544	0.00694407	0.137554	0.861525	0.2
TX72_RS09130	3	6.92715	0.981028	0.00616861	0.137554	0.861525	0.2
TX72_RS10035	3	6.58581	0.712257	0.00658667	0.137554	0.861525	0.2
TX72_RS10070	3	12.0998	3.37944	0.00674725	0.137554	0.861525	0.2
TX72_RS10575	3	7.35345	1.68826	0.00666624	0.137554	0.861525	0.2
TX72_RS11530	3	7.30301	-1.2379	0.00681505	0.137554	0.861525	0.2
TX72_RS11845	3	9.2889	-0.64973	0.0069256	0.137554	0.861525	0.2
TX72_RS06540	3	8.80522	1.86379	0.00707001	0.138076	0.85988	0.2
TX72_RS07405	3	6.55069	-0.905599	0.00711287	0.138076	0.85988	0.2
TX72_RS04615	3	6.45745	-1.08956	0.00718502	0.13842	0.8588	0.2
TX72_RS04345	2	9.05562	1.97269	0.00688661	0.138989	0.857019	0.2
TX72_RS06510	2	8.03727	0.868154	0.00684638	0.138989	0.857019	0.2
TX72_RS08075	2	7.06458	-0.79606	0.00687378	0.138989	0.857019	0.2
TX72_RS10225	2	7.65664	1.41971	0.00673864	0.138989	0.857019	0.2
TX72_RS09495	3	9.89268	2.71119	0.00734829	0.140502	0.852319	0.2
TX72_RS11330	3	9.42244	2.11896	0.00742372	0.140884	0.851137	0.2
TX72_RS04625	2	7.06223	1.38192	0.00711789	0.141412	0.849512	0.2
TX72_RS12040	2	8.44378	-0.666209	0.00709564	0.141412	0.849512	0.2
TX72_RS00190	3	9.19401	2.39027	0.00774825	0.141523	0.849172	0.2
TX72_RS02450	3	7.67156	-0.844054	0.00808706	0.141523	0.849172	0.2
TX72_RS02890	3	6.51027	-1.27679	0.00811054	0.141523	0.849172	0.2
TX72_RS04250	3	8.48334	0.796167	0.00784045	0.141523	0.849172	0.2
TX72_RS06080	3	9.185	1.04708	0.00776278	0.141523	0.849172	0.2
TX72_RS06200	3	8.35381	1.94055	0.00789498	0.141523	0.849172	0.2
TX72_RS07360	3	8.16172	1.91467	0.00803329	0.141523	0.849172	0.2
TX72_RS08345	3	8.41548	2.34845	0.00812521	0.141523	0.849172	0.2
TX72_RS10075	3	10.2693	2.96843	0.00773759	0.141523	0.849172	0.2
TX72_RS10475	3	8.86137	0.608753	0.00805777	0.141523	0.849172	0.2
TX72_RS11450	3	8.48171	0.652003	0.00808913	0.141523	0.849172	0.2
TX72_RS12650	3	11.8774	2.97428	0.00808223	0.141523	0.849172	0.2
TX72_RS00930	6	7.64586	-0.833859	0.00387123	0.142675	0.845653	0.2
TX72_RS02870	3	9.11563	3.17569	0.00834894	0.143455	0.843284	0.2
TX72_RS11160	3	8.22376	2.04294	0.00834789	0.143455	0.843284	0.2
TX72_RS09785	2	10.9075	2.27015	0.00729469	0.143802	0.842236	0.2
TX72_RS02800	4	6.89532	0.946794	0.00118356	0.143937	0.841827	0.2
TX72_RS07995	4	7.16469	-0.772018	0.00124523	0.143937	0.841827	0.2
TX72_RS09600	4	9.08062	0.671808	0.00120082	0.143937	0.841827	0.2
TX72_RS10300	4	6.97023	-0.766175	0.00117543	0.143937	0.841827	0.2
TX72_RS00290	3	7.98648	-1.16613	0.00860649	0.144139	0.841219	0.2
TX72_RS02300	3	7.04158	-0.911532	0.00862675	0.144139	0.841219	0.2
TX72_RS08015	3	7.22032	-1.42043	0.00863616	0.144139	0.841219	0.2
TX72_RS10450	3	8.16724	2.08471	0.0085346	0.144139	0.841219	0.2
TX72_RS11980	3	7.98841	0.62648	0.00867214	0.144139	0.841219	0.2
TX72_RS04690	2	7.7027	-1.08125	0.00742812	0.144196	0.841046	0.2
TX72_RS05400	2	6.16017	1.38957	0.0074263	0.144196	0.841046	0.2
TX72_RS00205	3	8.64086	2.46116	0.00995464	0.144288	0.840768	0.2
TX72_RS02530	3	7.99433	-0.687742	0.00903667	0.144288	0.840768	0.2
TX72_RS02840	3	8.11059	-0.599013	0.00984996	0.144288	0.840768	0.2
TX72_RS03670	3	9.13883	2.06405	0.00901402	0.144288	0.840768	0.2
TX72_RS04460	3	8.35167	-0.488889	0.00988055	0.144288	0.840768	0.2
TX72_RS04800	3	7.73271	-0.788692	0.00878833	0.144288	0.840768	0.2
TX72_RS04970	3	7.75599	-1.73202	0.00966181	0.144288	0.840768	0.2
TX72_RS05360	3	10.7741	2.33109	0.0095121	0.144288	0.840768	0.2
TX72_RS05540	3	6.97556	1.43835	0.00958409	0.144288	0.840768	0.2
TX72_RS05600	3	9.62423	1.37119	0.0101853	0.144288	0.840768	0.2
TX72_RS05825	3	6.9436	-1.30341	0.010064	0.144288	0.840768	0.2
TX72_RS06070	3	10.621	2.81296	0.00940427	0.144288	0.840768	0.2
TX72_RS06220	3	9.2271	2.18449	0.00929296	0.144288	0.840768	0.2
TX72_RS06980	3	7.05978	-0.715432	0.00967486	0.144288	0.840768	0.2
TX72_RS07710	3	8.53441	2.20493	0.0102698	0.144288	0.840768	0.2
TX72_RS08660	3	11.6256	2.93651	0.00954198	0.144288	0.840768	0.2
TX72_RS09010	3	8.10476	1.28192	0.0102329	0.144288	0.840768	0.2
TX72_RS09075	3	6.68663	-1.02409	0.00955665	0.144288	0.840768	0.2
TX72_RS09425	3	9.74885	0.792899	0.00919053	0.144288	0.840768	0.2
TX72_RS09835	3	8.10558	0.610301	0.00906651	0.144288	0.840768	0.2
TX72_RS10085	3	7.27724	2.15864	0.00969537	0.144288	0.840768	0.2
TX72_RS10155	3	11.5536	3.76321	0.0100578	0.144288	0.840768	0.2
TX72_RS10225	3	7.65664	1.35679	0.00942031	0.144288	0.840768	0.2
TX72_RS10960	3	7.22919	1.69813	0.00993597	0.144288	0.840768	0.2
TX72_RS11190	3	8.41123	-0.567081	0.0101648	0.144288	0.840768	0.2
TX72_RS11480	3	6.30807	-1.25082	0.00912076	0.144288	0.840768	0.2
TX72_RS11935	3	9.40889	-0.508924	0.00999106	0.144288	0.840768	0.2
TX72_RS12050	3	7.0854	-0.848667	0.00943365	0.144288	0.840768	0.2
TX72_RS05295	5	11.1738	4.16575	0.000341725	0.144834	0.839129	0.2
TX72_RS09395	5	7.50499	0.754184	0.000327161	0.144834	0.839129	0.2
TX72_RS10035	5	6.58581	0.970241	0.000289553	0.144834	0.839129	0.2
[truncated: 14,842 more rows]

[truncated: 13 more sheets: 10, 11, 12, 13, 14, 15, 16, 17, 18, 19, 20, 21, 22]
